# Supplementary material for: An epigenome-wide study of DNA methylation profiles and lung function among American Indians in the Strong Heart Study
Source: Clin Epigenetics. 2022 Jun 9;14:75. doi: 10.1186/s13148-022-01294-8 (PMC9185990; doi:10.1186/s13148-022-01294-8)
Supplement: Supplementary file 1 — Additional file 1. Table S1. DMPs selected by elastic-net for FEV1. Table S2. DMPs selected by elastic-net for FVC. Table S3. DMPs selected by elastic-net for FEV1/FVC. Table S4. DMPs selected by elastic-net for airflow limitation. Table S5. DMPs selected by elastic-net for restrictive pattern. Table S6. Protein-protein interaction network nodes for airflow limitation. Table S7. Protein-protein interaction network edges for airflow limitation. Table S8. Protein-protein interaction network nodes for restrictive pattern. Table S9. Protein-protein interaction network edges for restrictive pattern. Table S10. Protein-protein interaction network enrichment analysis for airflow limitation. Table S11. Protein-protein interaction network enrichment analysis for restrictive pattern. Table S12. Toppcluster enrichment for FEV1, FVC, FEV1/FVC, airflow limitation and restrictive pattern. Table S13. DMPs selected by elastic-net for airflow limitation restricted to self-reported never smokers. Table S14. DMPs selected by elastic-net for airflow limitation restricted to never smokers as reported by EpiSmokEr. [file 13148_2022_1294_MOESM1_ESM.xlsx]

## Sheet: Table S1
Supplementary Excel Table 1: DMPs selected by elastic-net for FEV1
CpG	chr	pos	Relation_to_Island	Gene	Gene_Group	Methyl450_Loci	MD	p	FDR	MD_exclusions	p_exclusions
cg00008629	9	115093661	N_Shore	ROD1;ROD1;ROD1	Body;Body;5'UTR	TRUE	0.14 (0.08, 0.21)	2.2e-05	0.000428744	0.12 (0.04, 0.2)	0.004461
cg00043005	19	2227429	Island	DOT1L	Body	TRUE	-0.08 (-0.14, -0.02)	0.00511	0.00991245	-0.06 (-0.14, 0.01)	0.078336
cg00082285	1	1097270	N_Shore			TRUE	-0.09 (-0.14, -0.03)	0.00309	0.00705564	-0.09 (-0.16, -0.02)	0.008051
cg00140304	6	6547312	S_Shore	LY86-AS1	Body	NA	0.11 (0.05, 0.16)	0.000123	0.00112018	0.13 (0.06, 0.21)	0.00024
cg00148935	3	16398839		RFTN1	Body	NA	-0.03 (-0.15, 0.1)	0.694356	0.703592	-0.09 (-0.25, 0.07)	0.27724
cg00153101	1	2431753	N_Shore	PLCH2	Body	TRUE	-0.04 (-0.11, 0.03)	0.308107	0.321536	-0.04 (-0.13, 0.05)	0.388935
cg00190330	13	50702184	Island	DLEU1	Body	NA	0.09 (0.03, 0.14)	0.002571	0.00631818	0.11 (0.04, 0.18)	0.001528
cg00218090	14	100485810				NA	-0.11 (-0.17, -0.05)	0.000615	0.00264227	-0.07 (-0.15, 0.01)	0.073487
cg00233633	7	29153560		CPVL;CPVL	Body;Body	TRUE	0.1 (0.04, 0.16)	0.000938	0.00340279	0.1 (0.02, 0.17)	0.010272
cg00237565	3	25824807	Island	NGLY1;NGLY1;NGLY1;NGLY1	1stExon;Body;1stExon;1stExon	TRUE	-0.08 (-0.13, -0.02)	0.004428	0.00898466	-0.11 (-0.17, -0.04)	0.00143
cg00250761	1	31883323	N_Shelf			TRUE	0.04 (-0.02, 0.1)	0.221766	0.234943	0.06 (-0.02, 0.13)	0.140899
cg00303111	10	75672723	S_Shore	C10orf55;PLAU;PLAU	5'UTR;Body;Body	TRUE	0.08 (0.02, 0.14)	0.006051	0.0111801	0.1 (0.02, 0.17)	0.010456
cg00349061	1	26371865	N_Shore	SLC30A2;SLC30A2	Body;Body	TRUE	-0.07 (-0.13, 0)	0.048843	0.0592336	-0.06 (-0.14, 0.03)	0.175359
cg00361260	2	241310474				NA	-0.07 (-0.13, -0.01)	0.026029	0.0341118	-0.08 (-0.16, -0.01)	0.033266
cg00372890	4	8122439		ABLIM2;ABLIM2;ABLIM2;ABLIM2;ABLIM2;ABLIM2;ABLIM2	Body;Body;Body;Body;Body;Body;Body	NA	-0.07 (-0.13, -0.01)	0.023211	0.0313218	-0.06 (-0.14, 0.02)	0.125475
cg00444883	8	92060568				NA	-0.12 (-0.19, -0.06)	0.000116	0.00109222	-0.11 (-0.19, -0.03)	0.005591
cg00466466	17	74470522	S_Shelf	RHBDF2;RHBDF2	Body;Body	NA	0.04 (0.01, 0.07)	0.004518	0.00906163	0.04 (0.01, 0.08)	0.018214
cg00509772	20	32273129	N_Shore	E2F1	Body	TRUE	0.09 (0.01, 0.16)	0.018636	0.0263355	0.1 (0.01, 0.19)	0.036476
cg00510827	15	86300733	N_Shore	LOC101929679	Body	NA	-0.09 (-0.14, -0.04)	0.001133	0.00378936	-0.09 (-0.16, -0.02)	0.007979
cg00533737	5	133340302	Island	VDAC1	5'UTR	TRUE	-0.07 (-0.12, -0.02)	0.003916	0.00835015	-0.08 (-0.15, -0.02)	0.015817
cg00600854	1	4191364	N_Shore			TRUE	-0.08 (-0.14, -0.02)	0.010023	0.0159379	-0.07 (-0.14, 0.01)	0.093941
cg00628388	21	46181034				NA	-0.12 (-0.18, -0.06)	0.00016	0.00122303	-0.13 (-0.21, -0.05)	0.001134
cg00631939	18	59856275	S_Shore	KIAA1468	Body	NA	0.13 (0.07, 0.19)	4.6e-05	0.000651778	0.16 (0.08, 0.24)	0.000125
cg00656387	3	40428638	N_Shore	ENTPD3	TSS200	TRUE	-0.05 (-0.1, -0.01)	0.029713	0.0383391	-0.07 (-0.13, -0.01)	0.014214
cg00713278	4	784961	N_Shore	CPLX1	Body	TRUE	-0.06 (-0.13, 0)	0.062439	0.0740979	-0.08 (-0.16, 0)	0.065473
cg00724911	1	43317695		ZNF691;ZNF691	3'UTR;3'UTR	NA	-0.13 (-0.19, -0.07)	7e-06	0.000266636	-0.11 (-0.18, -0.04)	0.003402
cg00762554	9	37785187	Island	EXOSC3;EXOSC3	TSS200;TSS200	NA	-0.07 (-0.13, -0.01)	0.0158	0.0233106	-0.09 (-0.16, -0.02)	0.010838
cg00795416	7	26284369				TRUE	0.09 (0.03, 0.15)	0.002369	0.00597958	0.1 (0.02, 0.17)	0.01532
cg00871487	5	170288779	N_Shore	RANBP17	TSS200	NA	-0.08 (-0.15, -0.02)	0.009536	0.0153676	-0.07 (-0.15, 0.01)	0.068527
cg00937982	21	38080274	Island	SIM2;SIM2	Body;Body	TRUE	0.12 (0.06, 0.18)	0.000128	0.00112018	0.08 (0.01, 0.16)	0.028552
cg00938535	14	102692438	N_Shelf			TRUE	0.07 (0.01, 0.13)	0.02087	0.0288598	0.08 (0.01, 0.15)	0.028712
cg00964848	6	73976940	S_Shelf			TRUE	-0.04 (-0.07, -0.01)	0.008331	0.0141038	-0.04 (-0.08, 0.01)	0.089608
cg00986762	1	36107072	Island	PSMB2;PSMB2	1stExon;5'UTR	TRUE	-0.07 (-0.13, -0.02)	0.012871	0.0195751	-0.08 (-0.15, -0.01)	0.029012
cg00989217	21	33651492	Island	C21orf45	TSS200	TRUE	-0.1 (-0.15, -0.04)	0.000419	0.00215412	-0.11 (-0.18, -0.04)	0.001803
cg01056881	12	118125448		KSR2	Body	NA	-0.11 (-0.15, -0.06)	2.4e-05	0.000457091	-0.1 (-0.16, -0.03)	0.002539
cg01178451	18	74962216	Island	GALR1;GALR1	1stExon;5'UTR	TRUE	-0.06 (-0.12, -0.01)	0.025441	0.0335741	-0.07 (-0.14, 0)	0.044875
cg01181259	5	1856259	N_Shore			TRUE	0.07 (0.01, 0.13)	0.025057	0.0332243	0.08 (0, 0.16)	0.047371
cg01182332	1	45477679	S_Shore	HECTD3;UROD;UROD	TSS1500;TSS200;TSS200	NA	0.12 (0.06, 0.18)	0.000126	0.00112018	0.14 (0.06, 0.21)	0.000389
cg01212120	7	123397715				NA	-0.06 (-0.11, -0.01)	0.016718	0.0242802	-0.08 (-0.15, -0.02)	0.010092
cg01258201	6	36808494	Island	CPNE5	TSS1500	TRUE	-0.06 (-0.13, 0.01)	0.085974	0.0969666	-0.06 (-0.14, 0.03)	0.169726
cg01269760	11	17716442	N_Shore			NA	-0.1 (-0.16, -0.04)	0.000889	0.00328186	-0.11 (-0.18, -0.03)	0.005295
cg01292265	20	2633870	S_Shore	NOP56;NOP56;SNORD110	Body;Body;TSS1500	TRUE	-0.08 (-0.13, -0.02)	0.011986	0.0185319	-0.09 (-0.16, -0.02)	0.013002
cg01313513	3	175675432				NA	0.11 (0.05, 0.17)	0.000563	0.00255433	0.12 (0.05, 0.2)	0.001983
cg01339381	11	70173966		PPFIA1;PPFIA1;PPFIA1	Body;Body;Body	NA	-0.09 (-0.17, -0.02)	0.009621	0.0154452	-0.09 (-0.18, 0)	0.053737
cg01345055	4	781041	S_Shore	CPLX1	Body	TRUE	-0.06 (-0.13, 0.01)	0.083589	0.0950442	-0.11 (-0.19, -0.03)	0.00926
cg01357656	14	88793728	S_Shore	KCNK10	TSS1500	NA	-0.09 (-0.15, -0.04)	0.001282	0.00413198	-0.09 (-0.16, -0.02)	0.011429
cg01407062	15	91538575	S_Shore	PRC1;PRC1;PRC1	TSS1500;TSS1500;TSS1500	TRUE	0.05 (-0.01, 0.12)	0.088689	0.0996265	0.04 (-0.04, 0.12)	0.315928
cg01420254	6	26195488	N_Shore			TRUE	0.05 (0, 0.1)	0.031377	0.0400822	0.06 (0, 0.12)	0.037499
cg01445487	22	43411772	S_Shore	PACSIN2	TSS1500	NA	0.13 (0.07, 0.19)	3.4e-05	0.00052763	0.15 (0.07, 0.23)	0.00017
cg01464730	17	78809873		RPTOR;RPTOR	Body;Body	TRUE	0.08 (0.02, 0.14)	0.005011	0.00981909	0.08 (0.01, 0.15)	0.029159
cg01481544	8	987739	N_Shore			TRUE	-0.07 (-0.14, 0)	0.036442	0.0457847	-0.07 (-0.16, 0.01)	0.08539
cg01491225	5	80597551	Island	RNU5E;RNU5D;ZCCHC9;ZCCHC9;ZCCHC9;ZCCHC9	Body;Body;1stExon;5'UTR;5'UTR;5'UTR	TRUE	0.02 (0.01, 0.04)	0.004721	0.00940113	0.02 (0.01, 0.04)	0.011057
cg01493685	7	111375789		DOCK4	Body	TRUE	0.1 (0.05, 0.16)	0.0005	0.00238068	0.09 (0.02, 0.17)	0.010284
cg01513441	21	43809277		TMPRSS3;TMPRSS3;TMPRSS3;TMPRSS3;TMPRSS3	TSS200;Body;Body;Body;Body	NA	-0.08 (-0.14, -0.02)	0.014796	0.0220232	-0.1 (-0.18, -0.02)	0.010521
cg01552919	4	901847	S_Shore	GAK	Body	TRUE	0.14 (0.07, 0.21)	0.000135	0.0011313	0.19 (0.1, 0.28)	2e-05
cg01559731	1	15353961		KAZN;KAZN;KAZN;KAZN;KAZN	Body;Body;Body;Body;Body	NA	-0.1 (-0.16, -0.04)	0.000846	0.00315088	-0.12 (-0.19, -0.04)	0.003187
cg01563335	14	96830698	S_Shore	GSKIP;ATG2B;GSKIP;GSKIP;GSKIP	TSS1500;TSS1500;5'UTR;5'UTR;5'UTR	NA	0.13 (0.07, 0.19)	4.9e-05	0.000651778	0.14 (0.06, 0.22)	0.000961
cg01567115	16	989564		LMF1	Body	TRUE	0.08 (0.03, 0.12)	0.00072	0.00288689	0.04 (-0.02, 0.1)	0.221588
cg01602332	2	241171798				NA	0.05 (-0.01, 0.11)	0.118649	0.129971	0.05 (-0.03, 0.13)	0.186933
cg01603455	7	143085632		ZYX;ZYX	Body;Body	TRUE	0.07 (0.02, 0.12)	0.004233	0.00871561	0.06 (-0.01, 0.13)	0.116868
cg01641754	5	98355983				NA	0.18 (0.11, 0.24)	3.4589e-07	7.39451e-05	0.21 (0.13, 0.3)	9.22407e-07
cg01648953	1	18158470				NA	0.09 (0.03, 0.14)	0.001142	0.0037976	0.06 (-0.01, 0.13)	0.070303
cg01729557	10	121578625	S_Shore	INPP5F;INPP5F	TSS200;Body	NA	-0.06 (-0.12, 0)	0.070747	0.082571	-0.08 (-0.16, 0)	0.041991
cg01754713	16	31226334	Island	TRIM72	Body	TRUE	-0.04 (-0.11, 0.03)	0.232109	0.244356	-0.04 (-0.13, 0.04)	0.339988
cg01764252	5	87991071				TRUE	0.1 (0.04, 0.16)	0.000583	0.00256665	0.14 (0.07, 0.22)	0.000235
cg01811561	16	67753396	Island	GFOD2;GFOD2;GFOD2	TSS200;TSS200;TSS200	TRUE	-0.06 (-0.11, -0.01)	0.029738	0.0383391	-0.08 (-0.15, -0.02)	0.015671
cg01864825	5	14585625	S_Shelf	FAM105A	Body	TRUE	0.06 (0, 0.12)	0.043864	0.0540559	0.08 (0.01, 0.16)	0.030731
cg01877839	11	64321121				NA	0.12 (0.06, 0.18)	0.00013	0.00112018	0.11 (0.03, 0.18)	0.005941
cg01946451	1	147782558	S_Shore			TRUE	-0.09 (-0.15, -0.02)	0.008974	0.0147915	-0.07 (-0.16, 0.01)	0.094099
cg01958356	18	11751317	Island	GNAL;GNAL;GNAL	TSS200;TSS200;Body	NA	-0.05 (-0.12, 0.02)	0.13384	0.145471	-0.02 (-0.1, 0.07)	0.715555
cg01977082	8	100906160	S_Shore	COX6C	TSS1500	TRUE	0.1 (0.05, 0.16)	0.000263	0.00163255	0.1 (0.03, 0.17)	0.0046
cg02042602	14	73320790		DPF3;DPF3;DPF3;DPF3	Body;Body;Body;Body	NA	-0.09 (-0.14, -0.03)	0.002019	0.00544026	-0.1 (-0.18, -0.03)	0.004451
cg02046247	12	1662459				TRUE	-0.09 (-0.15, -0.03)	0.004062	0.00853122	-0.09 (-0.17, -0.02)	0.014015
cg02068596	6	14068147				TRUE	0.11 (0.05, 0.17)	0.000786	0.00304939	0.15 (0.07, 0.23)	0.00031
cg02074974	15	42700559		CAPN3;CAPN3;CAPN3;CAPN3;CAPN3;CAPN3	5'UTR;5'UTR;Body;Body;Body;Body	NA	-0.12 (-0.17, -0.06)	5.6e-05	0.000700418	-0.12 (-0.19, -0.05)	0.00073
cg02133510	6	32044959	N_Shore	TNXB	Body	TRUE	0.08 (0.03, 0.13)	0.001488	0.00461831	0.11 (0.04, 0.18)	0.001226
cg02162897	2	38300537	N_Shore	CYP1B1	Body	TRUE	-0.06 (-0.12, 0)	0.064589	0.0762332	-0.07 (-0.14, 0.01)	0.077861
cg02162900	3	158918327		IQCJ;IQCJ;IQCJ;IQCJ-SCHIP1;IQCJ-SCHIP1	Body;Body;Body;Body;Body	NA	0.06 (0, 0.11)	0.033947	0.0431678	0.06 (0, 0.13)	0.053754
cg02172492	2	19553422	Island	OSR1	Body	TRUE	0.08 (0.02, 0.14)	0.007146	0.0126336	0.05 (-0.02, 0.13)	0.149625
cg02184558	16	68104456		DUS2;DUS2;DUS2	Body;Body;Body	NA	0.09 (0.03, 0.15)	0.003458	0.00770693	0.08 (0, 0.15)	0.046695
cg02217221	19	2491455	S_Shore			NA	0.13 (0.07, 0.19)	4.8e-05	0.000651778	0.14 (0.06, 0.22)	0.000503
cg02261695	8	144855099	S_Shore			NA	-0.07 (-0.12, -0.01)	0.023257	0.0313334	-0.1 (-0.17, -0.03)	0.004764
cg02284387	2	3649238		COLEC11;COLEC11;COLEC11;COLEC11;COLEC11;COLEC11;COLEC11	5'UTR;5'UTR;5'UTR;5'UTR;5'UTR;TSS1500;Body	NA	-0.06 (-0.09, -0.02)	0.006297	0.0115216	-0.05 (-0.1, 0)	0.071107
cg02335582	9	27635267				NA	-0.11 (-0.18, -0.05)	0.0007	0.00282422	-0.14 (-0.23, -0.06)	0.000598
cg02353609	10	121578859	S_Shore	INPP5F;INPP5F;INPP5F	5'UTR;1stExon;Body	NA	-0.11 (-0.17, -0.05)	0.000294	0.00172288	-0.13 (-0.2, -0.06)	0.000558
cg02378183	10	99474878	S_Shore	MARVELD1;MARVELD1	1stExon;3'UTR	NA	0.18 (0.09, 0.26)	2.6e-05	0.000463574	0.19 (0.08, 0.29)	0.000541
cg02380595	16	85160569	S_Shelf			TRUE	0.11 (0.04, 0.17)	0.001251	0.00406333	0.09 (0.01, 0.17)	0.027917
cg02459447	17	40830257	N_Shore	PLEKHH3	TSS1500	TRUE	0.08 (0.02, 0.14)	0.012725	0.0194946	0.07 (-0.01, 0.14)	0.096309
cg02485044	13	50234343				NA	-0.1 (-0.17, -0.02)	0.010579	0.0166547	-0.08 (-0.17, 0.02)	0.103494
cg02527372	16	56692077	S_Shore	MT1F	Body	TRUE	-0.08 (-0.14, -0.03)	0.002804	0.00663772	-0.09 (-0.16, -0.02)	0.009775
cg02541351	5	141024502		FCHSD1;FCHSD1	Body;ExonBnd	NA	-0.11 (-0.17, -0.05)	0.000209	0.00141244	-0.1 (-0.18, -0.03)	0.00513
cg02657160	3	98311063	N_Shore	CPOX	Body	TRUE	0.05 (-0.01, 0.11)	0.093191	0.103573	0.04 (-0.03, 0.12)	0.237576
cg02702369	21	42844174		TMPRSS2;TMPRSS2	Body;Body	NA	0.08 (0.03, 0.13)	0.00128	0.00413198	0.09 (0.03, 0.16)	0.006058
cg02703850	4	985499	Island	IDUA;SLC26A1;SLC26A1;SLC26A1	Body;5'UTR;5'UTR;5'UTR	TRUE	0.06 (0.01, 0.12)	0.019014	0.0267612	0.09 (0.02, 0.16)	0.007822
cg02711268	6	106808110	N_Shore			TRUE	0.11 (0.05, 0.18)	0.000259	0.00162597	0.11 (0.03, 0.19)	0.004842
cg02716779	9	131016143	S_Shelf	DNM1;DNM1;DNM1;DNM1;DNM1	3'UTR;3'UTR;3'UTR;Body;Body	NA	0.02 (-0.1, 0.15)	0.719221	0.726153	0.01 (-0.16, 0.18)	0.899301
cg02725001	16	86711219	N_Shelf			TRUE	-0.05 (-0.08, -0.02)	0.001778	0.00509664	-0.04 (-0.08, -0.01)	0.015901
cg02725413	5	139422829	Island	NRG2;NRG2;NRG2;NRG2;NRG2;NRG2;NRG2;NRG2	5'UTR;1stExon;5'UTR;1stExon;1stExon;5'UTR;5'UTR;1stExon	TRUE	0.07 (0.03, 0.12)	0.002161	0.00571268	0.08 (0.02, 0.13)	0.008454
cg02768863	4	9507285				TRUE	0.07 (0.02, 0.11)	0.003483	0.00772157	0.07 (0.01, 0.13)	0.027851
cg02769172	11	67981027	Island	SUV420H1;SUV420H1	TSS1500;TSS1500	TRUE	-0.04 (-0.1, 0.03)	0.268919	0.282045	-0.07 (-0.14, 0.01)	0.0946
cg02794244	19	37957601	N_Shore	ZNF569	5'UTR	TRUE	0.12 (0.06, 0.18)	7.9e-05	0.000882105	0.11 (0.04, 0.18)	0.002918
cg02847042	5	133870539		JADE2;JADE2;JADE2;JADE2	5'UTR;5'UTR;5'UTR;Body	NA	-0.11 (-0.17, -0.06)	0.000161	0.00122303	-0.09 (-0.16, -0.02)	0.01713
cg02869210	12	113758871		SLC8B1;SLC8B1	ExonBnd;Body	NA	0.06 (0.02, 0.1)	0.00446	0.00900598	0.08 (0.04, 0.12)	0.000483
cg02879453	16	50321818		ADCY7	TSS200	TRUE	-0.08 (-0.16, 0)	0.044535	0.0548022	-0.07 (-0.17, 0.02)	0.132018
cg02898051	16	3415256	S_Shore			TRUE	0.08 (0.02, 0.14)	0.005065	0.00986157	0.1 (0.03, 0.18)	0.006732
cg02924741	9	75135995		TMC1	TSS1500	NA	-0.11 (-0.16, -0.05)	0.000206	0.00140348	-0.12 (-0.19, -0.05)	0.000832
cg03088458	19	5478473	Island			TRUE	0.07 (0.01, 0.14)	0.019779	0.0276247	0.1 (0.02, 0.18)	0.011647
cg03130537	11	12740710		TEAD1	5'UTR	NA	0.09 (0.03, 0.15)	0.002349	0.00596221	0.11 (0.04, 0.18)	0.003323
cg03132166	22	40390753	Island	FAM83F	TSS200	TRUE	-0.05 (-0.11, 0.01)	0.124283	0.135788	-0.03 (-0.11, 0.04)	0.377607
cg03181373	16	70151549	S_Shelf	PDPR	5'UTR	TRUE	0.1 (0.05, 0.16)	0.000328	0.00180832	0.1 (0.03, 0.16)	0.004816
cg03226871	2	128128958				NA	-0.02 (-0.13, 0.09)	0.717348	0.725136	0.04 (-0.1, 0.18)	0.552604
cg03253704	7	55085979	N_Shore	EGFR;EGFR;EGFR;EGFR	TSS1500;TSS1500;TSS1500;TSS1500	NA	-0.09 (-0.16, -0.03)	0.003012	0.00693422	-0.09 (-0.17, -0.01)	0.023997
cg03306615	11	2292890	Island	ASCL2	TSS1500	TRUE	-0.06 (-0.13, 0)	0.058175	0.0692481	-0.06 (-0.14, 0.03)	0.180207
cg03386524	20	33590313		TRPC4AP;TRPC4AP	3'UTR;3'UTR	TRUE	-0.1 (-0.16, -0.03)	0.002611	0.00637906	-0.11 (-0.19, -0.03)	0.006145
cg03387716	4	36244174	N_Shore	ARAP2	5'UTR	NA	0.09 (0.02, 0.16)	0.008999	0.0147915	0.1 (0.02, 0.19)	0.021497
cg03443590	17	78809852		RPTOR;RPTOR	Body;Body	TRUE	0.08 (0.02, 0.14)	0.009393	0.015302	0.07 (0, 0.14)	0.063119
cg03453703	6	36203185				NA	-0.09 (-0.16, -0.03)	0.005839	0.0110193	-0.09 (-0.17, -0.01)	0.030893
cg03461499	6	32632790	Island	HLA-DQB1	Body	TRUE	-0.06 (-0.12, 0.01)	0.084384	0.0958181	-0.06 (-0.14, 0.02)	0.14012
cg03474926	9	136023407	N_Shore	RALGDS	Body	TRUE	0.11 (0.04, 0.18)	0.001744	0.005057	0.12 (0.04, 0.21)	0.004797
cg03584535	19	58280832	N_Shore	ZNF586	TSS200	TRUE	-0.04 (-0.08, 0.01)	0.143436	0.154896	-0.04 (-0.1, 0.02)	0.198267
cg03618918	1	160865097				TRUE	-0.09 (-0.19, 0.01)	0.090824	0.101616	-0.04 (-0.17, 0.09)	0.568068
cg03653801	1	9747772	N_Shore	PIK3CD	5'UTR	TRUE	0.06 (0.01, 0.12)	0.02399	0.0320121	0.05 (-0.02, 0.12)	0.147734
cg03669904	2	19875287				NA	-0.03 (-0.09, 0.04)	0.426415	0.439527	-0.05 (-0.13, 0.04)	0.256995
cg03725414	16	84862964		CRISPLD2	5'UTR	NA	0.15 (0.08, 0.21)	6e-06	0.000239429	0.15 (0.08, 0.23)	0.000135
cg03751718	6	109654191				NA	-0.12 (-0.19, -0.05)	0.000585	0.00256665	-0.12 (-0.21, -0.04)	0.004656
cg03775416	19	19368775	Island	HAPLN4	Body	TRUE	-0.08 (-0.15, -0.01)	0.018871	0.0266227	-0.05 (-0.14, 0.04)	0.255533
cg03786743	4	53727781	N_Shore	RASL11B	TSS1500	TRUE	-0.08 (-0.14, -0.01)	0.017309	0.0248721	-0.08 (-0.16, 0)	0.048857
cg03860013	20	31756013		C20orf70;C20orf70	1stExon;5'UTR	TRUE	0.09 (0.03, 0.14)	0.001225	0.00402569	0.07 (0, 0.14)	0.048664
cg03894271	3	9834593	Island	ARPC4;ARPC4;ARPC4;ARPC4;TADA3;TADA3	5'UTR;1stExon;5'UTR;5'UTR;TSS200;TSS200	TRUE	-0.12 (-0.18, -0.06)	5.1e-05	0.000667781	-0.1 (-0.17, -0.02)	0.009053
cg03936398	1	55276417		C1orf177;C1orf177	Body;Body	NA	0.08 (0.02, 0.15)	0.015729	0.0233011	0.08 (0, 0.16)	0.051607
cg03945800	16	4165515	Island	ADCY9	5'UTR	TRUE	-0.08 (-0.14, -0.01)	0.019286	0.0270262	-0.07 (-0.15, 0.01)	0.095839
cg04010387	20	61639613	S_Shore	BHLHE23;LOC63930	TSS1500;TSS1500	NA	0.1 (0.04, 0.17)	0.000991	0.00351889	0.13 (0.05, 0.2)	0.001199
cg04010861	4	8349838	S_Shore			NA	-0.08 (-0.15, -0.01)	0.026052	0.0341118	-0.12 (-0.2, -0.03)	0.008811
cg04023196	18	74071663		ZNF516	3'UTR	NA	-0.08 (-0.12, -0.04)	0.000347	0.00185214	-0.1 (-0.15, -0.04)	0.000385
cg04043486	6	127663644	N_Shore	ECHDC1;ECHDC1;ECHDC1;ECHDC1;ECHDC1	TSS200;5'UTR;5'UTR;5'UTR;5'UTR	NA	0.11 (0.05, 0.18)	0.000422	0.00215632	0.16 (0.08, 0.24)	7.1e-05
cg04048634	4	46126066		GABRG1;GABRG1	5'UTR;1stExon	TRUE	0.07 (0.01, 0.14)	0.023632	0.0315847	0.09 (0.01, 0.17)	0.027011
cg04140906	15	78833505	S_Shore	PSMA4;PSMA4;PSMA4	5'UTR;5'UTR;5'UTR	TRUE	0.14 (0.08, 0.2)	2.1e-05	0.000428744	0.16 (0.08, 0.24)	0.000161
cg04206546	10	101196423				NA	0.1 (0.04, 0.17)	0.001248	0.00406333	0.08 (0, 0.16)	0.05515
cg04222725	18	77866140		ADNP2	TSS1500	NA	-0.1 (-0.16, -0.04)	0.002355	0.00596221	-0.07 (-0.15, 0)	0.066103
cg04228924	20	60752588		SS18L1;SS18L1;SS18L1;SS18L1	Body;Body;Body;Body	NA	0.09 (0.03, 0.15)	0.001657	0.00485806	0.1 (0.03, 0.16)	0.004333
cg04229851	4	7434754		PSAPL1;PSAPL1;SORCS2	3'UTR;1stExon;Body	TRUE	0.08 (0.02, 0.13)	0.004332	0.00885419	0.08 (0.01, 0.14)	0.024325
cg04245026	10	1510077	S_Shelf	ADARB2	Body	TRUE	0.09 (0.03, 0.16)	0.003165	0.00714898	0.09 (0.01, 0.16)	0.034669
cg04291124	1	90097848	N_Shore	LRRC8C;FLJ27354	TSS1500;Body	NA	0.12 (0.06, 0.19)	0.000201	0.00138064	0.14 (0.06, 0.23)	0.00103
cg04297457	16	15983123	S_Shore	C16orf63	TSS1500	TRUE	-0.09 (-0.15, -0.04)	0.001874	0.00523471	-0.09 (-0.16, -0.01)	0.026671
cg04337944	22	45899303	Island	FBLN1;FBLN1;FBLN1;FBLN1	Body;Body;Body;Body	TRUE	-0.03 (-0.09, 0.04)	0.461778	0.474228	-0.06 (-0.15, 0.02)	0.133056
cg04339491	14	95465135				NA	0.1 (0.04, 0.16)	0.001166	0.00386209	0.11 (0.04, 0.19)	0.003697
cg04344069	12	102456221	S_Shore	CCDC53;CCDC53	TSS1500;TSS1500	NA	-0.07 (-0.13, -0.01)	0.017426	0.0249198	-0.08 (-0.16, -0.01)	0.025702
cg04344127	9	139921736	N_Shore	C9orf139;ABCA2;ABCA2	TSS200;Body;Body	NA	0.13 (0.06, 0.2)	0.000289	0.0017176	0.13 (0.04, 0.21)	0.004976
cg04384626	4	41882580	Island			TRUE	-0.05 (-0.12, 0.02)	0.158556	0.170346	-0.09 (-0.17, 0)	0.040607
cg04398983	16	68771092	Island	CDH1	TSS200	TRUE	-0.04 (-0.11, 0.02)	0.191688	0.20411	-0.04 (-0.13, 0.04)	0.30228
cg04407470	6	108489977	Island	NR2E1	Body	TRUE	0.07 (0.04, 0.11)	8.4e-05	0.000891038	0.08 (0.04, 0.12)	0.000223
cg04415896	19	47759410	N_Shore	CCDC9	TSS1500	TRUE	-0.05 (-0.12, 0.01)	0.102568	0.11265	-0.04 (-0.12, 0.04)	0.344035
cg04475642	11	118900803	N_Shore	SLC37A4;SLC37A4;SLC37A4;SLC37A4;SLC37A4	5'UTR;5'UTR;5'UTR;5'UTR;TSS1500	NA	0.13 (0.06, 0.19)	0.00017	0.00127196	0.15 (0.06, 0.23)	0.000618
cg04477293	11	117845466				NA	-0.09 (-0.16, -0.02)	0.007769	0.0134513	-0.13 (-0.22, -0.04)	0.002933
cg04532834	19	4535188	Island	PLIN5;PLIN5	1stExon;5'UTR	TRUE	-0.06 (-0.13, 0.01)	0.081746	0.0932016	-0.07 (-0.16, 0.01)	0.09646
cg04572826	22	25843694		CRYBB2P1;CRYBB2P1	TSS1500;TSS1500	NA	0.1 (0.04, 0.16)	0.002445	0.00609795	0.11 (0.03, 0.19)	0.01003
cg04574700	2	10260539	Island			TRUE	0.08 (0.02, 0.13)	0.003958	0.00838846	0.07 (0.01, 0.14)	0.029903
cg04580344	6	127797022	Island	C6orf174	Body	TRUE	-0.11 (-0.19, -0.04)	0.003912	0.00835015	-0.12 (-0.22, -0.02)	0.014393
cg04621893	10	22624687	Island			TRUE	-0.05 (-0.11, 0.01)	0.135397	0.146972	-0.03 (-0.11, 0.04)	0.417927
cg04623019	1	115034522		TRIM33;TRIM33	Body;Body	NA	-0.13 (-0.19, -0.08)	2e-06	0.000176421	-0.14 (-0.21, -0.08)	2e-05
cg04660200	7	133980126		SLC35B4	Body	NA	-0.07 (-0.11, -0.03)	0.000303	0.00175062	-0.08 (-0.13, -0.03)	0.002196
cg04665637	2	128615923	Island	POLR2D	TSS200	TRUE	-0.07 (-0.13, -0.02)	0.01044	0.0165339	-0.07 (-0.14, 0)	0.041459
cg04685130	16	30034431	S_Shore	C16orf92;C16orf92	TSS1500;TSS1500	NA	-0.07 (-0.12, -0.01)	0.017188	0.0248337	-0.08 (-0.15, -0.01)	0.033652
cg04709703	11	61449898	S_Shore	DAGLA	5'UTR	TRUE	0.06 (0.01, 0.12)	0.029414	0.0380385	0.07 (0, 0.15)	0.041929
cg04712664	16	67463902	N_Shore	HSD11B2	TSS1500	NA	-0.07 (-0.13, -0.01)	0.015686	0.0233011	-0.09 (-0.16, -0.01)	0.023958
cg04727357	4	7137270				TRUE	0.14 (0.08, 0.21)	8e-06	0.00026816	0.15 (0.07, 0.23)	0.000323
cg04737881	4	183060943	N_Shore	MGC45800	Body	TRUE	-0.06 (-0.13, 0.01)	0.075175	0.0866529	-0.05 (-0.14, 0.03)	0.22738
cg04844564	16	51184205	Island	SALL1;SALL1	Body;5'UTR	TRUE	-0.06 (-0.12, 0)	0.052872	0.0633859	-0.06 (-0.13, 0.02)	0.143043
cg04858776	11	59318494				TRUE	0.1 (-0.01, 0.22)	0.086292	0.0971945	0.07 (-0.09, 0.23)	0.395421
cg04902128	18	2303013				NA	0.07 (0.01, 0.13)	0.02154	0.0296396	0.06 (-0.01, 0.14)	0.09044
cg04944784	2	26401820	Island	FAM59B	Body	TRUE	-0.08 (-0.13, -0.02)	0.005886	0.0110193	-0.1 (-0.17, -0.03)	0.003039
cg05051171	21	44287226		WDR4;WDR4;WDR4;WDR4;WDR4;WDR4;WDR4	Body;Body;Body;Body;5'UTR;5'UTR;5'UTR	NA	0.06 (0, 0.12)	0.047839	0.058269	0.07 (0, 0.15)	0.066121
cg05157499	12	132865380	Island	GALNT9	Body	TRUE	-0.1 (-0.16, -0.04)	0.00105	0.00363595	-0.1 (-0.18, -0.02)	0.010222
cg05185565	9	34638222	S_Shore	SIGMAR1;SIGMAR1;SIGMAR1;SIGMAR1;SIGMAR1;SIGMAR1;SIGMAR1;SIGMAR1	TSS1500;TSS1500;TSS1500;TSS1500;TSS1500;TSS1500;TSS1500;TSS1500	NA	0.08 (0.02, 0.14)	0.013977	0.020932	0.11 (0.03, 0.18)	0.005595
cg05233899	19	5478484	Island			TRUE	0.1 (0.03, 0.16)	0.002851	0.00669461	0.13 (0.04, 0.21)	0.002378
cg05280698	19	37825388	Island	HKR1	TSS200	TRUE	-0.09 (-0.15, -0.02)	0.012468	0.019171	-0.1 (-0.18, -0.01)	0.021873
cg05282518	14	20344920		OR4K2	1stExon	TRUE	0.07 (0.01, 0.13)	0.022415	0.0305427	0.1 (0.02, 0.17)	0.014963
cg05298361	1	43523975				NA	-0.05 (-0.11, 0.02)	0.142974	0.154596	-0.02 (-0.1, 0.05)	0.560488
cg05312566	11	327178	N_Shelf			NA	0.07 (0.01, 0.12)	0.027139	0.0353144	0.07 (0, 0.15)	0.043326
cg05338961	6	30448314				NA	0.1 (0.04, 0.16)	0.000805	0.00308022	0.12 (0.04, 0.19)	0.001865
cg05368740	19	36246882	Island	HSPB6	Body	TRUE	-0.05 (-0.12, 0.02)	0.165608	0.177241	-0.02 (-0.11, 0.07)	0.605674
cg05368995	22	37421661	S_Shore	MPST;MPST;MPST	Body;Body;Body	NA	0.03 (0.01, 0.05)	0.01284	0.0195751	0.03 (0.01, 0.06)	0.006878
cg05385477	5	159614375		FABP6;FABP6	1stExon;5'UTR	NA	0.06 (0, 0.12)	0.064452	0.0761788	0.06 (-0.02, 0.13)	0.12999
cg05387963	16	51026785				TRUE	0.06 (0.01, 0.11)	0.017638	0.02518	0.08 (0.01, 0.16)	0.032524
cg05560575	12	116919971				TRUE	0.07 (0.02, 0.12)	0.008364	0.0141311	0.06 (-0.01, 0.12)	0.081253
cg05596156	3	64177129		PRICKLE2-AS3;PRICKLE2	Body;Body	NA	-0.09 (-0.15, -0.02)	0.005974	0.0111002	-0.06 (-0.14, 0.01)	0.113086
cg05602183	17	27071971	S_Shore	TRAF4	Body	NA	0.09 (0.03, 0.15)	0.002817	0.00664971	0.1 (0.03, 0.18)	0.00762
cg05629721	6	32812280	S_Shore	PSMB8;PSMB8;PSMB8	5'UTR;TSS1500;1stExon	TRUE	0.06 (0.01, 0.11)	0.009476	0.0153596	0.11 (0.04, 0.17)	0.00078
cg05655457	11	58127944		OR5B17	TSS1500	TRUE	0.09 (0.02, 0.15)	0.008538	0.0143097	0.11 (0.03, 0.19)	0.006396
cg05657694	3	100353890		ADGRG7;ADGRG7	TSS1500;Body	NA	0.13 (0.06, 0.2)	0.000292	0.00172288	0.13 (0.05, 0.22)	0.002403
cg05693938	2	142943870				NA	0.09 (0.03, 0.16)	0.005964	0.0111002	0.1 (0.02, 0.18)	0.015808
cg05701192	10	21388541		NEBL;NEBL	Body;Body	NA	0.1 (0.04, 0.17)	0.00217	0.00571843	0.17 (0.08, 0.25)	6.1e-05
cg05749985	9	133568412	N_Shore	EXOSC2;EXOSC2;EXOSC2;EXOSC2	TSS1500;TSS1500;TSS1500;TSS1500	NA	-0.08 (-0.15, -0.01)	0.034259	0.0434327	-0.03 (-0.12, 0.06)	0.496436
cg05758117	2	38892309		GALM	TSS1500	TRUE	0.05 (-0.01, 0.11)	0.093077	0.103573	0.07 (0, 0.15)	0.055468
cg05783384	2	218843735	Island			TRUE	0.05 (-0.02, 0.11)	0.16062	0.172343	0.07 (-0.01, 0.15)	0.090465
cg05784041	1	95369148		CNN3;CNN3;CNN3	Body;Body;5'UTR	NA	-0.08 (-0.13, -0.04)	0.0005	0.00238068	-0.09 (-0.15, -0.03)	0.004123
cg05786278	2	1998294		MYT1L	5'UTR	TRUE	-0.1 (-0.15, -0.04)	0.000568	0.00255433	-0.09 (-0.16, -0.02)	0.007414
cg05792786	7	48073694	N_Shore	C7orf57	TSS1500	TRUE	0.05 (0.01, 0.1)	0.013547	0.0204345	0.05 (0, 0.1)	0.06435
cg05836442	11	69520344	S_Shore	FGF19	TSS1500	NA	0.13 (0.07, 0.19)	3.3e-05	0.00052763	0.13 (0.05, 0.21)	0.001479
cg05845141	19	18120614	Island	ARRDC2;ARRDC2	Body;Body	TRUE	0.09 (0.03, 0.15)	0.002944	0.00683364	0.1 (0.03, 0.18)	0.007618
cg05862431	11	116644198	S_Shore	BUD13;BUD13	TSS1500;TSS1500	TRUE	0.11 (0.06, 0.16)	1.5e-05	0.000359143	0.11 (0.05, 0.17)	0.000705
cg05903289	2	130345205	Island			TRUE	-0.08 (-0.15, -0.01)	0.016975	0.0246108	-0.07 (-0.15, 0.02)	0.117173
cg05926928	17	57297772	N_Shore	GDPD1;GDPD1;GDPD1	TSS200;TSS200;TSS200	TRUE	0.06 (0.02, 0.1)	0.006655	0.0120192	0.05 (0, 0.1)	0.070422
cg05932042	17	40822653	Island	PLEKHH3	Body	TRUE	-0.09 (-0.15, -0.03)	0.001974	0.00539531	-0.1 (-0.18, -0.03)	0.006104
cg05942760	4	6669561	S_Shelf			TRUE	-0.07 (-0.13, -0.01)	0.023384	0.0314539	-0.05 (-0.12, 0.02)	0.187135
cg05962382	2	130345044	Island			TRUE	-0.05 (-0.12, 0.01)	0.10037	0.110671	-0.07 (-0.15, 0.02)	0.113678
cg05979741	2	110873485	Island	MALL;MALL	5'UTR;1stExon	TRUE	0.12 (0.06, 0.18)	0.000108	0.00102845	0.15 (0.07, 0.22)	0.00016
cg05995478	16	81957156		PLCG2	Body	NA	0.06 (0, 0.12)	0.034325	0.0434507	0.07 (0, 0.15)	0.047245
cg06094589	11	3612576	N_Shore			TRUE	0.07 (0.02, 0.11)	0.003689	0.00800876	0.08 (0.02, 0.14)	0.006111
cg06097079	2	233393814		CHRND;CHRND;CHRND;CHRND	Body;Body;Body;Body	NA	0.06 (-0.01, 0.13)	0.079631	0.0910379	0.08 (-0.01, 0.17)	0.077698
cg06123700	1	211430780	N_Shore			TRUE	-0.04 (-0.07, -0.01)	0.021129	0.0291219	-0.05 (-0.09, -0.01)	0.009081
cg06204730	17	48785992	S_Shore	ANKRD40	TSS1500	TRUE	0.14 (0.08, 0.2)	4e-06	0.000176421	0.17 (0.09, 0.24)	1.4e-05
cg06257669	11	60702218	Island	TMEM132A;TMEM132A	Body;Body	TRUE	-0.09 (-0.15, -0.04)	0.001901	0.00529249	-0.09 (-0.17, -0.02)	0.017346
cg06262814	2	220364175	S_Shore	GMPPA;GMPPA	5'UTR;5'UTR	NA	0.1 (0.05, 0.15)	0.000181	0.00130757	0.13 (0.07, 0.2)	0.0001
cg06304825	14	106357733				NA	0.11 (0.04, 0.17)	0.001106	0.00374735	0.11 (0.03, 0.19)	0.007413
cg06422309	10	1352781		ADARB2	Body	TRUE	0.08 (0.01, 0.14)	0.024698	0.0328002	0.09 (0.01, 0.18)	0.0287
cg06480265	6	24722060	S_Shore			TRUE	-0.07 (-0.13, 0)	0.045869	0.0561962	-0.07 (-0.15, 0.02)	0.110168
cg06482967	2	46762308				NA	-0.11 (-0.17, -0.04)	0.001109	0.00374735	-0.09 (-0.17, -0.01)	0.02165
cg06512316	12	34491142	Island			TRUE	0.13 (0.07, 0.2)	3.8e-05	0.000558667	0.16 (0.08, 0.24)	6.8e-05
cg06544310	19	41768003	N_Shore	HNRNPUL1	TSS1500	TRUE	0.07 (0.01, 0.14)	0.020416	0.0282787	0.1 (0.02, 0.18)	0.013808
cg06564407	11	206619	N_Shore	BET1L;BET1L;RIC8A;RIC8A	Body;Body;TSS1500;TSS1500	NA	0.1 (0.04, 0.15)	0.000482	0.00233477	0.1 (0.03, 0.17)	0.00503
cg06573629	7	55507738				NA	-0.12 (-0.18, -0.06)	9.8e-05	0.000977667	-0.12 (-0.19, -0.04)	0.001391
cg06709282	13	52028418	S_Shore	INTS6;INTS6;INTS6;INTS6;INTS6-AS1	TSS1500;TSS1500;TSS1500;TSS1500;Body	NA	0.11 (0.05, 0.17)	0.000303	0.00175062	0.11 (0.04, 0.18)	0.00276
cg06739059	2	96991826	S_Shore	ITPRIPL1;ITPRIPL1;ITPRIPL1;ITPRIPL1	5'UTR;TSS200;TSS200;Body	NA	0.12 (0.05, 0.19)	0.001302	0.00418037	0.11 (0.01, 0.2)	0.024184
cg06769954	2	70376798				TRUE	0.11 (0.05, 0.17)	0.00068	0.00281241	0.1 (0.02, 0.18)	0.01929
cg06784621	18	9106904	S_Shelf	NDUFV2	Body	NA	0.15 (0.08, 0.21)	9e-06	0.000290077	0.18 (0.1, 0.26)	1.6e-05
cg06846259	2	25384654	Island	POMC;POMC	Body;Body	TRUE	-0.06 (-0.12, 0.01)	0.092697	0.103298	-0.06 (-0.14, 0.03)	0.200335
cg06870799	9	115819527	S_Shore	ZFP37;ZFP37;ZFP37	TSS1500;TSS1500;TSS1500	NA	-0.03 (-0.1, 0.03)	0.33968	0.353605	-0.03 (-0.11, 0.05)	0.500489
cg06885359	22	45501510				NA	0.08 (0.02, 0.15)	0.012858	0.0195751	0.12 (0.04, 0.2)	0.003706
cg06918927	16	74851956				NA	0.1 (0.04, 0.16)	0.00075	0.00296462	0.14 (0.07, 0.21)	0.000162
cg06928741	6	31691430	Island	C6orf25;C6orf25;C6orf25;C6orf25;C6orf25;C6orf25	Body;Body;Body;Body;Body;Body	TRUE	0.18 (0.1, 0.25)	2e-06	0.000176421	0.25 (0.16, 0.34)	1.4256e-07
cg06972019	1	8937448	N_Shore	ENO1	5'UTR	TRUE	0.1 (0.05, 0.15)	0.000199	0.00138064	0.1 (0.03, 0.17)	0.003047
cg07091154	11	70562728	N_Shore	SHANK2	Body	TRUE	-0.1 (-0.15, -0.06)	3e-06	0.000176421	-0.1 (-0.15, -0.05)	0.000132
cg07138414	17	80397447	Island	HEXDC	Body	NA	-0.08 (-0.13, -0.02)	0.006393	0.0116464	-0.07 (-0.14, 0)	0.039702
cg07140325	17	35730537		ACACA;ACACA	5'UTR;Body	NA	0.1 (0.04, 0.16)	0.00076	0.00297999	0.13 (0.05, 0.2)	0.001156
cg07211474	5	114515104	Island	TRIM36;TRIM36;TRIM36	Body;Body;Body	TRUE	-0.08 (-0.14, -0.02)	0.005596	0.0106578	-0.06 (-0.14, 0.01)	0.098774
cg07241573	18	74960699	N_Shore	GALR1	TSS1500	TRUE	-0.07 (-0.13, -0.01)	0.026033	0.0341118	-0.09 (-0.17, -0.01)	0.0214
cg07259245	10	101287322	Island	LINC01475	Body	NA	0.09 (0.02, 0.16)	0.012211	0.0188134	0.1 (0.01, 0.18)	0.025493
cg07259759	11	77923985	S_Shelf	USP35	Body	NA	-0.11 (-0.17, -0.04)	0.000959	0.00344911	-0.13 (-0.21, -0.05)	0.001846
cg07416187	2	193373742				TRUE	0.09 (0.03, 0.15)	0.005864	0.0110193	0.1 (0.02, 0.18)	0.013823
cg07459652	6	158957377	Island	TMEM181	TSS200	TRUE	-0.07 (-0.12, -0.01)	0.022586	0.030676	-0.11 (-0.18, -0.04)	0.00254
cg07519373	19	9650240	S_Shore	ZNF426	TSS1500	TRUE	0.01 (0, 0.02)	0.003815	0.00822705	0.01 (0, 0.02)	0.00695
cg07553761	3	160167977	Island	TRIM59	TSS1500	TRUE	-0.05 (-0.12, 0.02)	0.156646	0.16851	-0.03 (-0.13, 0.06)	0.50056
cg07579404	6	150346721		RAET1L	TSS200	TRUE	0.05 (-0.01, 0.12)	0.085867	0.0969666	0.07 (-0.01, 0.15)	0.090858
cg07596861	7	101151052		COL26A1;COL26A1	Body;Body	NA	0.12 (0.06, 0.18)	0.000157	0.00122303	0.1 (0.02, 0.18)	0.009955
cg07638279	4	6011142	S_Shore			NA	0.05 (-0.01, 0.12)	0.100979	0.111196	0.04 (-0.04, 0.12)	0.31025
cg07651624	20	33567656		MYH7B	Body	NA	-0.14 (-0.2, -0.08)	4e-06	0.000176421	-0.14 (-0.21, -0.06)	0.000243
cg07696137	8	23144884	N_Shore	R3HCC1;R3HCC1;R3HCC1	TSS1500;TSS1500;TSS1500	NA	0.08 (0.02, 0.14)	0.008623	0.0143946	0.09 (0.02, 0.16)	0.014361
cg07753452	19	14093140	S_Shelf	RFX1	Body	NA	0.06 (0.01, 0.1)	0.009404	0.015302	0.1 (0.04, 0.16)	0.000827
cg07792568	3	23847209	N_Shore	UBE2E1-AS1;UBE2E1;UBE2E1	Body;TSS200;TSS200	NA	0.09 (0.04, 0.15)	0.001406	0.00439637	0.08 (0.01, 0.15)	0.024912
cg07848636	7	156755046		NOM1	Body	TRUE	0.03 (0, 0.06)	0.094439	0.104682	0.05 (0.01, 0.09)	0.017778
cg07852840	3	140813919	Island	SPSB4	Body	TRUE	0.07 (0.02, 0.11)	0.001854	0.0052136	0.06 (0.01, 0.12)	0.017425
cg07852945	9	84303915	Island	TLE1	TSS1500	TRUE	0.02 (-0.07, 0.1)	0.707481	0.716025	0 (-0.11, 0.1)	0.934688
cg07899893	7	97501477	Island	ASNS;ASNS;ASNS;ASNS;ASNS;ASNS	TSS200;TSS200;5'UTR;5'UTR;5'UTR;5'UTR	NA	0.06 (0.03, 0.1)	9e-05	0.000929976	0.07 (0.04, 0.11)	6.7e-05
cg07907474	7	80502612		SEMA3C	Body	NA	0.05 (-0.01, 0.11)	0.075122	0.0866529	0.05 (-0.02, 0.12)	0.166157
cg07918978	3	53290343	S_Shore	TKT;TKT;TKT	TSS1500;TSS1500;TSS1500	TRUE	-0.11 (-0.17, -0.05)	0.000509	0.00240101	-0.12 (-0.19, -0.04)	0.004112
cg07941411	3	119276686		CD80	5'UTR	NA	-0.15 (-0.21, -0.09)	2e-06	0.000176421	-0.14 (-0.22, -0.06)	0.000345
cg07976603	19	10444506	Island	ICAM3;RAVER1	3'UTR;TSS200	TRUE	0.08 (0.02, 0.15)	0.013392	0.0202938	0.13 (0.05, 0.21)	0.001975
cg08026970	10	102747705	S_Shore	C10orf2;C10orf2;C10orf2;C10orf2;C10orf2;C10orf2;MRPL43;MRPL43;MRPL43;MRPL43;MRPL43	5'UTR;5'UTR;1stExon;1stExon;5'UTR;5'UTR;TSS1500;TSS1500;TSS1500;TSS1500;TSS1500	NA	0.14 (0.08, 0.2)	4e-06	0.000176421	0.14 (0.07, 0.22)	0.000185
cg08035323	2	9843525				TRUE	-0.04 (-0.11, 0.04)	0.388972	0.402915	0 (-0.1, 0.1)	0.969509
cg08084737	7	43965691	N_Shore	URGCP;UBE2D4	5'UTR;TSS1500	TRUE	0.06 (0.02, 0.11)	0.008023	0.0137381	0.07 (0.02, 0.13)	0.012286
cg08152064	1	231475027	S_Shore	EXOC8;SPRTN;SPRTN;SPRTN	TSS1500;Body;Body;Body	NA	0.14 (0.08, 0.21)	1.6e-05	0.000372444	0.15 (0.07, 0.24)	0.000221
cg08204571	6	3259011	N_Shore	PSMG4;PSMG4;PSMG4	TSS200;TSS200;TSS200	TRUE	-0.09 (-0.15, -0.03)	0.002429	0.00607613	-0.05 (-0.13, 0.02)	0.15063
cg08231710	1	1566687	Island	MMP23A;MMP23B	TSS1500;TSS1500	TRUE	-0.05 (-0.11, 0.02)	0.135989	0.147424	-0.04 (-0.12, 0.03)	0.271487
cg08244262	21	42797939	N_Shore	MX1;MX1	TSS200;5'UTR	TRUE	-0.1 (-0.15, -0.04)	0.000673	0.00280584	-0.12 (-0.19, -0.05)	0.000913
cg08247564	12	51835517		SLC4A8;SLC4A8;SLC4A8;SLC4A8;SLC4A8	5'UTR;5'UTR;Body;Body;5'UTR	NA	-0.06 (-0.14, 0.01)	0.085701	0.0969196	-0.06 (-0.15, 0.03)	0.172083
cg08337341	5	42924013	N_Shore			NA	-0.07 (-0.14, -0.01)	0.034515	0.0435596	-0.13 (-0.22, -0.05)	0.002266
cg08346820	11	22454661	S_Shore			TRUE	-0.07 (-0.13, -0.01)	0.029207	0.0378292	-0.09 (-0.17, -0.01)	0.019895
cg08375777	1	154934390	Island	PYGO2	TSS200	NA	0.09 (0.04, 0.14)	0.000369	0.00193787	0.11 (0.04, 0.17)	0.001156
cg08378976	8	97293820		PTDSS1;PTDSS1	Body;Body	NA	-0.03 (-0.05, -0.01)	0.001546	0.00474867	-0.02 (-0.05, 0)	0.093216
cg08434374	11	44467306				NA	0.09 (0.03, 0.15)	0.003112	0.00706638	0.09 (0.02, 0.16)	0.018268
cg08526880	3	128287360				NA	0.08 (0.01, 0.15)	0.025375	0.0335398	0.09 (0, 0.18)	0.055712
cg08535918	16	56256748		GNAO1;GNAO1	Body;Body	TRUE	0.08 (0.03, 0.14)	0.004029	0.00850454	0.09 (0.02, 0.16)	0.010627
cg08548559	22	31686097	N_Shore	PIK3IP1;PIK3IP1	Body;Body	TRUE	0.06 (-0.01, 0.13)	0.072245	0.0839685	0.09 (0.01, 0.17)	0.035998
cg08550026	11	19734588	Island	NAV2;NAV2;NAV2;LOC100126784	Body;TSS1500;TSS1500;Body	TRUE	-0.07 (-0.13, -0.02)	0.011292	0.0176873	-0.11 (-0.18, -0.04)	0.002167
cg08607032	6	109169499	Island	ARMC2	TSS200	TRUE	0.08 (0.02, 0.13)	0.006728	0.0121249	0.09 (0.02, 0.16)	0.01083
cg08670831	12	116610481		MED13L	Body	NA	0.1 (0.03, 0.17)	0.004088	0.00856436	0.13 (0.04, 0.22)	0.004871
cg08679876	10	10642194				NA	0.07 (0, 0.13)	0.04911	0.0594714	0.08 (-0.01, 0.16)	0.068863
cg08701551	17	66287507	Island	ARSG;SLC16A6	5'UTR;TSS200	TRUE	-0.05 (-0.11, 0)	0.069621	0.0813702	-0.04 (-0.12, 0.03)	0.232071
cg08727196	9	131592489	S_Shore	C9orf114	TSS1500	NA	0.11 (0.06, 0.16)	7.1e-05	0.000838	0.13 (0.06, 0.19)	0.000201
cg08819156	8	144695027	N_Shore	TSTA3	3'UTR	NA	-0.09 (-0.15, -0.04)	0.001366	0.00433546	-0.1 (-0.18, -0.03)	0.005067
cg08835342	19	42811090	Island	PRR19	5'UTR	TRUE	-0.09 (-0.14, -0.04)	0.00106	0.00363931	-0.08 (-0.14, -0.01)	0.016186
cg08841552	9	140444378	N_Shore	PNPLA7;PNPLA7	Body;Body	TRUE	0.09 (0.02, 0.16)	0.017347	0.0248721	0.11 (0.02, 0.21)	0.018785
cg08903426	3	134045179				NA	0.1 (0.04, 0.16)	0.002019	0.00544026	0.13 (0.05, 0.21)	0.001547
cg08923270	22	39279108				NA	0.09 (0.03, 0.16)	0.003841	0.00823212	0.13 (0.05, 0.21)	0.001998
cg08939082	3	87101679	N_Shore			TRUE	-0.11 (-0.17, -0.05)	0.000697	0.00282422	-0.12 (-0.2, -0.04)	0.002872
cg09013032	4	88225834		HSD17B13;HSD17B13	3'UTR;3'UTR	TRUE	0.08 (0.01, 0.14)	0.017776	0.0253338	0.08 (0, 0.16)	0.051399
cg09023608	2	198650009	Island	BOLL;BOLL;BOLL	5'UTR;Body;1stExon	TRUE	0.07 (0.03, 0.11)	0.001641	0.00485391	0.07 (0.01, 0.12)	0.014307
cg09025621	22	48900324	S_Shelf	FAM19A5	Body	NA	0.06 (0, 0.11)	0.037025	0.0464475	0.05 (-0.02, 0.12)	0.170702
cg09066361	7	126890254	N_Shore	GRM8	5'UTR	TRUE	-0.05 (-0.12, 0.02)	0.156071	0.168107	-0.04 (-0.12, 0.05)	0.443148
cg09095122	8	987526	N_Shore			TRUE	-0.08 (-0.14, -0.02)	0.005151	0.00996891	-0.09 (-0.16, -0.03)	0.00732
cg09146113	6	91986082				NA	0.09 (0.02, 0.16)	0.007687	0.0133923	0.1 (0.02, 0.18)	0.020147
cg09159795	7	151127123	N_Shore	CRYGN	3'UTR	TRUE	0.06 (0.02, 0.11)	0.004818	0.00954488	0.08 (0.02, 0.14)	0.006907
cg09169493	14	53197449	Island	STYX;STYX	Body;Body	TRUE	0.12 (0.06, 0.18)	7.9e-05	0.000882105	0.11 (0.03, 0.18)	0.004835
cg09191731	16	22825046	Island	HS3ST2	TSS1500	TRUE	-0.09 (-0.15, -0.03)	0.002739	0.00652069	-0.14 (-0.22, -0.07)	0.0002
cg09199338	4	178674883		LINC01098	Body	NA	0.06 (-0.01, 0.14)	0.100276	0.110671	0.04 (-0.06, 0.13)	0.459659
cg09210529	1	118674729		SPAG17	Body	NA	-0.12 (-0.18, -0.07)	3e-05	0.000492941	-0.19 (-0.26, -0.11)	7.42536e-07
cg09256832	1	9382878		SPSB1	5'UTR	TRUE	-0.11 (-0.17, -0.04)	0.000685	0.00281241	-0.11 (-0.19, -0.04)	0.003469
cg09360654	1	45806501	S_Shore	MUTYH;MUTYH;MUTYH;TOE1;MUTYH;MUTYH;MUTYH	TSS1500;TSS1500;TSS1500;Body;TSS1500;TSS1500;TSS1500	TRUE	0.11 (0.05, 0.17)	0.000652	0.00275947	0.1 (0.02, 0.18)	0.014914
cg09379737	16	968162	S_Shore	LMF1;LMF1;LMF1	Body;Body;Body	NA	0.02 (0.01, 0.04)	0.002059	0.00549504	0.02 (0.01, 0.04)	0.006906
cg09516963	12	68042445	Island	DYRK2;DYRK2	TSS200;TSS200	NA	0.09 (-0.08, 0.26)	0.292808	0.305952	0.1 (-0.14, 0.34)	0.429629
cg09526022	11	64458117		NRXN2;NRXN2	Body;Body	TRUE	-0.1 (-0.15, -0.04)	0.001602	0.00477749	-0.11 (-0.18, -0.03)	0.004838
cg09526452	3	14990466	S_Shore	FGD5-AS1;FGD5-AS1;FGD5-AS1;FGD5-AS1;NR2C2;NR2C2;FGD5-AS1	TSS1500;TSS1500;TSS1500;TSS1500;5'UTR;5'UTR;TSS1500	NA	0.1 (0.04, 0.16)	0.000774	0.0030168	0.13 (0.05, 0.2)	0.001247
cg09544878	5	133747733	Island	CDKN2AIPNL	TSS200	TRUE	-0.09 (-0.15, -0.04)	0.000803	0.00308022	-0.12 (-0.19, -0.06)	0.000396
cg09553982	10	77875676	S_Shelf	C10orf11	Body	TRUE	-0.09 (-0.15, -0.03)	0.002302	0.00590188	-0.1 (-0.18, -0.03)	0.006396
cg09654669	8	57350985	Island			TRUE	0.09 (0.03, 0.14)	0.00113	0.00378936	0.12 (0.05, 0.18)	0.000445
cg09671731	3	182833934				NA	0.12 (0.06, 0.17)	2.8e-05	0.000488833	0.11 (0.04, 0.18)	0.002306
cg09677701	5	159196370	N_Shelf			TRUE	0.05 (-0.01, 0.11)	0.078647	0.0900358	0.08 (0, 0.16)	0.042488
cg09696045	15	90836866				NA	0 (-0.1, 0.09)	0.967968	0.969124	-0.05 (-0.17, 0.07)	0.404153
cg09775825	1	73191077				NA	-0.11 (-0.17, -0.05)	0.000233	0.0015084	-0.12 (-0.19, -0.04)	0.001865
cg09781427	6	6826362				NA	0.11 (0.05, 0.17)	0.000665	0.00278635	0.12 (0.04, 0.2)	0.003272
cg09789279	3	134576329		EPHB1	Body	NA	-0.06 (-0.12, 0)	0.040719	0.0507021	-0.05 (-0.12, 0.03)	0.233254
cg09809672	1	236557682	N_Shore	EDARADD;EDARADD;EDARADD	TSS1500;5'UTR;1stExon	TRUE	0.13 (0.06, 0.2)	0.00026	0.00162597	0.11 (0.02, 0.2)	0.012076
cg09849747	18	76309067	S_Shore			NA	-0.04 (-0.06, -0.02)	0.000904	0.0032937	-0.04 (-0.07, -0.01)	0.008153
cg09850137	3	112390601				TRUE	-0.14 (-0.2, -0.07)	2.6e-05	0.000463574	-0.17 (-0.25, -0.09)	2.2e-05
cg09861746	22	46369176	S_Shore	WNT7B	Body	NA	-0.08 (-0.14, -0.02)	0.008235	0.0140548	-0.09 (-0.17, -0.02)	0.018432
cg09876137	21	45529230	S_Shore	PWP2	Body	NA	-0.11 (-0.17, -0.04)	0.000731	0.00291704	-0.15 (-0.22, -0.07)	0.000143
cg09892917	3	15643053	Island	BTD;BTD;BTD;HACL1;HACL1;HACL1;HACL1;HACL1;HACL1;HACL1;HACL1;BTD;BTD;BTD;HACL1	TSS1500;5'UTR;1stExon;1stExon;1stExon;1stExon;1stExon;5'UTR;5'UTR;5'UTR;5'UTR;TSS200;TSS200;TSS200;Body	NA	-0.06 (-0.1, -0.01)	0.013468	0.0203722	-0.07 (-0.12, -0.01)	0.027654
cg09914956	7	19812921	Island	TMEM196	TSS1500	NA	-0.06 (-0.11, -0.02)	0.002764	0.00656156	-0.06 (-0.11, 0)	0.032628
cg09956442	19	18133156				NA	0.13 (0.06, 0.2)	0.000435	0.00217481	0.1 (0.01, 0.19)	0.021915
cg10050341	19	7445770				NA	-0.06 (-0.12, 0)	0.057036	0.0679889	-0.06 (-0.13, 0.02)	0.120854
cg10076395	7	140101434	S_Shelf			TRUE	-0.13 (-0.2, -0.07)	9.1e-05	0.000929976	-0.15 (-0.24, -0.07)	0.000228
cg10107633	2	203023746		KIAA2012	Body	NA	-0.11 (-0.17, -0.05)	0.000162	0.00122303	-0.12 (-0.19, -0.05)	0.000893
cg10136240	8	57352150	S_Shore			TRUE	-0.09 (-0.14, -0.04)	0.000174	0.00129037	-0.1 (-0.16, -0.04)	0.000971
cg10163342	6	105585239	Island	BVES-AS1;BVES;BVES;BVES	TSS1500;TSS1500;TSS1500;TSS200	NA	-0.01 (-0.07, 0.06)	0.795768	0.801507	0.02 (-0.06, 0.1)	0.698778
cg10166151	14	93392367	S_Shelf	CHGA	Body	TRUE	0.06 (0.01, 0.11)	0.018205	0.0259012	0.02 (-0.04, 0.08)	0.552606
cg10199556	7	42268109	S_Shore	GLI3	5'UTR	TRUE	-0.08 (-0.14, -0.02)	0.005889	0.0110193	-0.12 (-0.2, -0.04)	0.002577
cg10209886	18	34833563	Island	BRUNOL4;BRUNOL4;BRUNOL4;BRUNOL4	3'UTR;3'UTR;3'UTR;3'UTR	TRUE	-0.09 (-0.16, -0.02)	0.007028	0.0125308	-0.12 (-0.21, -0.04)	0.003666
cg10276834	7	136575360		CHRM2;CHRM2;CHRM2;CHRM2;CHRM2;CHRM2;CHRM2;CHRM2	5'UTR;5'UTR;5'UTR;5'UTR;5'UTR;5'UTR;5'UTR;5'UTR	TRUE	0.12 (0.05, 0.18)	0.000281	0.00170636	0.14 (0.07, 0.22)	0.000308
cg10313675	1	209957739	Island	C1orf74;C1orf74	5'UTR;1stExon	TRUE	0.06 (0.01, 0.12)	0.024679	0.0328002	0.12 (0.04, 0.19)	0.001716
cg10358342	7	144107626		NOBOX	TSS1500	NA	0.06 (-0.01, 0.13)	0.122222	0.13371	0.06 (-0.03, 0.15)	0.183426
cg10384133	9	45733081	N_Shore			TRUE	0.08 (0.01, 0.15)	0.034445	0.0435368	0.02 (-0.07, 0.11)	0.692787
cg10437632	15	65823783	S_Shore	HACD3	Body	NA	0.12 (0.06, 0.18)	0.000192	0.00135207	0.12 (0.05, 0.2)	0.001792
cg10460946	17	76247467	N_Shelf			TRUE	0.09 (0.03, 0.15)	0.005891	0.0110193	0.09 (0.01, 0.16)	0.021631
cg10467432	6	69345357	Island	BAI3	TSS1500	TRUE	0.09 (0.04, 0.14)	0.000273	0.00166988	0.11 (0.05, 0.18)	0.000458
cg10495980	11	3164728		OSBPL5;OSBPL5;OSBPL5	5'UTR;5'UTR;5'UTR	TRUE	0.08 (0.02, 0.14)	0.007982	0.0137068	0.08 (0, 0.15)	0.040015
cg10521711	6	235035				TRUE	-0.09 (-0.15, -0.02)	0.008762	0.0145686	-0.1 (-0.18, -0.02)	0.011349
cg10523032	10	104152860	N_Shore	NFKB2;NFKB2	TSS1500;TSS1500	NA	-0.1 (-0.15, -0.04)	0.000683	0.00281241	-0.1 (-0.17, -0.03)	0.00552
cg10617763	12	6858549	S_Shore	MLF2;MLF2	Body;Body	TRUE	-0.09 (-0.15, -0.03)	0.004116	0.00858012	-0.09 (-0.16, -0.01)	0.022209
cg10696191	21	18985668	Island	BTG3;BTG3	TSS1500;TSS1500	TRUE	-0.07 (-0.13, 0)	0.05152	0.0620313	-0.08 (-0.16, 0)	0.048321
cg10704491	7	158934060	N_Shelf	VIPR2	Body	TRUE	0.09 (0.03, 0.14)	0.001046	0.00363595	0.11 (0.04, 0.17)	0.001451
cg10756887	22	24105692		C22orf15	Body	TRUE	-0.08 (-0.14, -0.02)	0.01175	0.0182006	-0.07 (-0.15, 0.01)	0.070562
cg10766021	7	148983373	S_Shore	ZNF783	Body	TRUE	0.07 (0.01, 0.14)	0.020298	0.0281618	0.08 (0, 0.16)	0.04114
cg10804294	3	27286053		NEK10;NEK10	Body;Body	NA	-0.15 (-0.21, -0.08)	8e-06	0.00026816	-0.16 (-0.25, -0.08)	0.000133
cg10805721	6	83075187	Island	TPBG;TPBG	Body;Body	TRUE	-0.06 (-0.12, 0)	0.040669	0.0507021	-0.05 (-0.13, 0.03)	0.196338
cg10861100	7	99719863		CNPY4;CNPY4	Body;ExonBnd	NA	-0.12 (-0.18, -0.06)	0.000131	0.00112018	-0.1 (-0.17, -0.02)	0.012547
cg10905802	14	106357761				NA	0.11 (0.05, 0.18)	0.00066	0.0027793	0.1 (0.02, 0.18)	0.009977
cg10917602	16	30996630		HSD3B7;HSD3B7;HSD3B7	5'UTR;5'UTR;5'UTR	TRUE	0.13 (0.06, 0.21)	0.000305	0.00175062	0.21 (0.12, 0.31)	1e-05
cg10926330	17	76268981				TRUE	0.12 (0.05, 0.18)	0.000346	0.00185214	0.12 (0.04, 0.21)	0.003282
cg11006249	7	46608643				NA	-0.11 (-0.17, -0.06)	0.000158	0.00122303	-0.13 (-0.2, -0.05)	0.000994
cg11047325	17	76354934	Island	SOCS3	Body	NA	0.14 (0.07, 0.2)	5.4e-05	0.000696185	0.17 (0.09, 0.26)	6.3e-05
cg11075029	15	45492679	S_Shore	SHF	5'UTR	TRUE	0.09 (0.04, 0.13)	0.000546	0.00254193	0.08 (0.01, 0.14)	0.017169
cg11076306	4	41430667		LIMCH1;LIMCH1;LIMCH1	Body;Body;Body	TRUE	0.1 (0.04, 0.17)	0.002058	0.00549504	0.14 (0.06, 0.23)	0.000778
cg11078126	4	139898680				NA	0.07 (0.01, 0.13)	0.023503	0.0314799	0.07 (-0.01, 0.14)	0.077069
cg11125883	12	68729045	S_Shelf			TRUE	-0.11 (-0.18, -0.05)	0.000319	0.00178215	-0.12 (-0.2, -0.04)	0.002409
cg11141718	14	96382052				TRUE	-0.1 (-0.15, -0.05)	0.00016	0.00122303	-0.12 (-0.18, -0.05)	0.000909
cg11173447	8	35009729				NA	0.07 (0, 0.13)	0.043749	0.0539936	0.09 (0, 0.17)	0.038781
cg11197258	12	124845001		NCOR2;NCOR2	Body;Body	TRUE	0.05 (0.02, 0.08)	0.002303	0.00590188	0.05 (0.01, 0.09)	0.006063
cg11265528	22	24951447	Island	SNRPD3;C22orf13	TSS200;TSS200	TRUE	0.08 (0.02, 0.14)	0.005044	0.00985285	0.08 (0.01, 0.15)	0.029839
cg11303839	7	75405967		CCL26	5'UTR	TRUE	0.11 (0.04, 0.17)	0.002117	0.00561407	0.11 (0.02, 0.19)	0.013825
cg11346101	11	131993524		NTM;NTM;NTM;NTM	Body;Body;Body;Body	NA	0.04 (-0.01, 0.09)	0.085181	0.0964617	0.03 (-0.03, 0.09)	0.345743
cg11405655	1	999599	N_Shore			TRUE	0.13 (0.07, 0.19)	3e-05	0.000492941	0.12 (0.04, 0.2)	0.00259
cg11415498	1	29692352				NA	0.12 (0.05, 0.19)	0.000982	0.0035089	0.15 (0.06, 0.23)	0.001091
cg11499772	17	79818530	Island	P4HB;P4HB	5'UTR;1stExon	TRUE	-0.05 (-0.09, -0.01)	0.009573	0.0153976	-0.07 (-0.11, -0.02)	0.006336
cg11526731	15	72036736		THSD4;THSD4	Body;Body	NA	-0.08 (-0.14, -0.02)	0.006479	0.011752	-0.1 (-0.17, -0.02)	0.012993
cg11535784	7	36943422		ELMO1;ELMO1;ELMO1;ELMO1;ELMO1;ELMO1	Body;Body;Body;Body;5'UTR;5'UTR	NA	0.07 (0.01, 0.12)	0.019033	0.0267612	0.09 (0.01, 0.16)	0.027059
cg11596009	1	36916744	S_Shore	OSCP1;OSCP1	TSS1500;TSS1500	TRUE	-0.06 (-0.12, 0.01)	0.088069	0.0990628	-0.06 (-0.14, 0.02)	0.166342
cg11613559	10	121577971	Island	INPP5F;INPP5F	Body;TSS1500	TRUE	-0.1 (-0.17, -0.03)	0.00323	0.0072552	-0.11 (-0.19, -0.02)	0.011536
cg11623950	2	100890682		LONRF2	3'UTR	NA	-0.06 (-0.13, 0)	0.066191	0.0776797	-0.05 (-0.13, 0.03)	0.221637
cg11643285	3	16411667		RFTN1	Body	TRUE	-0.03 (-0.18, 0.11)	0.646898	0.658688	-0.03 (-0.22, 0.16)	0.741177
cg11651896	20	4544402				NA	-0.1 (-0.17, -0.04)	0.00184	0.00519165	-0.13 (-0.21, -0.05)	0.00134
cg11715102	10	125729856	N_Shelf			TRUE	0.11 (0.04, 0.17)	0.000797	0.00307782	0.13 (0.05, 0.21)	0.00075
cg11778089	3	46671789				NA	0.12 (0.06, 0.17)	0.000105	0.00101138	0.11 (0.04, 0.18)	0.003097
cg11786224	11	61263725				NA	0.09 (0.03, 0.14)	0.004299	0.00880822	0.1 (0.03, 0.18)	0.003843
cg11807280	2	66654644	S_Shore			TRUE	0.09 (0.02, 0.16)	0.013988	0.020932	0.07 (-0.02, 0.16)	0.119955
cg11873438	3	14451433		SLC6A6;SLC6A6;SLC6A6;SLC6A6	5'UTR;5'UTR;Body;Body	NA	0.1 (0.04, 0.16)	0.001577	0.00477749	0.12 (0.04, 0.19)	0.002299
cg11930955	12	113660045	S_Shore	TPCN1;TPCN1;IQCD	5'UTR;5'UTR;TSS1500	TRUE	0.06 (-0.01, 0.14)	0.075344	0.0867284	0.05 (-0.05, 0.14)	0.326201
cg11945604	12	6387873	Island			TRUE	-0.03 (-0.07, 0.01)	0.093336	0.103597	-0.05 (-0.09, 0)	0.03643
cg11953609	1	170629048	N_Shore			TRUE	-0.09 (-0.15, -0.03)	0.003111	0.00706638	-0.14 (-0.21, -0.06)	0.000654
cg11983459	18	10626848				NA	-0.1 (-0.17, -0.04)	0.001135	0.00378936	-0.12 (-0.2, -0.04)	0.004928
cg11986643	6	32634316	S_Shore	HLA-DQB1	1stExon	TRUE	0.08 (0.02, 0.13)	0.00549	0.0105277	0.11 (0.04, 0.19)	0.00249
cg12006399	15	84954185				TRUE	-0.06 (-0.13, 0.01)	0.08031	0.0916891	-0.03 (-0.12, 0.05)	0.419005
cg12055114	19	2457232	S_Shore	LMNB2	TSS1500	TRUE	0.09 (0.03, 0.15)	0.001642	0.00485391	0.03 (-0.04, 0.11)	0.403666
cg12055993	12	132862057	N_Shore	GALNT9	Body	TRUE	-0.09 (-0.16, -0.03)	0.00253	0.0062541	-0.1 (-0.18, -0.03)	0.009349
cg12145363	11	119767389				NA	-0.12 (-0.19, -0.05)	0.001064	0.00363931	-0.11 (-0.2, -0.02)	0.016823
cg12164753	15	44719932	Island	CTDSPL2;CTDSPL2	1stExon;5'UTR	NA	0.07 (0.02, 0.13)	0.008295	0.0140713	0.08 (0.02, 0.15)	0.013337
cg12187434	2	8259218		LINC00299	Body	NA	-0.05 (-0.08, -0.02)	0.000812	0.00308022	-0.07 (-0.11, -0.03)	0.000739
cg12252865	3	13520771	N_Shore	HDAC11;HDAC11	TSS1500;TSS1500	TRUE	0.11 (0.04, 0.17)	0.000828	0.00309761	0.15 (0.07, 0.23)	0.00026
cg12363584	15	78110903	Island			TRUE	-0.07 (-0.13, -0.01)	0.016681	0.0242758	-0.06 (-0.13, 0.01)	0.098768
cg12443669	17	9863248		GAS7;GAS7;GAS7;GAS7	TSS1500;Body;Body;Body	NA	0.08 (0.02, 0.14)	0.008033	0.0137381	0.07 (0, 0.15)	0.05645
cg12452300	3	51751788	S_Shore	GRM2;GRM2	Body;Body	TRUE	-0.08 (-0.14, -0.01)	0.02596	0.0341118	-0.1 (-0.18, -0.02)	0.019905
cg12464374	12	54752453		LOC102724050;LOC102724050	Body;Body	NA	0.11 (0.05, 0.17)	0.000176	0.00129375	0.17 (0.09, 0.24)	7e-06
cg12499963	19	40735429	S_Shelf			NA	0.09 (0.03, 0.14)	0.001946	0.00539531	0.1 (0.03, 0.17)	0.004526
cg12516359	11	17717280	N_Shore			TRUE	-0.09 (-0.15, -0.03)	0.004391	0.00895294	-0.09 (-0.16, -0.01)	0.022962
cg12531838	10	531914	S_Shore	DIP2C	Body	TRUE	0.06 (0.01, 0.1)	0.00862	0.0143946	0.09 (0.03, 0.14)	0.003598
cg12535090	11	20071677		NAV2;NAV2;NAV2;NAV2	Body;Body;Body;Body	TRUE	-0.12 (-0.18, -0.06)	5.6e-05	0.000700418	-0.14 (-0.21, -0.06)	0.000321
cg12578602	17	62356313				NA	0.07 (0.01, 0.14)	0.024071	0.0320692	0.07 (-0.01, 0.15)	0.08867
cg12587985	7	64295583				TRUE	0.02 (-0.06, 0.11)	0.581463	0.593503	0.04 (-0.07, 0.14)	0.467999
cg12607525	17	42286849	N_Shore	UBTF;UBTF;UBTF;UBTF	Body;Body;Body;Body	NA	-0.03 (-0.14, 0.08)	0.589673	0.601151	0.03 (-0.11, 0.16)	0.721636
cg12628905	5	859540				TRUE	0.09 (0.03, 0.15)	0.002295	0.00590188	0.1 (0.02, 0.18)	0.010393
cg12630339	10	18504262		CACNB2;CACNB2;CACNB2;CACNB2;CACNB2;CACNB2	Body;Body;Body;Body;Body;Body	NA	-0.09 (-0.15, -0.02)	0.006057	0.0111801	-0.09 (-0.17, -0.02)	0.016945
cg12648074	5	140864474	N_Shore	PCDHGA4;PCDHGC3;PCDHGA12;PCDHGC4;PCDHGA11;PCDHGA11;PCDHGA9;PCDHGA1;PCDHGB1;PCDHGB6;PCDHGC4;PCDHGB3;PCDHGB7;PCDHGA6;PCDHGA8;PCDHGA10;PCDHGA5;PCDHGB4;PCDHGA3;PCDHGA2;PCDHGA7;PCDHGB2;PCDHGB5;PCDHGC3	Body;Body;Body;TSS1500;Body;Body;Body;Body;Body;Body;TSS1500;Body;Body;Body;Body;Body;Body;Body;Body;Body;Body;Body;Body;Body	TRUE	-0.08 (-0.14, -0.01)	0.019234	0.0269985	-0.04 (-0.12, 0.04)	0.287211
cg12688121	20	21379188	S_Shore	NKX2-4	TSS1500	NA	-0.05 (-0.12, 0.02)	0.175152	0.18674	-0.07 (-0.16, 0.02)	0.119639
cg12691488	1	243053673	Island			TRUE	0.05 (-0.08, 0.19)	0.439279	0.451676	0.06 (-0.12, 0.24)	0.531081
cg12706938	19	1566839	Island	MEX3D	Body	TRUE	-0.04 (-0.11, 0.02)	0.207183	0.22005	-0.05 (-0.13, 0.03)	0.230145
cg12773394	4	5892965	N_Shore	CRMP1	Body	TRUE	-0.04 (-0.11, 0.02)	0.197898	0.210455	-0.08 (-0.16, 0)	0.045455
cg12821315	3	183959034	N_Shore	VWA5B2;MIR1224	Body;TSS200	TRUE	-0.09 (-0.14, -0.03)	0.003819	0.00822705	-0.1 (-0.17, -0.02)	0.009076
cg12846567	19	2866619		ZNF556	TSS1500	TRUE	0.06 (0, 0.12)	0.062603	0.0740979	0.09 (0.02, 0.16)	0.018296
cg12868887	11	70244470	Island	CTTN;CTTN	TSS200;TSS200	TRUE	-0.04 (-0.08, -0.01)	0.011638	0.0180868	-0.04 (-0.08, 0)	0.07894
cg12899747	3	25391527				TRUE	0 (-0.07, 0.07)	0.99944	0.99944	-0.02 (-0.11, 0.08)	0.753489
cg12904576	19	50759069	N_Shelf	MYH14;MYH14;MYH14	Body;Body;Body	NA	-0.11 (-0.17, -0.05)	0.000185	0.00131381	-0.1 (-0.17, -0.03)	0.008081
cg13007210	1	18807272	N_Shore	KLHDC7A	TSS200	NA	-0.09 (-0.16, -0.03)	0.005469	0.0105115	-0.09 (-0.17, 0)	0.04045
cg13011446	8	139805316		COL22A1	Body	NA	0.01 (0, 0.02)	0.015769	0.0233059	0.01 (0, 0.03)	0.008415
cg13022461	22	50950506	S_Shelf	NCAPH2;NCAPH2	Body;Body	TRUE	0.06 (0, 0.11)	0.03363	0.0428297	0.04 (-0.02, 0.1)	0.217331
cg13054419	13	31438929				TRUE	-0.03 (-0.04, -0.01)	0.003624	0.0079709	-0.02 (-0.04, 0)	0.027973
cg13059495	1	3540478	N_Shore	TPRG1L	TSS1500	TRUE	0.07 (0, 0.14)	0.038724	0.0484339	0.08 (0, 0.17)	0.042198
cg13074526	17	76274743		LOC100996291	TSS200	NA	0.13 (0.06, 0.19)	0.000134	0.0011313	0.13 (0.05, 0.21)	0.001213
cg13079538	3	29556979		RBMS3;RBMS3;RBMS3;RBMS3;RBMS3	Body;Body;Body;Body;Body	NA	0.08 (0.02, 0.14)	0.00798	0.0137068	0.11 (0.03, 0.18)	0.005046
cg13084675	11	115591594				NA	-0.14 (-0.21, -0.07)	4.7e-05	0.000651778	-0.14 (-0.23, -0.05)	0.001508
cg13092405	1	228075423	Island			TRUE	-0.06 (-0.13, 0)	0.055948	0.0667869	-0.05 (-0.13, 0.03)	0.252065
cg13150596	19	14606390	N_Shore	GIPC1;GIPC1;GIPC1;GIPC1;GIPC1;GIPC1	5'UTR;5'UTR;5'UTR;5'UTR;5'UTR;5'UTR	TRUE	0.1 (0.03, 0.16)	0.004104	0.00857644	0.1 (0.02, 0.18)	0.020219
cg13159168	11	65884556		PACS1	Body	NA	0.07 (0.01, 0.14)	0.017363	0.0248721	0.09 (0.01, 0.16)	0.021462
cg13165140	6	32813522	S_Shore	TAP1;PSMB8	Body;TSS1500	TRUE	-0.08 (-0.14, -0.02)	0.01001	0.0159379	-0.08 (-0.15, 0)	0.048812
cg13206721	10	25463350	N_Shore	GPR158;GPR158-AS1	TSS1500;Body	NA	-0.08 (-0.15, -0.01)	0.018508	0.0261988	-0.06 (-0.14, 0.03)	0.178435
cg13250209	14	100048149		CCDC85C	Body	TRUE	-0.08 (-0.14, -0.03)	0.00451	0.00906163	-0.07 (-0.14, 0)	0.05686
cg13266630	7	94285327	Island	SGCE;PEG10;SGCE;PEG10;SGCE	1stExon;TSS1500;1stExon;TSS1500;1stExon	TRUE	-0.05 (-0.1, 0.01)	0.090764	0.101616	-0.05 (-0.12, 0.01)	0.120937
cg13287523	15	89440088	S_Shore	HAPLN3	TSS1500	TRUE	0.05 (-0.01, 0.12)	0.08983	0.100773	0.07 (-0.01, 0.15)	0.076921
cg13295549	15	80818827		ARNT2	Body	TRUE	-0.15 (-0.21, -0.08)	4e-06	0.000176421	-0.18 (-0.26, -0.11)	2e-06
cg13322152	10	132914309		TCERG1L	Body	NA	0.1 (0.04, 0.17)	0.000984	0.0035089	0.11 (0.03, 0.19)	0.00607
cg13322545	12	48161296				NA	0.13 (0.06, 0.2)	0.000248	0.00158077	0.16 (0.07, 0.25)	0.000639
cg13343932	17	76355061	Island	SOCS3;LOC101928674;LOC101928674	Body;TSS1500;TSS1500	NA	0.14 (0.08, 0.21)	2e-05	0.000428744	0.17 (0.08, 0.26)	0.0001
cg13467708	4	644973	N_Shore	PDE6B;PDE6B	Body;Body	TRUE	0.08 (0.02, 0.14)	0.005745	0.0108921	0.08 (0, 0.15)	0.039046
cg13506366	11	12275218		MICAL2;MICAL2;MICAL2;MICAL2;MICAL2;MICAL2	Body;Body;Body;Body;Body;Body	NA	0.06 (0, 0.11)	0.044994	0.0552859	0.1 (0.03, 0.17)	0.00678
cg13507429	1	18807550	N_Shore	KLHDC7A	1stExon	TRUE	-0.09 (-0.16, -0.03)	0.004723	0.00940113	-0.08 (-0.16, 0)	0.044639
cg13545297	12	54404315	S_Shore	HOXC8	Body	TRUE	-0.07 (-0.13, 0)	0.045362	0.0556565	-0.07 (-0.15, 0.01)	0.087732
cg13595751	3	38870280				NA	0.05 (-0.01, 0.11)	0.077885	0.0894077	0.06 (-0.02, 0.13)	0.127367
cg13596910	17	42254336	Island	C17orf65;ASB16	Body;Body	TRUE	-0.07 (-0.1, -0.03)	6.9e-05	0.000826029	-0.06 (-0.11, 0)	0.050243
cg13600480	7	102036675	Island	PRKRIP1	TSS200	TRUE	0.07 (0.01, 0.13)	0.021017	0.0290152	0.08 (0, 0.15)	0.03672
cg13614440	17	76471012	N_Shore	DNAH17	Body	TRUE	-0.15 (-0.22, -0.07)	0.000121	0.00111426	-0.16 (-0.25, -0.07)	0.000875
cg13625026	11	1146419				TRUE	0.11 (0.04, 0.17)	0.000822	0.00308895	0.11 (0.03, 0.19)	0.005705
cg13630239	10	99116547		RRP12;RRP12	3'UTR;3'UTR	TRUE	-0.07 (-0.14, 0)	0.052379	0.062975	-0.12 (-0.21, -0.02)	0.013536
cg13643585	17	46704004	Island	HOXB9	TSS200	TRUE	0.08 (0.03, 0.14)	0.00198	0.00539531	0.09 (0.03, 0.16)	0.005122
cg13659446	17	60709613	S_Shelf	MRC2	Body	TRUE	-0.1 (-0.16, -0.03)	0.007119	0.0126125	-0.1 (-0.19, -0.02)	0.021762
cg13671818	16	12070223	N_Shore	RUNDC2A	TSS1500	TRUE	0.08 (0.02, 0.13)	0.006791	0.012186	0.08 (0.01, 0.15)	0.027699
cg13683374	17	72364767	N_Shelf	GPR142	Body	TRUE	0.15 (0.08, 0.22)	1.1e-05	0.000307267	0.18 (0.09, 0.26)	4.1e-05
cg13687570	19	37825320	Island	HKR1	TSS1500	TRUE	-0.08 (-0.15, -0.01)	0.017352	0.0248721	-0.08 (-0.17, 0)	0.060111
cg13719901	3	46608139	S_Shore	LRRC2;LRRC2	5'UTR;TSS200	TRUE	0.1 (0.03, 0.17)	0.005778	0.0109299	0.11 (0.02, 0.19)	0.015026
cg13747876	17	80195402	Island	SLC16A3;SLC16A3;SLC16A3	Body;Body;Body	TRUE	-0.07 (-0.14, -0.01)	0.035463	0.0446216	-0.12 (-0.2, -0.03)	0.009726
cg13836098	6	26225268	N_Shore	HIST1H3E	TSS200	TRUE	0.06 (0, 0.13)	0.053809	0.0644171	0.08 (0, 0.16)	0.042774
cg13850847	9	136131739	Island	ABO	Body	TRUE	0.12 (0.06, 0.18)	0.00012	0.00111426	0.14 (0.07, 0.22)	0.000177
cg13868654	17	3626437	N_Shore	ITGAE;GSG2	Body;TSS1500	TRUE	0.09 (0.02, 0.15)	0.007613	0.0133188	0.07 (-0.01, 0.16)	0.079961
cg13885357	12	53184041	S_Shore	KRT3	Body	TRUE	0.03 (0, 0.05)	0.019849	0.027654	0.01 (-0.03, 0.04)	0.711656
cg14042396	2	16153454	N_Shore			TRUE	0.13 (0.06, 0.19)	7.9e-05	0.000882105	0.14 (0.06, 0.22)	0.000531
cg14079463	6	127796989	Island	C6orf174	Body	TRUE	-0.09 (-0.16, -0.01)	0.031146	0.0399699	-0.1 (-0.2, 0)	0.047002
cg14083015	6	25042090				TRUE	0.08 (0.05, 0.12)	2.5e-05	0.000463574	0.1 (0.05, 0.15)	0.00011
cg14097517	6	25042369		FAM65B;FAM65B	1stExon;5'UTR	NA	0.07 (0.03, 0.11)	0.000319	0.00178215	0.08 (0.03, 0.13)	0.001691
cg14142171	6	30228101	Island	HLA-L	Body	TRUE	-0.08 (-0.14, -0.01)	0.019899	0.027654	-0.1 (-0.18, -0.02)	0.014264
cg14147832	14	106148294	S_Shore			TRUE	0.12 (0.05, 0.18)	0.000335	0.00183484	0.12 (0.04, 0.2)	0.002904
cg14215309	7	98099806	N_Shore			TRUE	-0.08 (-0.14, -0.02)	0.006912	0.0123766	-0.06 (-0.14, 0.01)	0.090007
cg14219121	5	355721	N_Shore	AHRR;AHRR	Body;Body	NA	-0.15 (-0.21, -0.08)	2e-05	0.000428744	-0.13 (-0.22, -0.05)	0.001829
cg14225481	14	64855023	Island	MTHFD1;MTHFD1	1stExon;5'UTR	TRUE	-0.1 (-0.16, -0.05)	0.000568	0.00255433	-0.13 (-0.2, -0.06)	0.000606
cg14254434	19	47482552		ARHGAP35	Body	NA	-0.11 (-0.17, -0.05)	0.000582	0.00256665	-0.13 (-0.21, -0.06)	0.000868
cg14258143	1	32714146	Island	FAM167B	Body	TRUE	0.06 (0.01, 0.11)	0.016121	0.0236592	0.06 (0, 0.13)	0.060051
cg14296235	9	136182215				TRUE	0.1 (0.04, 0.16)	0.000903	0.0032937	0.15 (0.07, 0.22)	7.3e-05
cg14373579	9	133455264	Island	LOC100272217;FUBP3	TSS1500;Body	TRUE	-0.02 (-0.09, 0.04)	0.508692	0.521767	-0.03 (-0.11, 0.05)	0.40123
cg14374861	10	102988094	Island	LBX1;FLJ41350	Body;TSS1500	TRUE	-0.09 (-0.14, -0.04)	0.000394	0.00205076	-0.11 (-0.18, -0.05)	0.000569
cg14384748	12	132859951	Island	GALNT9	Body	TRUE	0.11 (0.05, 0.17)	0.000399	0.00206396	0.09 (0.02, 0.17)	0.019028
cg14396995	7	42278089	S_Shore	GLI3	TSS1500	TRUE	-0.08 (-0.15, -0.02)	0.00779	0.0134598	-0.09 (-0.17, -0.01)	0.022611
cg14409029	11	19138243	N_Shore	ZDHHC13;ZDHHC13	TSS1500;TSS1500	TRUE	0.07 (0.01, 0.13)	0.030088	0.0387308	0.05 (-0.03, 0.13)	0.211545
cg14420108	9	34647483	S_Shore	GALT	Body	TRUE	0.1 (0.04, 0.16)	0.001798	0.00510754	0.12 (0.04, 0.19)	0.003529
cg14429209	10	26509505	S_Shelf	GAD2;GAD2	Body;Body	TRUE	-0.1 (-0.16, -0.03)	0.002943	0.00683364	-0.1 (-0.18, -0.02)	0.012444
cg14434213	8	38508780	S_Shore			TRUE	-0.09 (-0.15, -0.03)	0.005015	0.00981909	-0.09 (-0.17, -0.02)	0.015355
cg14488626	5	168569433		SLIT3;SLIT3	Body;Body	NA	0.08 (0.01, 0.14)	0.02592	0.0341118	0.11 (0.03, 0.2)	0.009578
cg14488962	11	131510278		NTM	Body	TRUE	0.1 (0.05, 0.15)	0.000201	0.00138064	0.06 (-0.01, 0.13)	0.082589
cg14510926	2	174877357	N_Shore			TRUE	-0.1 (-0.17, -0.04)	0.002706	0.00646048	-0.12 (-0.21, -0.04)	0.005176
cg14522304	9	93954040	N_Shore			TRUE	0.1 (0.04, 0.16)	0.001106	0.00374735	0.11 (0.03, 0.19)	0.005255
cg14530551	19	8051443		ELAVL1	Body	NA	-0.1 (-0.16, -0.05)	0.00055	0.00254641	-0.12 (-0.19, -0.04)	0.001932
cg14548509	8	41165144	N_Shore	SFRP1	Body	TRUE	-0.08 (-0.14, -0.02)	0.008263	0.0140573	-0.06 (-0.14, 0.01)	0.092834
cg14563637	9	98931801				TRUE	-0.08 (-0.14, -0.01)	0.018415	0.0261113	-0.09 (-0.18, -0.01)	0.023515
cg14596477	6	89088016				NA	-0.12 (-0.17, -0.07)	4e-06	0.000176421	-0.15 (-0.21, -0.08)	1.3e-05
cg14633704	9	99065350		HSD17B3	TSS1500	TRUE	0.09 (0.03, 0.15)	0.004864	0.00961328	0.13 (0.05, 0.21)	0.00141
cg14657353	9	130797716				NA	0.09 (0.04, 0.15)	0.00158	0.00477749	0.12 (0.05, 0.19)	0.001405
cg14700531	8	733412	N_Shelf			TRUE	-0.1 (-0.16, -0.03)	0.002482	0.00617186	-0.12 (-0.2, -0.04)	0.002396
cg14741153	10	95753348	Island	PLCE1	TSS1500	TRUE	-0.06 (-0.12, 0)	0.066254	0.0776797	-0.05 (-0.12, 0.03)	0.225178
cg14750269	19	46975180	S_Shore	PNMAL1;PNMAL1	TSS1500;TSS1500	TRUE	-0.1 (-0.17, -0.04)	0.001711	0.00499588	-0.14 (-0.22, -0.06)	0.000685
cg14768984	11	70201740		PPFIA1;PPFIA1;PPFIA1;PPFIA1;PPFIA1;PPFIA1	ExonBnd;ExonBnd;ExonBnd;Body;Body;Body	NA	-0.1 (-0.16, -0.04)	0.001025	0.00359393	-0.07 (-0.15, 0)	0.054446
cg14777743	5	141891241				NA	-0.11 (-0.17, -0.05)	0.000229	0.00149923	-0.1 (-0.18, -0.02)	0.010384
cg14790332	2	20386484				NA	-0.07 (-0.14, 0.01)	0.073259	0.0849115	-0.07 (-0.16, 0.03)	0.16368
cg14884039	22	31360940	N_Shelf	MORC2	5'UTR	TRUE	0.05 (0.01, 0.09)	0.006442	0.0117102	0.04 (0, 0.08)	0.064082
cg14890727	11	60585280				NA	0.08 (0.02, 0.14)	0.006258	0.0114753	0.1 (0.03, 0.17)	0.007535
cg14891093	16	81254031		PKD1L2;PKD1L2;PKD1L2	TSS200;TSS200;TSS200	NA	-0.1 (-0.16, -0.04)	0.001872	0.00523471	-0.11 (-0.19, -0.03)	0.004891
cg14934013	17	4890909	Island	CAMTA2;CAMTA2;CAMTA2;CAMTA2;CAMTA2	5'UTR;TSS1500;TSS1500;1stExon;1stExon	NA	-0.06 (-0.1, -0.02)	0.00148	0.00461056	-0.06 (-0.11, -0.02)	0.007686
cg15012027	2	99351550	S_Shelf			TRUE	0.12 (0.05, 0.2)	0.001237	0.00404924	0.13 (0.04, 0.23)	0.005493
cg15028970	17	75545596		LOC100507351	Body	NA	-0.12 (-0.18, -0.06)	0.000147	0.00120771	-0.12 (-0.19, -0.04)	0.002222
cg15031351	18	9870014				NA	0.11 (0.06, 0.15)	1.2e-05	0.00031425	0.12 (0.05, 0.19)	0.000738
cg15051432	3	99929690				NA	0.12 (0.06, 0.19)	0.000224	0.00147805	0.16 (0.08, 0.25)	0.00015
cg15130770	18	72196893				NA	-0.14 (-0.21, -0.08)	1.1e-05	0.000307267	-0.14 (-0.22, -0.06)	0.000483
cg15135422	6	109639720				NA	0.1 (0.03, 0.16)	0.003674	0.00800876	0.09 (0.01, 0.18)	0.024815
cg15155645	6	108989477		FOXO3;FOXO3	3'UTR;3'UTR	NA	-0.13 (-0.2, -0.06)	0.000316	0.00178215	-0.15 (-0.23, -0.06)	0.00086
cg15167811	9	115094058	N_Shore	MIR3134;PTBP3;PTBP3;PTBP3;PTBP3;PTBP3;PTBP3	Body;Body;Body;Body;5'UTR;5'UTR;5'UTR	NA	0.16 (0.1, 0.23)	4.84933e-07	8.12748e-05	0.18 (0.1, 0.26)	2e-05
cg15173475	2	230995921				NA	-0.1 (-0.15, -0.05)	0.000152	0.00122303	-0.11 (-0.17, -0.05)	0.000353
cg15183457	1	33592813	N_Shore			NA	-0.05 (-0.11, 0.01)	0.074503	0.0861152	-0.06 (-0.14, 0.01)	0.110527
cg15228509	1	243074717				NA	0.03 (-0.15, 0.22)	0.724398	0.7305	0.03 (-0.23, 0.3)	0.794672
cg15298719	17	7165255	Island	CLDN7	1stExon	TRUE	-0.08 (-0.15, -0.02)	0.009473	0.0153596	-0.12 (-0.2, -0.04)	0.002255
cg15367212	3	180588198				TRUE	-0.07 (-0.13, 0)	0.048643	0.0590766	-0.08 (-0.16, 0.01)	0.068507
cg15417944	2	238707726	Island	RBM44	5'UTR	NA	0.03 (0.01, 0.06)	0.007296	0.0128177	0.03 (0, 0.06)	0.039517
cg15481227	1	100315358	N_Shore	AGL;AGL;AGL;AGL;AGL	TSS1500;TSS1500;TSS1500;TSS1500;TSS1500	TRUE	-0.05 (-0.11, 0)	0.07408	0.0857445	-0.04 (-0.11, 0.02)	0.21108
cg15502698	5	148442999		SH3TC2;LOC255187	TSS1500;Body	NA	-0.09 (-0.15, -0.02)	0.006633	0.0120053	-0.1 (-0.18, -0.02)	0.015448
cg15511336	1	90274248				NA	-0.09 (-0.14, -0.05)	6.8e-05	0.000825855	-0.1 (-0.16, -0.05)	0.000323
cg15548613	22	38610795	Island	MAFF;MAFF;MAFF;MAFF	Body;Body;Body;Body	TRUE	-0.09 (-0.15, -0.03)	0.003661	0.00800876	-0.07 (-0.15, 0)	0.0519
cg15555727	8	144692268	Island	PYCRL	TSS1500	TRUE	-0.09 (-0.15, -0.03)	0.003518	0.00777859	-0.12 (-0.19, -0.04)	0.001808
cg15557619	4	151897949		LRBA;LRBA	Body;Body	NA	-0.1 (-0.16, -0.05)	0.000327	0.00180832	-0.09 (-0.16, -0.02)	0.010319
cg15655766	19	51891536		LIM2;LIM2	TSS1500;TSS1500	NA	-0.08 (-0.15, -0.02)	0.009303	0.0151967	-0.12 (-0.2, -0.04)	0.003315
cg15683080	1	111163541		KCNA2	5'UTR	NA	-0.11 (-0.18, -0.04)	0.002684	0.00644468	-0.12 (-0.21, -0.02)	0.013588
cg15702662	8	39823966		IDO2	Body	NA	-0.09 (-0.16, -0.02)	0.01431	0.0213377	-0.12 (-0.2, -0.03)	0.007897
cg15740790	8	22225034	Island	SLC39A14;SLC39A14;SLC39A14;SLC39A14	TSS200;5'UTR;5'UTR;5'UTR	TRUE	-0.07 (-0.13, -0.01)	0.021746	0.0298251	-0.08 (-0.16, -0.01)	0.027141
cg15772157	10	22766320	Island			TRUE	-0.02 (-0.1, 0.06)	0.650359	0.661409	0.02 (-0.08, 0.12)	0.744606
cg15833511	20	35256798		SLA2;SLA2	Body;Body	NA	-0.11 (-0.18, -0.05)	0.000585	0.00256665	-0.12 (-0.2, -0.03)	0.006484
cg15849154	17	80543972	N_Shore	FOXK2	Body	TRUE	-0.08 (-0.11, -0.04)	8.4e-05	0.000891038	-0.08 (-0.14, -0.03)	0.002166
cg15911328	5	140556888	N_Shelf	PCDHB8	TSS1500	TRUE	0.1 (0.04, 0.16)	0.001983	0.00539531	0.12 (0.05, 0.2)	0.001662
cg16021537	2	161349986	Island	RBMS1;RBMS1;RBMS1;RBMS1	1stExon;1stExon;5'UTR;5'UTR	NA	-0.03 (-0.12, 0.07)	0.58023	0.592967	-0.03 (-0.15, 0.09)	0.601657
cg16053386	22	47169695		TBC1D22A;TBC1D22A;TBC1D22A;TBC1D22A;TBC1D22A	TSS200;5'UTR;Body;Body;Body	NA	0.07 (0.01, 0.14)	0.031246	0.0400369	0.06 (-0.02, 0.14)	0.153843
cg16081457	12	81103680	S_Shore			TRUE	-0.02 (-0.09, 0.05)	0.517609	0.530264	-0.04 (-0.12, 0.05)	0.420741
cg16117037	15	63898577				NA	0.12 (0.04, 0.19)	0.001592	0.00477749	0.12 (0.03, 0.21)	0.009368
cg16117273	14	30397763	S_Shore	PRKD1	TSS1500	TRUE	-0.06 (-0.13, 0)	0.049915	0.060272	-0.08 (-0.16, 0)	0.061706
cg16145550	6	36923930	N_Shelf	PI16;PI16	Body;Body	NA	0.12 (0.05, 0.18)	0.000631	0.00268415	0.11 (0.02, 0.19)	0.01791
cg16163419	3	100712326		ABI3BP;ABI3BP	5'UTR;1stExon	TRUE	0.09 (0.02, 0.15)	0.006774	0.0121816	0.1 (0.02, 0.18)	0.010398
cg16215312	14	103046324				NA	0.12 (0.06, 0.19)	0.000183	0.00131072	0.15 (0.07, 0.23)	0.000262
cg16253157	1	110042916		CYB561D1;CYB561D1;CYB561D1;CYB561D1;CYB561D1	3'UTR;3'UTR;3'UTR;3'UTR;3'UTR	TRUE	0.11 (0.05, 0.18)	0.00057	0.00255433	0.14 (0.05, 0.22)	0.001044
cg16274273	2	85723202				NA	-0.02 (-0.03, 0)	0.022488	0.0305924	-0.02 (-0.03, 0)	0.030868
cg16298867	1	2833643				TRUE	0.07 (0.02, 0.12)	0.008525	0.0143097	0.05 (-0.01, 0.12)	0.121404
cg16302790	13	28498334	Island	PDX1	Body	TRUE	-0.09 (-0.14, -0.03)	0.001371	0.00433546	-0.13 (-0.2, -0.06)	0.000183
cg16328672	20	31886218		BPIFB1	Body	NA	0.07 (0.02, 0.12)	0.007732	0.0134428	0.05 (-0.01, 0.11)	0.09709
cg16353796	4	1161157	Island	SPON2;SPON2	3'UTR;3'UTR	TRUE	-0.06 (-0.1, -0.02)	0.004458	0.00900598	-0.07 (-0.12, -0.02)	0.00971
cg16365373	10	102898409	N_Shore			TRUE	0.05 (-0.01, 0.11)	0.09976	0.110289	0.07 (-0.01, 0.15)	0.067732
cg16374663	15	41805031	Island	LTK;LTK;LTK	Body;Body;Body	TRUE	-0.02 (-0.09, 0.06)	0.683162	0.693087	-0.02 (-0.11, 0.07)	0.633596
cg16384758	12	54151565		CISTR	TSS1500	NA	-0.07 (-0.13, -0.01)	0.028188	0.0365659	-0.07 (-0.14, 0.01)	0.095616
cg16423756	11	122526190	N_Shore	UBASH3B	TSS1500	TRUE	0.1 (0.04, 0.16)	0.001602	0.00477749	0.08 (0, 0.15)	0.041295
cg16427676	5	52855988	N_Shore	NDUFS4	TSS1500	NA	0.09 (0.03, 0.16)	0.006135	0.0112744	0.09 (0.01, 0.17)	0.029157
cg16476710	14	37304393		SLC25A21;SLC25A21	Body;Body	NA	0.07 (0, 0.13)	0.043476	0.0538548	0.06 (-0.03, 0.14)	0.186311
cg16514212	7	157530897		PTPRN2;PTPRN2;PTPRN2;PTPRN2;PTPRN2	Body;Body;Body;Body;Body	NA	0.08 (0.02, 0.14)	0.012213	0.0188134	0.07 (-0.01, 0.15)	0.069988
cg16611584	17	19809078		AKAP10	3'UTR	TRUE	-0.09 (-0.15, -0.02)	0.015933	0.0234655	-0.1 (-0.19, -0.02)	0.018956
cg16665444	18	76828655	Island	ATP9B	TSS1500	TRUE	-0.01 (-0.08, 0.05)	0.669088	0.679631	-0.04 (-0.12, 0.04)	0.374815
cg16690444	4	15704006	N_Shore	BST1	TSS1500	NA	-0.11 (-0.17, -0.04)	0.001547	0.00474867	-0.1 (-0.19, -0.02)	0.016672
cg16748739	16	84401417	N_Shore	ATP2C2;ATP2C2	TSS1500;TSS1500	NA	-0.09 (-0.14, -0.03)	0.004419	0.00898466	-0.08 (-0.15, 0)	0.042396
cg16755749	3	10347575		SEC13;SEC13;SEC13;SEC13	Body;Body;Body;Body	NA	-0.02 (-0.04, 0)	0.017034	0.0246537	-0.01 (-0.04, 0.01)	0.178638
cg16782232	16	19566540	Island	C16orf62;C16orf62	TSS200;TSS200	NA	-0.05 (-0.11, 0)	0.052751	0.0633314	-0.08 (-0.15, -0.02)	0.016349
cg16867657	6	11044877	Island	ELOVL2	TSS1500	TRUE	0.04 (-0.05, 0.13)	0.386226	0.400566	0.02 (-0.09, 0.14)	0.697
cg16890522	8	135732296				NA	-0.09 (-0.15, -0.03)	0.002671	0.00644468	-0.09 (-0.17, -0.02)	0.018388
cg16900694	13	34799311				NA	0.06 (0.01, 0.11)	0.010132	0.0160807	0.04 (-0.02, 0.1)	0.159009
cg16937007	1	4710779	N_Shelf			NA	0.08 (0.02, 0.15)	0.009518	0.0153676	0.08 (0, 0.16)	0.057677
cg17006204	11	70448210		SHANK2;SHANK2	Body;Body	TRUE	-0.1 (-0.15, -0.04)	0.001533	0.00474042	-0.11 (-0.18, -0.03)	0.004783
cg17053103	3	119061518		ARHGAP31	Body	NA	-0.14 (-0.2, -0.07)	2.2e-05	0.000428744	-0.11 (-0.18, -0.03)	0.005223
cg17071301	20	43331835				NA	0.08 (0.02, 0.15)	0.013334	0.0202426	0.06 (-0.03, 0.14)	0.183357
cg17149030	15	99549047		LOC145814;LOC145814	5'UTR;TSS200	TRUE	-0.09 (-0.15, -0.03)	0.004288	0.00880722	-0.06 (-0.14, 0.01)	0.106188
cg17183905	12	110253842		TRPV4;TRPV4	5'UTR;5'UTR	TRUE	0.17 (0.1, 0.24)	3e-06	0.000176421	0.19 (0.1, 0.28)	3.2e-05
cg17190891	7	101962112	Island	SH2B2	3'UTR	TRUE	-0.08 (-0.15, -0.02)	0.010593	0.0166547	-0.07 (-0.16, 0.01)	0.083863
cg17200423	21	46764904	N_Shore			NA	-0.1 (-0.15, -0.04)	0.000601	0.00259607	-0.1 (-0.17, -0.04)	0.002802
cg17201523	2	43387721				NA	-0.07 (-0.14, -0.01)	0.019869	0.027654	-0.11 (-0.19, -0.03)	0.009438
cg17232883	11	59318136				TRUE	0.11 (-0.01, 0.24)	0.067248	0.0787065	0.1 (-0.07, 0.27)	0.236637
cg17264702	15	101835652	Island	SNRPA1	TSS200	NA	0.07 (0.02, 0.13)	0.012597	0.0193339	0.1 (0.03, 0.17)	0.00357
cg17276535	4	3372123	N_Shelf	RGS12;RGS12;RGS12	Body;Body;Body	TRUE	0.07 (0, 0.14)	0.064807	0.0763829	0.11 (0.01, 0.2)	0.023094
cg17338116	22	30751696	N_Shore	CCDC157;SF3A1	TSS1500;Body	NA	0.05 (-0.01, 0.11)	0.12846	0.140169	0.05 (-0.03, 0.12)	0.24726
cg17432513	5	180643653	N_Shore			TRUE	0.08 (0.02, 0.14)	0.009121	0.0149577	0.12 (0.04, 0.2)	0.001911
cg17465233	8	37593850	Island	ERLIN2;ERLIN2;ERLIN2	TSS1500;TSS1500;TSS1500	TRUE	0.11 (0.05, 0.17)	0.000212	0.00142125	0.09 (0.02, 0.16)	0.014083
cg17515024	1	228644963	N_Shore	HIST3H2BB	TSS1500	TRUE	0.11 (0.06, 0.17)	0.000161	0.00122303	0.1 (0.02, 0.17)	0.009121
cg17588800	7	42278067	S_Shore	GLI3	TSS1500	TRUE	-0.06 (-0.12, 0.01)	0.078043	0.0894665	-0.07 (-0.15, 0.01)	0.084972
cg17612569	21	27107221	Island	GABPA;ATP5J;ATP5J;ATP5J;ATP5J;ATP5J;ATP5J	TSS200;5'UTR;5'UTR;1stExon;Body;5'UTR;5'UTR	TRUE	0.07 (0, 0.14)	0.038502	0.0482282	0.06 (-0.02, 0.15)	0.159337
cg17656330	10	115579738				NA	-0.1 (-0.14, -0.05)	9.8e-05	0.000977667	-0.1 (-0.16, -0.05)	0.000395
cg17669591	2	100898154		LONRF2	3'UTR	NA	-0.04 (-0.09, 0.01)	0.091109	0.101664	-0.05 (-0.12, 0.01)	0.117967
cg17676693	1	4336190				NA	0.12 (0.06, 0.18)	0.000126	0.00112018	0.12 (0.04, 0.2)	0.002107
cg17680767	5	73623208				TRUE	0.14 (0.07, 0.21)	0.000101	0.000984163	0.19 (0.11, 0.28)	1.1e-05
cg17740900	14	64266659				NA	0.12 (0.04, 0.19)	0.001645	0.00485391	0.14 (0.05, 0.23)	0.002738
cg17780565	20	62730057	Island	OPRL1;OPRL1	Body;Body	TRUE	-0.05 (-0.08, -0.02)	0.003964	0.00838846	-0.02 (-0.06, 0.03)	0.50144
cg17809353	2	20386466				TRUE	-0.07 (-0.15, 0.01)	0.072484	0.0841296	-0.07 (-0.17, 0.02)	0.133428
cg17886546	20	43945735	S_Shore	RBPJL	3'UTR	TRUE	-0.08 (-0.14, -0.02)	0.014088	0.0210441	-0.07 (-0.15, 0.01)	0.074057
cg17995273	3	136936856				NA	0.09 (0.03, 0.15)	0.003594	0.00792572	0.1 (0.02, 0.18)	0.009586
cg18015496	20	34242519		CPNE1;CPNE1;CPNE1;CPNE1;CPNE1;RBM12;CPNE1;RBM12;CPNE1;CPNE1	5'UTR;5'UTR;5'UTR;5'UTR;5'UTR;Body;5'UTR;Body;5'UTR;TSS1500	TRUE	-0.15 (-0.21, -0.09)	3.5296e-07	7.39451e-05	-0.16 (-0.23, -0.08)	2.8e-05
cg18060171	19	13319777	Island	CACNA1A;CACNA1A	Body;Body	TRUE	-0.07 (-0.13, -0.01)	0.023144	0.0312817	-0.08 (-0.15, 0)	0.052451
cg18074184	4	48485090	N_Shore	SLC10A4	TSS1500	TRUE	-0.03 (-0.1, 0.04)	0.436535	0.449406	-0.05 (-0.14, 0.04)	0.24307
cg18104242	11	2020118	S_Shore	H19	TSS1500	TRUE	0.14 (0.07, 0.2)	1.7e-05	0.000385027	0.11 (0.03, 0.19)	0.006435
cg18140268	1	147781827	N_Shore			TRUE	-0.1 (-0.16, -0.03)	0.002701	0.00646048	-0.09 (-0.17, -0.01)	0.02057
cg18147018	20	58872971		MIR646HG	Body	NA	-0.14 (-0.2, -0.08)	1e-05	0.000299286	-0.15 (-0.23, -0.07)	0.000173
cg18149394	2	242446735	N_Shore	STK25	Body	TRUE	0.08 (0.02, 0.14)	0.004682	0.009364	0.1 (0.03, 0.17)	0.006586
cg18163062	1	1232482	S_Shelf	ACAP3	Body	TRUE	0.09 (0.03, 0.14)	0.001595	0.00477749	0.12 (0.05, 0.18)	0.000493
cg18167394	14	77442908				NA	0.06 (-0.01, 0.12)	0.085048	0.0964414	0.03 (-0.04, 0.11)	0.402675
cg18181703	17	76354621	N_Shore	SOCS3	Body	TRUE	0.15 (0.08, 0.21)	8e-06	0.00026816	0.19 (0.1, 0.27)	9e-06
cg18215217	13	84456410	S_Shelf	SLITRK1;SLITRK1	1stExon;5'UTR	TRUE	0.13 (0.07, 0.18)	5e-06	0.0002095	0.14 (0.07, 0.2)	7.8e-05
cg18215454	6	166268976	S_Shore			TRUE	-0.08 (-0.13, -0.02)	0.007213	0.0127253	-0.06 (-0.13, 0.01)	0.102249
cg18236321	8	142637662				NA	0.06 (0, 0.12)	0.04624	0.0564856	0.07 (-0.01, 0.15)	0.082836
cg18253757	15	83331586		AP3B2	Body	TRUE	-0.08 (-0.14, -0.03)	0.002993	0.00690946	-0.08 (-0.15, -0.01)	0.018444
cg18282079	1	245389361		KIF26B	Body	TRUE	-0.08 (-0.14, -0.03)	0.001976	0.00539531	-0.1 (-0.17, -0.04)	0.002279
cg18301423	5	131593218	Island	PDLIM4;PDLIM4	TSS200;TSS200	TRUE	-0.07 (-0.13, -0.01)	0.016577	0.0242013	-0.1 (-0.17, -0.02)	0.011359
cg18340923	14	93896401	N_Shore	UNC79	5'UTR	NA	0.08 (0.02, 0.14)	0.009733	0.0155951	0.05 (-0.03, 0.13)	0.205818
cg18341263	15	57998584	N_Shore	POLR2M;POLR2M;GCOM1;GCOM1;GCOM1;GCOM1;GCOM1;GCOM1;GCOM1;GCOM1;GCOM1	TSS200;TSS200;ExonBnd;Body;Body;Body;Body;Body;Body;Body;Body	NA	0.12 (0.05, 0.18)	0.000472	0.00229963	0.13 (0.05, 0.21)	0.00139
cg18385411	15	66225659		MEGF11	Body	NA	-0.09 (-0.15, -0.03)	0.002681	0.00644468	-0.09 (-0.17, -0.02)	0.017791
cg18411550	6	130339733	N_Shore	L3MBTL3;L3MBTL3;L3MBTL3;L3MBTL3	1stExon;5'UTR;1stExon;5'UTR	TRUE	0.07 (0.03, 0.11)	0.001216	0.00401184	0.09 (0.04, 0.14)	0.000607
cg18436214	10	77268489				TRUE	0.08 (0.02, 0.15)	0.013857	0.0208103	0.1 (0.01, 0.18)	0.022416
cg18447419	5	496299	N_Shore	SLC9A3	Body	TRUE	0.06 (0.01, 0.11)	0.016086	0.0236492	0.06 (0, 0.12)	0.063324
cg18501647	6	32117379	N_Shore	PRRT1	Body	TRUE	-0.06 (-0.12, 0.01)	0.091056	0.101664	-0.06 (-0.14, 0.02)	0.130289
cg18550498	11	1008985	N_Shore	AP2A2	Body	TRUE	-0.12 (-0.18, -0.06)	8e-05	0.000882105	-0.11 (-0.18, -0.03)	0.003617
cg18602993	17	4890918	Island	CAMTA2;CAMTA2;CAMTA2;CAMTA2;CAMTA2	5'UTR;TSS1500;TSS1500;1stExon;1stExon	NA	-0.03 (-0.05, -0.01)	0.005596	0.0106578	-0.03 (-0.05, 0)	0.027811
cg18608479	11	16634531	N_Shore			NA	0.11 (0.06, 0.17)	5.8e-05	0.000714765	0.1 (0.03, 0.16)	0.006269
cg18689595	2	171627158	N_Shore	ERICH2;ERICH2;ERICH2;LOC101926913	TSS200;TSS200;TSS200;Body	NA	0.09 (0.03, 0.15)	0.003189	0.00718382	0.14 (0.06, 0.22)	0.000356
cg18720232	22	21322008	S_Shelf	AIFM3;AIFM3;AIFM3;AIFM3	5'UTR;5'UTR;5'UTR;Body	NA	-0.08 (-0.14, -0.01)	0.016686	0.0242758	-0.08 (-0.16, -0.01)	0.034036
cg18726592	16	3569324		CLUAP1;CLUAP1	Body;Body	NA	-0.1 (-0.16, -0.04)	0.000816	0.00308022	-0.08 (-0.15, -0.01)	0.032401
cg18773807	7	75543705	N_Shore	POR;MIR4651	TSS1500;TSS1500	NA	0.07 (0.01, 0.13)	0.015738	0.0233011	0.1 (0.02, 0.17)	0.01402
cg18830527	2	87018966	S_Shore	CD8A;CD8A;CD8A;CD8A	TSS200;5'UTR;TSS200;TSS200	TRUE	-0.1 (-0.16, -0.03)	0.002255	0.00588688	-0.1 (-0.18, -0.02)	0.010227
cg18836847	9	140136534	Island	TUBB2C	Body	TRUE	0.09 (0.03, 0.14)	0.004061	0.00853122	0.07 (-0.01, 0.15)	0.072443
cg19206146	6	28661759				TRUE	-0.05 (-0.12, 0.02)	0.131061	0.142635	-0.09 (-0.17, 0)	0.045451
cg19249157	19	44010371	S_Shore	PHLDB3	TSS1500	TRUE	0.08 (0.03, 0.14)	0.003946	0.00838846	0.1 (0.03, 0.17)	0.006237
cg19256474	7	1435165				TRUE	0.09 (0.03, 0.15)	0.002265	0.00589463	0.09 (0.02, 0.17)	0.013225
cg19265480	1	147781887	N_Shore			TRUE	-0.12 (-0.18, -0.05)	0.000318	0.00178215	-0.13 (-0.21, -0.05)	0.001661
cg19283806	18	66389420		CCDC102B	5'UTR	TRUE	0.1 (0.03, 0.17)	0.002946	0.00683364	0.12 (0.04, 0.21)	0.005049
cg19371470	19	51891559		LIM2;LIM2;C19orf84;C19orf84	TSS1500;TSS1500;3'UTR;Body	NA	-0.08 (-0.15, -0.02)	0.011423	0.0178258	-0.12 (-0.2, -0.03)	0.005251
cg19398269	6	28678460				TRUE	-0.09 (-0.15, -0.02)	0.013784	0.0207379	-0.11 (-0.19, -0.02)	0.01395
cg19461383	15	69325362	Island	MIR548H4;NOX5	Body;Body	TRUE	0.06 (0, 0.12)	0.066278	0.0776797	0.03 (-0.04, 0.11)	0.393339
cg19469502	20	49080681				NA	0.1 (0.04, 0.16)	0.001574	0.00477749	0.1 (0.03, 0.18)	0.007164
cg19473068	5	179597454		RASGEF1C	5'UTR	TRUE	-0.09 (-0.14, -0.03)	0.004136	0.00859105	-0.06 (-0.14, 0.01)	0.101039
cg19501996	9	116555654				NA	-0.11 (-0.17, -0.06)	0.0001	0.000984163	-0.13 (-0.2, -0.06)	0.000426
cg19502355	16	54466326				NA	-0.07 (-0.11, -0.03)	0.000288	0.0017176	-0.07 (-0.12, -0.02)	0.010379
cg19633305	7	31162236				TRUE	0.07 (0.03, 0.12)	0.001782	0.00509664	0.09 (0.03, 0.14)	0.003215
cg19653161	10	121302492	Island	RGS10	TSS1500	TRUE	-0.06 (-0.12, -0.01)	0.021708	0.0298218	-0.09 (-0.15, -0.02)	0.014921
cg19681357	19	14261858	Island	LPHN1;LPHN1	Body;Body	TRUE	0.05 (-0.01, 0.11)	0.099671	0.110289	0.07 (-0.01, 0.14)	0.090103
cg19774314	10	105453060	Island	SH3PXD2A	Body	NA	-0.06 (-0.12, -0.01)	0.022695	0.0307741	-0.06 (-0.13, 0.01)	0.083773
cg19824059	2	51255324	Island	NRXN1;NRXN1	Body;Body	TRUE	-0.06 (-0.1, -0.02)	0.004971	0.00977863	-0.05 (-0.1, 0)	0.073761
cg19831186	2	222312142		EPHA4;EPHA4;EPHA4	Body;Body;Body	NA	-0.05 (-0.09, -0.02)	0.000592	0.00257045	-0.05 (-0.09, -0.01)	0.008863
cg19918208	6	28828364	N_Shelf			TRUE	0.13 (0.06, 0.2)	0.000347	0.00185214	0.14 (0.06, 0.23)	0.001546
cg19935128	17	79507243	S_Shelf	C17orf70;C17orf70	3'UTR;3'UTR	TRUE	0.09 (0.03, 0.15)	0.003685	0.00800876	0.06 (-0.02, 0.14)	0.120783
cg19940077	1	200842282	Island	GPR25	1stExon	TRUE	-0.07 (-0.13, 0)	0.04816	0.0585749	-0.08 (-0.16, 0)	0.062793
cg19972223	7	128095759	Island	C7orf68;C7orf68	TSS200;TSS200	TRUE	-0.08 (-0.14, -0.02)	0.011339	0.0177278	-0.06 (-0.14, 0.01)	0.101896
cg19978055	8	145162529	N_Shore	KIAA1875	TSS200	TRUE	-0.06 (-0.11, 0)	0.046414	0.0566156	-0.1 (-0.16, -0.03)	0.006082
cg19986876	3	47423585	S_Shore	PTPN23	Body	TRUE	0.08 (0.02, 0.15)	0.007754	0.0134513	0.09 (0.02, 0.17)	0.0178
cg20010135	16	30996822		HSD3B7;HSD3B7;HSD3B7	5'UTR;5'UTR;5'UTR	TRUE	0.15 (0.07, 0.22)	9.1e-05	0.000929976	0.2 (0.11, 0.29)	2.2e-05
cg20048754	22	32366276	N_Shore			NA	0.09 (0.03, 0.14)	0.001601	0.00477749	0.08 (0.01, 0.15)	0.024626
cg20157874	4	123835713		NUDT6;NUDT6	Body;5'UTR	NA	-0.09 (-0.15, -0.03)	0.003267	0.00730066	-0.12 (-0.19, -0.04)	0.002999
cg20200200	1	18807388	N_Shore	KLHDC7A	TSS200	TRUE	-0.1 (-0.17, -0.04)	0.002648	0.00641336	-0.11 (-0.19, -0.02)	0.012728
cg20208633	4	55405888				TRUE	-0.06 (-0.11, 0)	0.046156	0.0564653	-0.04 (-0.11, 0.03)	0.283903
cg20225999	2	218843435	N_Shore			TRUE	0.03 (-0.03, 0.1)	0.31667	0.330062	0.06 (-0.02, 0.14)	0.150765
cg20245379	18	20887297		TMEM241	Body	NA	-0.12 (-0.2, -0.05)	0.000867	0.00321481	-0.12 (-0.21, -0.03)	0.012989
cg20249550	19	13001990	N_Shore	GCDH;GCDH;GCDH;GCDH	1stExon;5'UTR;1stExon;5'UTR	TRUE	-0.1 (-0.15, -0.04)	0.000449	0.00221824	-0.12 (-0.19, -0.06)	0.000269
cg20262915	2	191524489		NAB1	Body	NA	-0.07 (-0.19, 0.06)	0.286195	0.299415	-0.07 (-0.24, 0.11)	0.462474
cg20299935	17	21795943				TRUE	-0.06 (-0.15, 0.04)	0.237065	0.24926	0.02 (-0.1, 0.14)	0.736165
cg20324959	2	235862401	S_Shore	SH3BP4	5'UTR	NA	0.1 (0.03, 0.16)	0.003238	0.0072552	0.17 (0.09, 0.25)	4.9e-05
cg20368074	20	57226591	S_Shore	STX16;STX16;STX16;STX16;STX16;STX16;STX16;STX16;STX16;STX16;STX16;STX16;STX16-NPEPL1	5'UTR;5'UTR;5'UTR;5'UTR;1stExon;1stExon;1stExon;1stExon;5'UTR;Body;Body;Body;Body	NA	0.09 (0.03, 0.15)	0.002199	0.00577668	0.07 (0, 0.14)	0.053373
cg20375320	12	2420738		CACNA1C;CACNA1C;CACNA1C;CACNA1C;CACNA1C;CACNA1C;CACNA1C;CACNA1C;CACNA1C;CACNA1C;CACNA1C;CACNA1C;CACNA1C;CACNA1C;CACNA1C;CACNA1C;CACNA1C;CACNA1C;CACNA1C;CACNA1C;CACNA1C;CACNA1C;CACNA1C	Body;Body;Body;Body;Body;Body;Body;Body;Body;Body;Body;Body;Body;Body;Body;Body;Body;Body;Body;Body;Body;Body;Body	TRUE	-0.11 (-0.17, -0.05)	0.000492	0.00236952	-0.12 (-0.2, -0.04)	0.003074
cg20390711	6	127796683	Island	C6orf174	Body	TRUE	-0.08 (-0.16, -0.01)	0.032944	0.0420199	-0.1 (-0.19, 0)	0.045715
cg20430047	20	20257861		C20orf26	Body	TRUE	0.05 (-0.01, 0.11)	0.101179	0.11127	0.06 (-0.01, 0.14)	0.10223
cg20453357	11	126160624		TIRAP;TIRAP	5'UTR;5'UTR	NA	0.06 (0, 0.12)	0.051487	0.0620313	0.08 (0, 0.15)	0.036928
cg20606555	19	52452094	N_Shore			TRUE	0.09 (0.04, 0.15)	0.001032	0.0036034	0.12 (0.05, 0.19)	0.000967
cg20633276	1	53925299	Island	DMRTB1	1stExon	NA	-0.05 (-0.08, -0.02)	0.001018	0.00358439	-0.05 (-0.09, -0.02)	0.002872
cg20667729	19	43691878		PSG5;PSG5	TSS1500;TSS1500	TRUE	-0.11 (-0.17, -0.05)	0.000131	0.00112018	-0.1 (-0.17, -0.03)	0.004396
cg20674701	8	10591081	Island			TRUE	-0.04 (-0.1, 0.01)	0.142637	0.154431	-0.04 (-0.12, 0.03)	0.251699
cg20704654	20	30072118	Island	NCRNA00028;REM1	TSS1500;Body	TRUE	-0.07 (-0.13, -0.01)	0.025254	0.0334326	-0.08 (-0.16, 0.01)	0.079315
cg20721936	2	72269312				NA	-0.1 (-0.16, -0.03)	0.002074	0.0055175	-0.17 (-0.25, -0.09)	2e-05
cg20815821	6	110299415	Island	GPR6;GPR6	TSS200;TSS200	NA	-0.05 (-0.11, 0)	0.043508	0.0538548	-0.08 (-0.15, -0.01)	0.020301
cg20816361	1	2467100	Island			TRUE	0.02 (-0.05, 0.09)	0.526512	0.538727	0.04 (-0.05, 0.13)	0.410922
cg20951152	14	34268685	N_Shore	NPAS3;NPAS3;NPAS3;NPAS3	Body;Body;Body;Body	NA	-0.08 (-0.14, -0.03)	0.002645	0.00641336	-0.08 (-0.15, -0.02)	0.013199
cg21015022	7	139763542	S_Shore	PARP12	TSS200	TRUE	-0.09 (-0.15, -0.03)	0.003473	0.00771982	-0.09 (-0.16, -0.01)	0.022214
cg21148594	14	65704156				TRUE	-0.01 (-0.11, 0.1)	0.917961	0.922364	-0.04 (-0.17, 0.1)	0.569
cg21171304	9	136861819	S_Shelf			TRUE	-0.08 (-0.13, -0.03)	0.001011	0.00357476	-0.1 (-0.17, -0.03)	0.004251
cg21183461	15	45427297	Island	DUOX1;DUOX1	Body;Body	TRUE	-0.04 (-0.11, 0.02)	0.17451	0.186292	-0.04 (-0.12, 0.04)	0.340299
cg21194844	16	57575310		ADGRG5;ADGRG5	TSS1500;TSS1500	NA	-0.07 (-0.13, -0.01)	0.026556	0.0346634	-0.1 (-0.17, -0.02)	0.010984
cg21303428	7	5112654	S_Shore	LOC389458	Body	TRUE	-0.1 (-0.16, -0.04)	0.001364	0.00433546	-0.04 (-0.12, 0.04)	0.286235
cg21361322	22	31500896	Island	SELM	3'UTR	TRUE	-0.08 (-0.13, -0.03)	0.003022	0.00693818	-0.06 (-0.13, 0.01)	0.082122
cg21364559	7	99679404	Island	ZNF3;ZNF3	TSS200;TSS200	TRUE	-0.07 (-0.12, -0.01)	0.017228	0.0248486	-0.09 (-0.15, -0.02)	0.014347
cg21442583	12	117013654		MAP1LC3B2	5'UTR	NA	-0.1 (-0.15, -0.05)	4.9e-05	0.000651778	-0.1 (-0.16, -0.04)	0.000668
cg21475150	2	101618248	Island	RPL31;RPL31;RPL31	TSS1500;TSS1500;TSS1500	TRUE	-0.07 (-0.14, -0.01)	0.023465	0.0314799	-0.06 (-0.14, 0.02)	0.159098
cg21490438	16	89978049	S_Shore			NA	-0.11 (-0.16, -0.05)	0.000286	0.0017176	-0.09 (-0.16, -0.02)	0.010267
cg21502979	14	77565399	S_Shore	CIPC	5'UTR	NA	0.14 (0.08, 0.21)	3e-05	0.000492941	0.13 (0.05, 0.21)	0.001519
cg21522254	12	27175280	N_Shore	MED21	TSS1500	TRUE	0.1 (0.04, 0.16)	0.000956	0.00344911	0.09 (0.02, 0.17)	0.014265
cg21572722	6	11044894	Island	ELOVL2	TSS1500	TRUE	0 (-0.08, 0.08)	0.94972	0.953132	0 (-0.11, 0.1)	0.932968
cg21592827	6	41411051	Island			TRUE	-0.03 (-0.08, 0.02)	0.208521	0.221191	-0.03 (-0.09, 0.03)	0.285783
cg21607248	20	31123218	N_Shore			TRUE	0.08 (0.01, 0.14)	0.01977	0.0276247	0.08 (0, 0.15)	0.054598
cg21651465	11	124746590	Island	ROBO3	Body	NA	-0.08 (-0.14, -0.02)	0.007687	0.0133923	-0.1 (-0.18, -0.02)	0.010858
cg21683069	1	147781600	N_Shore			TRUE	-0.09 (-0.14, -0.04)	0.000434	0.00217481	-0.09 (-0.15, -0.03)	0.003329
cg21721126	8	109456101	Island	TTC35	Body	TRUE	-0.06 (-0.12, -0.01)	0.031143	0.0399699	-0.07 (-0.14, 0)	0.049146
cg21731578	11	77850887	S_Shore	ALG8;ALG8	TSS200;TSS200	TRUE	-0.1 (-0.16, -0.03)	0.001992	0.00540225	-0.13 (-0.2, -0.06)	0.000648
cg21869609	19	2291613	Island	LINGO3	Body	TRUE	0.08 (0.02, 0.15)	0.007595	0.0133151	0.11 (0.03, 0.19)	0.00484
cg21872129	6	64281996	N_Shore	PTP4A1;PTP4A1	5'UTR;1stExon	TRUE	-0.08 (-0.13, -0.02)	0.004152	0.00859105	-0.1 (-0.16, -0.03)	0.006247
cg22048216	18	77377119	Island			TRUE	0.04 (-0.02, 0.1)	0.224228	0.236654	0 (-0.07, 0.08)	0.951493
cg22083892	12	21928661		KCNJ8	TSS1500	NA	0.06 (-0.02, 0.14)	0.16274	0.174394	0.08 (-0.02, 0.19)	0.117965
cg22104371	7	1787371	S_Shore	ELFN1	3'UTR	TRUE	-0.1 (-0.16, -0.04)	0.000761	0.00297999	-0.13 (-0.2, -0.05)	0.000949
cg22115597	4	186707844		SORBS2;SORBS2;SORBS2;SORBS2;SORBS2;SORBS2	5'UTR;5'UTR;5'UTR;5'UTR;5'UTR;5'UTR	NA	0.08 (0.02, 0.14)	0.007014	0.0125308	0.09 (0.01, 0.16)	0.020136
cg22174935	10	97321663	S_Shore	SORBS1;SORBS1;SORBS1;SORBS1	TSS1500;TSS1500;TSS1500;TSS1500	NA	-0.06 (-0.12, 0)	0.034224	0.0434327	-0.01 (-0.08, 0.07)	0.856505
cg22258358	20	1716510	Island			TRUE	0.03 (0, 0.05)	0.021955	0.0300626	0.02 (-0.01, 0.05)	0.291788
cg22286198	8	42310440		SLC20A2;SLC20A2;SLC20A2	Body;Body;Body	NA	-0.1 (-0.16, -0.04)	0.001057	0.00363931	-0.12 (-0.2, -0.04)	0.002101
cg22353329	17	77814357	Island	CBX4	TSS1500	TRUE	-0.04 (-0.1, 0.03)	0.241472	0.253576	-0.02 (-0.1, 0.06)	0.559003
cg22489305	7	21811744		DNAH11	Body	NA	0.08 (0.02, 0.15)	0.010457	0.0165339	0.12 (0.04, 0.2)	0.004369
cg22582617	15	97307936				TRUE	0.13 (0.07, 0.2)	1.4e-05	0.000345059	0.12 (0.04, 0.2)	0.003042
cg22622440	17	18088359	Island	ALKBH5	Body	TRUE	0.04 (-0.03, 0.11)	0.223854	0.236557	0.04 (-0.05, 0.13)	0.390339
cg22692362	11	40316470		LRRC4C	TSS1500	TRUE	0.11 (0.05, 0.17)	0.000591	0.00257045	0.12 (0.05, 0.2)	0.001756
cg22716910	11	67057653	S_Shore	ANKRD13D;ANKRD13D	Body;Body	NA	0.09 (0.03, 0.16)	0.00384	0.00823212	0.1 (0.02, 0.17)	0.019093
cg22725847	11	66139311	Island	SLC29A2	TSS200	TRUE	-0.08 (-0.13, -0.03)	0.003647	0.00800049	-0.12 (-0.19, -0.05)	0.000746
cg22789605	12	51419164	N_Shore	SLC11A2	5'UTR	TRUE	0.1 (0.04, 0.16)	0.002297	0.00590188	0.15 (0.07, 0.24)	0.000386
cg22792503	17	72729129	N_Shelf	RAB37	Body	TRUE	-0.11 (-0.17, -0.04)	0.002551	0.00628746	-0.09 (-0.18, -0.01)	0.038113
cg22829908	10	21814466	N_Shore	C10orf140	5'UTR	TRUE	0.06 (0.02, 0.11)	0.005946	0.0110974	0.07 (0, 0.13)	0.036467
cg22875199	22	35573827		LINC01399	Body	NA	-0.12 (-0.16, -0.07)	3e-06	0.000176421	-0.08 (-0.15, -0.02)	0.008351
cg22882250	7	1316355	S_Shore			TRUE	-0.09 (-0.14, -0.04)	0.00051	0.00240101	-0.08 (-0.15, -0.02)	0.006945
cg22911547	1	179111198		ABL2;ABL2;ABL2;ABL2;ABL2;ABL2;ABL2;ABL2	Body;Body;Body;Body;Body;Body;Body;Body	NA	0.13 (0.06, 0.2)	0.000217	0.00144322	0.12 (0.03, 0.2)	0.009799
cg22944540	8	77913341	S_Shore	PEX2;PEX2;PEX2;PEX2	TSS1500;TSS1500;TSS200;TSS200	NA	0.11 (0.05, 0.18)	0.000353	0.00187224	0.14 (0.06, 0.22)	0.000664
cg22946556	17	61957807		GH2;GH2;GH2;GH2	3'UTR;Body;Body;Body	TRUE	-0.08 (-0.13, -0.02)	0.009787	0.0156517	-0.1 (-0.18, -0.03)	0.006293
cg22948959	1	2509272				TRUE	-0.07 (-0.15, 0.02)	0.115753	0.126965	-0.13 (-0.23, -0.02)	0.015494
cg22960501	8	42128498	N_Shore	IKBKB	TSS1500	TRUE	0.08 (0.03, 0.14)	0.003738	0.00809417	0.06 (-0.01, 0.13)	0.09568
cg22990198	20	62283533	Island	STMN3	Body	TRUE	0.07 (0.01, 0.12)	0.027386	0.0355806	0.08 (0.01, 0.16)	0.029251
cg23060047	12	130819504	N_Shelf			TRUE	0.14 (0.08, 0.21)	2.1e-05	0.000428744	0.16 (0.08, 0.25)	0.000185
cg23186333	11	35161900	S_Shore	CD44;CD44;CD44;CD44;CD44	Body;Body;Body;Body;Body	TRUE	0.09 (0.03, 0.16)	0.006382	0.0116464	0.07 (-0.01, 0.15)	0.105426
cg23196549	4	110480700	N_Shore	CCDC109B	TSS1500	TRUE	0.1 (0.03, 0.17)	0.005594	0.0106578	0.09 (0, 0.18)	0.039951
cg23250574	6	28661310				TRUE	-0.03 (-0.11, 0.04)	0.411483	0.425707	-0.04 (-0.13, 0.06)	0.420651
cg23256579	12	11002403		PRR4;PRR4	TSS1500;Body	TRUE	-0.07 (-0.18, 0.04)	0.222791	0.235731	-0.12 (-0.27, 0.02)	0.093746
cg23484392	18	66465334		CCDC102B;CCDC102B;CCDC102B	5'UTR;1stExon;5'UTR	TRUE	0.11 (0.05, 0.18)	0.000531	0.00248591	0.15 (0.07, 0.23)	0.000287
cg23615741	10	101297642	Island			TRUE	0.14 (0.06, 0.22)	0.000813	0.00308022	0.16 (0.06, 0.26)	0.002466
cg23626371	13	31191153	N_Shore	USPL1	TSS1500	NA	0.09 (0.03, 0.14)	0.002045	0.00549266	0.13 (0.06, 0.2)	0.000471
cg23628949	15	77286948		PSTPIP1	TSS1500	TRUE	-0.14 (-0.2, -0.08)	4e-06	0.000176421	-0.19 (-0.26, -0.12)	5.29489e-07
cg23638845	6	6657296				NA	-0.11 (-0.17, -0.05)	0.00056	0.00255433	-0.12 (-0.2, -0.05)	0.001106
cg23640929	1	156615962	N_Shore	BCAN;BCAN	Body;Body	TRUE	-0.07 (-0.13, 0)	0.035208	0.0443674	-0.09 (-0.16, -0.01)	0.02305
cg23644854	9	132500429	Island			TRUE	0.12 (0.07, 0.18)	3.4e-05	0.00052763	0.13 (0.06, 0.2)	0.000318
cg23719534	15	101099284	Island			TRUE	-0.07 (-0.15, 0.01)	0.076599	0.0880521	-0.08 (-0.18, 0.02)	0.113945
cg23725592	8	27169067	Island	TRIM35;PTK2B;PTK2B;PTK2B;PTK2B	TSS1500;5'UTR;5'UTR;1stExon;1stExon	TRUE	-0.09 (-0.15, -0.03)	0.001977	0.00539531	-0.11 (-0.18, -0.04)	0.003573
cg23727813	12	6803244		C12orf53	3'UTR	TRUE	0.08 (0.02, 0.13)	0.007095	0.0126125	0.12 (0.05, 0.19)	0.000913
cg23756236	19	37825572	Island	HKR1	TSS200	NA	-0.07 (-0.14, -0.01)	0.02208	0.0301844	-0.08 (-0.16, 0)	0.046364
cg23851467	16	75590590	S_Shore	TMEM231;TMEM231;TMEM231	TSS1500;TSS1500;TSS1500	NA	0.13 (0.07, 0.19)	3.5e-05	0.000533273	0.16 (0.09, 0.24)	4.7e-05
cg23931381	19	18119847	N_Shore	ARRDC2;ARRDC2	Body;Body	TRUE	0.09 (0.03, 0.15)	0.002228	0.00583457	0.11 (0.04, 0.18)	0.002657
cg23964386	9	114362249	S_Shore	PTGR1;PTGR1;PTGR1	TSS200;TSS200;TSS1500	TRUE	-0.06 (-0.13, 0)	0.049466	0.059816	-0.06 (-0.14, 0.02)	0.116361
cg24041269	3	148804477	Island	HLTF;HLTF	TSS200;TSS200	TRUE	-0.07 (-0.11, -0.03)	0.000436	0.00217481	-0.09 (-0.14, -0.03)	0.001444
cg24117468	5	131562848	N_Shore	P4HA2;P4HA2;P4HA2;P4HA2;P4HA2;P4HA2;P4HA2	5'UTR;5'UTR;5'UTR;1stExon;5'UTR;5'UTR;1stExon	TRUE	-0.11 (-0.18, -0.05)	0.00043	0.00217481	-0.09 (-0.17, -0.01)	0.028564
cg24155190	1	201476619	S_Shore	CSRP1;CSRP1	TSS1500;TSS1500	TRUE	0.08 (0.02, 0.14)	0.00572	0.0108693	0.08 (0.01, 0.15)	0.034534
cg24192983	22	19098882		DGCR2;DGCR2;DGCR2;DGCR2;DGCR2	Body;Body;Body;Body;Body	NA	0.11 (0.04, 0.17)	0.000688	0.00281241	0.11 (0.03, 0.19)	0.005885
cg24194661	21	46106104		TSPEAR;TSPEAR	Body;5'UTR	NA	0.15 (0.09, 0.21)	3e-06	0.000176421	0.13 (0.05, 0.21)	0.000821
cg24217948	18	42261980	S_Shore	SETBP1;SETBP1	5'UTR;5'UTR	TRUE	0.09 (0.02, 0.17)	0.008931	0.0147617	0.15 (0.06, 0.24)	0.001453
cg24258699	8	72756901	S_Shore	MSC	TSS200	TRUE	-0.06 (-0.12, 0)	0.055796	0.0667005	-0.06 (-0.14, 0.01)	0.10765
cg24338780	1	174968123	N_Shore	CACYBP;CACYBP	TSS1500;TSS1500	TRUE	0.01 (-0.06, 0.07)	0.880257	0.885541	-0.03 (-0.11, 0.06)	0.546866
cg24433530	18	43268361				NA	-0.08 (-0.15, -0.01)	0.026484	0.0346234	-0.09 (-0.18, -0.01)	0.033378
cg24435439	22	39240659	S_Shore	NPTXR	TSS1500	NA	0.09 (0.03, 0.16)	0.002901	0.00679061	0.09 (0.01, 0.17)	0.025007
cg24495982	11	2950739	Island	PHLDA2	TSS200	TRUE	-0.06 (-0.1, -0.01)	0.008872	0.0147047	-0.04 (-0.1, 0.01)	0.139744
cg24497732	7	42278077	S_Shore	GLI3	TSS1500	TRUE	-0.07 (-0.14, 0)	0.043645	0.0539447	-0.08 (-0.16, 0.01)	0.082523
cg24556382	4	174173455		GALNT7	Body	TRUE	0.1 (0.04, 0.17)	0.00241	0.00604665	0.12 (0.04, 0.2)	0.002657
cg24565698	19	46178025	N_Shelf	GIPR;GIPR;MIR642A	Body;Body;TSS200	NA	-0.08 (-0.13, -0.02)	0.010548	0.0166464	-0.07 (-0.14, 0.01)	0.073508
cg24570841	1	36043401	Island	TFAP2E	Body	NA	-0.08 (-0.14, -0.03)	0.001791	0.00510496	-0.11 (-0.17, -0.04)	0.000975
cg24571081	1	6812422				NA	-0.1 (-0.16, -0.04)	0.0009	0.0032937	-0.13 (-0.21, -0.06)	0.00065
cg24602723	12	132862094	N_Shore	GALNT9	Body	NA	-0.1 (-0.16, -0.04)	0.001771	0.00509664	-0.11 (-0.19, -0.03)	0.005644
cg24667575	5	172097064	Island	NEURL1B	Body	TRUE	-0.06 (-0.13, 0.01)	0.082528	0.0939653	-0.04 (-0.13, 0.05)	0.372631
cg24682012	11	6411087	N_Shore	SMPD1;SMPD1;SMPD1	TSS1500;TSS1500;TSS1500	TRUE	0.12 (0.07, 0.18)	3.7e-05	0.000553679	0.13 (0.06, 0.21)	0.000502
cg24694501	2	16154177	Island			TRUE	0.12 (0.06, 0.18)	0.000179	0.00130437	0.12 (0.05, 0.2)	0.001819
cg24710387	22	43551216	S_Shelf	TSPO;TSPO;TSPO;TSPO	5'UTR;Body;5'UTR;5'UTR	NA	-0.1 (-0.16, -0.04)	0.001734	0.00504546	-0.12 (-0.2, -0.04)	0.002238
cg24712354	19	42929067	S_Shore	LIPE	Body	TRUE	-0.06 (-0.12, 0)	0.062588	0.0740979	-0.05 (-0.13, 0.03)	0.225785
cg24717799	15	83680832	S_Shore	C15orf40;C15orf40;C15orf40;C15orf40;C15orf40;C15orf40;C15orf40	TSS1500;TSS1500;TSS1500;TSS1500;TSS1500;TSS1500;TSS1500	TRUE	-0.06 (-0.13, 0.01)	0.071196	0.0829795	-0.05 (-0.13, 0.03)	0.222384
cg24789434	4	3526865	Island	LRPAP1	Body	TRUE	0.09 (0.03, 0.15)	0.003034	0.0069467	0.11 (0.03, 0.18)	0.005565
cg24859433	6	30720203				TRUE	0.13 (0.06, 0.19)	0.000143	0.00118648	0.11 (0.03, 0.19)	0.006569
cg24896864	15	98298707		LINC00923;LINC00923	Body;Body	NA	-0.08 (-0.14, -0.02)	0.013558	0.0204345	-0.06 (-0.14, 0.02)	0.13887
cg24926963	3	182970507	N_Shore	B3GNT5;MCF2L2	TSS1500;Body	NA	-0.11 (-0.17, -0.05)	0.00045	0.00221824	-0.13 (-0.2, -0.05)	0.001093
cg24996979	14	74223355	N_Shelf	C14orf43;C14orf43	5'UTR;5'UTR	TRUE	0.08 (0.01, 0.15)	0.016551	0.0242013	0.08 (0, 0.16)	0.06085
cg25023902	1	200638037	N_Shore	LOC101929224;DDX59	TSS1500;5'UTR	NA	0.13 (0.07, 0.19)	1.2e-05	0.00031425	0.13 (0.06, 0.2)	0.000542
cg25083345	6	11197061		NEDD9;NEDD9;NEDD9;NEDD9	Body;Body;Body;Body	NA	0.09 (0.03, 0.15)	0.002952	0.00683364	0.1 (0.03, 0.18)	0.005213
cg25095380	4	121843207	Island	PRDM5	Body	TRUE	0.09 (0.03, 0.15)	0.001971	0.00539531	0.07 (0, 0.14)	0.060943
cg25102742	7	154688294	S_Shelf			TRUE	0.05 (0.01, 0.08)	0.00827	0.0140573	0.06 (0.01, 0.1)	0.011203
cg25120326	3	13591084	S_Shore	FBLN2;FBLN2	5'UTR;5'UTR	TRUE	-0.12 (-0.18, -0.05)	0.000563	0.00255433	-0.15 (-0.23, -0.06)	0.000708
cg25181751	4	55405864				TRUE	-0.06 (-0.13, 0)	0.06115	0.0726861	-0.06 (-0.14, 0.02)	0.158481
cg25197238	1	18335878				TRUE	0.09 (0.03, 0.15)	0.004898	0.0096577	0.12 (0.04, 0.2)	0.001909
cg25198113	1	5743886				TRUE	-0.04 (-0.12, 0.04)	0.38172	0.396383	-0.03 (-0.13, 0.07)	0.590655
cg25198375	5	122759287	Island	CEP120;CEP120	TSS200;TSS200	TRUE	0.08 (0.03, 0.13)	0.002283	0.00590188	0.07 (0.01, 0.13)	0.02006
cg25216589	16	88847561	N_Shelf	PIEZO1	Body	NA	-0.02 (-0.04, -0.01)	0.002389	0.00601196	-0.02 (-0.04, -0.01)	0.009923
cg25273039	7	8473512	Island	NXPH1	TSS200	NA	0 (-0.07, 0.07)	0.965505	0.967815	0 (-0.09, 0.08)	0.951061
cg25283748	8	21845747		XPO7	Body	NA	-0.07 (-0.12, -0.01)	0.018385	0.0261113	-0.02 (-0.1, 0.05)	0.554163
cg25325512	6	37142220	S_Shelf	PIM1	3'UTR	TRUE	0.22 (0.15, 0.29)	2.91069e-09	2.43916e-06	0.2 (0.11, 0.29)	2.6e-05
cg25405452	8	38125449	N_Shore	PPAPDC1B;PPAPDC1B;PPAPDC1B	Body;Body;Body	TRUE	0.09 (0.02, 0.15)	0.006003	0.0111295	0.11 (0.04, 0.19)	0.003873
cg25410668	1	28241577	S_Shore	RPA2	TSS1500	TRUE	-0.04 (-0.1, 0.03)	0.274956	0.288016	-0.02 (-0.1, 0.07)	0.71769
cg25453921	1	113499063	Island	SLC16A1;SLC16A1;SLC16A1-AS1;SLC16A1-AS1	TSS1500;TSS200;Body;Body	NA	0.09 (0.03, 0.14)	0.001395	0.00439477	0.08 (0.01, 0.15)	0.018116
cg25458010	12	132862110	N_Shore	GALNT9	Body	TRUE	-0.09 (-0.16, -0.03)	0.004148	0.00859105	-0.11 (-0.19, -0.03)	0.007344
cg25496916	3	179041357	Island	ZNF639	TSS200	TRUE	-0.06 (-0.11, 0)	0.041834	0.0520132	-0.06 (-0.13, 0.01)	0.083575
cg25557612	2	197124443		LOC101927482;LOC101927482;HECW2;HECW2	TSS1500;TSS1500;Body;Body	NA	0.13 (0.06, 0.2)	0.000249	0.00158077	0.14 (0.05, 0.23)	0.001668
cg25568337	6	157098338		ARID1B;ARID1B;ARID1B	TSS1500;TSS1500;TSS1500	TRUE	-0.03 (-0.09, 0.03)	0.346124	0.359866	-0.02 (-0.13, 0.09)	0.688287
cg25654768	7	100618934		MUC12	Body	NA	0.09 (0.02, 0.15)	0.008649	0.0144093	0.12 (0.04, 0.2)	0.003606
cg25669164	14	54955971	S_Shore	GMFB	TSS1500	NA	0.06 (0.02, 0.11)	0.008879	0.0147047	0.06 (0, 0.12)	0.048702
cg25744682	6	32797578		TAP2;TAP2	Body;Body	TRUE	0.08 (0.01, 0.14)	0.016215	0.0237555	0.07 (-0.01, 0.15)	0.077289
cg25781385	6	5507831		FARS2	Body	NA	-0.13 (-0.19, -0.07)	7.4e-05	0.000861278	-0.12 (-0.21, -0.04)	0.002994
cg25782935	11	61152896				NA	0.1 (0.04, 0.16)	0.000467	0.00228857	0.14 (0.07, 0.21)	5.1e-05
cg25834322	1	4654575				NA	0.06 (0, 0.13)	0.066211	0.0776797	0.04 (-0.04, 0.13)	0.294939
cg25836232	18	12306837	N_Shore	TUBB6	TSS1500	TRUE	-0.05 (-0.11, 0.01)	0.128677	0.140223	-0.05 (-0.13, 0.03)	0.25877
cg25871843	11	60674342	S_Shore	PRPF19	TSS1500	TRUE	0.09 (0.03, 0.15)	0.001763	0.00509446	0.06 (-0.01, 0.13)	0.094782
cg25902229	17	78864088	S_Shore	RPTOR;RPTOR	Body;Body	TRUE	0.11 (0.05, 0.17)	0.000741	0.00294293	0.1 (0.02, 0.18)	0.009956
cg25985734	19	58908421	Island			TRUE	-0.09 (-0.16, -0.02)	0.009881	0.015772	-0.1 (-0.19, -0.02)	0.021146
cg26003466	3	130746523	S_Shore	NEK11;NEK11;NEK11;ASTE1;ASTE1;ASTE1	5'UTR;5'UTR;5'UTR;TSS1500;TSS1500;TSS1500	NA	-0.08 (-0.13, -0.02)	0.005249	0.0101352	-0.05 (-0.12, 0.02)	0.180223
cg26051413	11	2292902	Island	ASCL2	TSS1500	TRUE	-0.06 (-0.13, 0.01)	0.071325	0.0830144	-0.06 (-0.14, 0.03)	0.183938
cg26058164	8	11584646		GATA4;GATA4;GATA4	5'UTR;Body;Body	NA	0.08 (0.02, 0.14)	0.005426	0.0104528	0.05 (-0.03, 0.12)	0.209669
cg26058502	1	150946023	N_Shore	LASS2;LASS2	5'UTR;5'UTR	TRUE	0.18 (0.11, 0.25)	2.78876e-07	7.39451e-05	0.18 (0.09, 0.27)	4.2e-05
cg26100214	8	8580376	N_Shore			TRUE	0.08 (0.02, 0.14)	0.009142	0.0149629	0.1 (0.03, 0.18)	0.004696
cg26111542	17	42327244		SLC4A1	3'UTR	NA	-0.1 (-0.16, -0.04)	0.000618	0.00264227	-0.1 (-0.18, -0.03)	0.006454
cg26188587	11	70832031		SHANK2	Body	NA	0.11 (0.05, 0.17)	0.000344	0.00185214	0.1 (0.02, 0.17)	0.011384
cg26209290	17	7487832	S_Shore	MPDU1;MPDU1	Body;Body	NA	-0.03 (-0.09, 0.04)	0.425531	0.439156	0 (-0.09, 0.08)	0.909757
cg26215543	1	8936009	N_Shelf	ENO1	5'UTR	NA	0.11 (0.05, 0.17)	0.00037	0.00193787	0.13 (0.06, 0.21)	0.00052
cg26231582	15	40675627	Island	C15orf23;C15orf23;C15orf23	Body;Body;Body	TRUE	-0.08 (-0.13, -0.02)	0.004176	0.00861943	-0.1 (-0.16, -0.03)	0.004024
cg26301577	6	46703862	S_Shore	PLA2G7;PLA2G7	TSS1500;TSS1500	NA	-0.11 (-0.17, -0.05)	0.000269	0.00165751	-0.09 (-0.17, -0.01)	0.021268
cg26302103	18	29522434	Island	KIAA1012	Body	TRUE	-0.1 (-0.16, -0.04)	0.001404	0.00439637	-0.11 (-0.18, -0.03)	0.005434
cg26319503	1	37313328		GRIK3	Body	NA	0.08 (0.02, 0.14)	0.0107	0.0167914	0.06 (-0.02, 0.14)	0.138723
cg26349246	3	39150842	S_Shore	GORASP1;GORASP1;GORASP1;GORASP1;GORASP1;TTC21A;TTC21A	TSS1500;TSS1500;TSS1500;TSS1500;TSS1500;Body;Body	NA	0.05 (0.01, 0.1)	0.023516	0.0314799	0.06 (0, 0.11)	0.037391
cg26350286	8	95652691	Island	ESRP1;ESRP1;ESRP1;ESRP1;ESRP1	TSS1500;TSS1500;TSS1500;TSS1500;TSS1500	TRUE	-0.09 (-0.15, -0.03)	0.005072	0.00986157	-0.13 (-0.2, -0.05)	0.001113
cg26371847	1	201476665	S_Shore	CSRP1;CSRP1;CSRP1	TSS1500;TSS1500;TSS1500	NA	0.09 (0.02, 0.15)	0.007258	0.0127777	0.08 (0.01, 0.16)	0.03491
cg26389716	6	52017653				NA	-0.07 (-0.12, -0.02)	0.009002	0.0147915	-0.09 (-0.15, -0.02)	0.011627
cg26459723	11	128633997		FLI1;FLI1;FLI1;FLI1	Body;Body;5'UTR;Body	NA	-0.08 (-0.13, -0.03)	0.001332	0.00426037	-0.06 (-0.12, -0.01)	0.027978
cg26470501	19	45252955	S_Shore	BCL3	Body	TRUE	0.14 (0.07, 0.21)	4.3e-05	0.000621276	0.16 (0.07, 0.25)	0.000338
cg26470719	11	132115434		NTM;NTM;NTM;NTM	Body;Body;Body;Body	TRUE	-0.07 (-0.11, -0.02)	0.002642	0.00641336	-0.07 (-0.12, -0.01)	0.025447
cg26482862	18	32957463	S_Shore	ZNF396	TSS200	TRUE	0.09 (0.03, 0.15)	0.00312	0.00706638	0.11 (0.03, 0.18)	0.005682
cg26533311	6	27206911				TRUE	-0.05 (-0.12, 0.02)	0.151884	0.163808	-0.03 (-0.12, 0.06)	0.449528
cg26538223	1	230908905		CAPN9;CAPN9	Body;Body	NA	-0.09 (-0.15, -0.03)	0.001809	0.00512143	-0.1 (-0.17, -0.03)	0.004672
cg26581729	9	139939792	Island	NPDC1	Body	TRUE	0.12 (0.06, 0.19)	0.000158	0.00122303	0.12 (0.04, 0.2)	0.00287
cg26610624	1	1981268	Island	PRKCZ	TSS1500	TRUE	-0.04 (-0.09, 0.02)	0.225518	0.237716	0 (-0.08, 0.07)	0.907133
cg26614073	3	47517819	S_Shore	SCAP	TSS1500	TRUE	0.1 (0.04, 0.17)	0.002333	0.00594241	0.08 (0, 0.16)	0.063379
cg26648725	15	81048839				TRUE	-0.14 (-0.2, -0.08)	1e-05	0.000299286	-0.16 (-0.24, -0.08)	4.4e-05
cg26708920	10	13826317		FRMD4A	Body	NA	-0.1 (-0.16, -0.05)	0.000234	0.0015084	-0.14 (-0.21, -0.07)	8.1e-05
cg26764799	10	94044301		CPEB3	5'UTR	NA	-0.11 (-0.18, -0.04)	0.002519	0.00624533	-0.14 (-0.23, -0.05)	0.002017
cg26919182	1	202522232		PPP1R12B;PPP1R12B;PPP1R12B;PPP1R12B	Body;Body;Body;Body	NA	-0.07 (-0.24, 0.1)	0.418303	0.432229	-0.16 (-0.39, 0.08)	0.182708
cg26921566	19	1497483	S_Shore	REEP6	3'UTR	TRUE	-0.07 (-0.13, -0.01)	0.022127	0.0301994	-0.06 (-0.14, 0.01)	0.106545
cg26943759	16	87100606				TRUE	-0.08 (-0.14, -0.02)	0.008515	0.0143097	-0.1 (-0.17, -0.02)	0.013256
cg27111756	19	45899412	Island	PPP1R13L;PPP1R13L	Body;Body	TRUE	-0.09 (-0.16, -0.03)	0.006081	0.0111997	-0.11 (-0.19, -0.03)	0.007259
cg27152890	19	45900241	Island	PPP1R13L;PPP1R13L	Body;Body	TRUE	-0.1 (-0.17, -0.04)	0.002317	0.00591965	-0.13 (-0.21, -0.04)	0.003178
cg27160699	10	134517562		INPP5A	Body	TRUE	0.06 (0, 0.12)	0.040693	0.0507021	0.06 (-0.02, 0.13)	0.13674
cg27170141	1	10711044	N_Shelf	CASZ1;CASZ1	Body;Body	TRUE	0.06 (0.01, 0.12)	0.022997	0.0311333	0.04 (-0.03, 0.1)	0.263329
cg27209729	11	64428925	S_Shore	NRXN2;NRXN2	Body;Body	TRUE	0.17 (0.1, 0.24)	4e-06	0.000176421	0.21 (0.12, 0.3)	8e-06
cg27221688	17	56769904	Island	TEX14;RAD51C;TEX14;RAD51C	TSS1500;TSS200;TSS1500;TSS200	TRUE	-0.02 (-0.04, -0.01)	0.008436	0.0142241	-0.02 (-0.04, 0)	0.080101
cg27227029	1	17215834	Island			TRUE	-0.07 (-0.13, 0)	0.042359	0.0525879	-0.08 (-0.16, 0)	0.047307
cg27259110	10	24733372		KIAA1217;KIAA1217;KIAA1217;KIAA1217	Body;Body;Body;Body	NA	-0.12 (-0.18, -0.07)	1.4e-05	0.000345059	-0.14 (-0.21, -0.07)	0.000156
cg27301343	19	46142219	N_Shelf	EML2	Body	TRUE	-0.09 (-0.15, -0.03)	0.002593	0.00635361	-0.13 (-0.2, -0.06)	0.000291
cg27309611	5	132113725	S_Shore	SEPT8;SEPT8;SEPT8;SEPT8	TSS200;TSS1500;TSS1500;TSS1500	TRUE	-0.1 (-0.16, -0.03)	0.002852	0.00669461	-0.09 (-0.17, -0.01)	0.024664
cg27332878	15	80765904		ARNT2	Body	TRUE	-0.04 (-0.1, 0.02)	0.169351	0.181015	-0.05 (-0.12, 0.02)	0.186875
cg27339941	9	89734804				NA	0.08 (0.02, 0.14)	0.007117	0.0126125	0.1 (0.02, 0.17)	0.014317
cg27346424	4	170190932	N_Shore	SH3RF1	5'UTR	NA	0.1 (0.03, 0.17)	0.00452	0.00906163	0.12 (0.03, 0.2)	0.007236
cg27348777	14	58666767	Island	ACTR10	TSS200	NA	-0.06 (-0.11, -0.02)	0.004792	0.00951587	-0.1 (-0.15, -0.04)	0.001092
cg27351978	8	1650172	S_Shore	DLGAP2	3'UTR	TRUE	0.08 (0.02, 0.14)	0.011639	0.0180868	0.14 (0.06, 0.21)	0.000616
cg27386529	3	47517807	S_Shore	SCAP	TSS1500	TRUE	0.09 (0.02, 0.15)	0.007835	0.0135097	0.09 (0.01, 0.17)	0.021787
cg27392956	20	62887462	Island	PCMTD2;PCMTD2	5'UTR;5'UTR	TRUE	-0.06 (-0.11, -0.01)	0.026683	0.034775	-0.09 (-0.15, -0.02)	0.006819
cg27423445	12	12879764	S_Shore	APOLD1	Body	TRUE	0.08 (0.02, 0.15)	0.012823	0.0195751	0.1 (0.02, 0.18)	0.020392
cg27434086	4	41218082	N_Shore	APBB2;APBB2;APBB2	TSS1500;TSS1500;TSS1500	TRUE	-0.07 (-0.13, -0.01)	0.031373	0.0400822	-0.07 (-0.15, 0.01)	0.090844
cg27506210	22	32150725	S_Shore	DEPDC5;DEPDC5;DEPDC5	5'UTR;TSS200;5'UTR	TRUE	0.07 (0.02, 0.13)	0.011655	0.0180868	0.11 (0.03, 0.18)	0.003775
cg27507960	6	26225246	N_Shore	HIST1H3E	TSS200	NA	0.1 (0.04, 0.17)	0.001658	0.00485806	0.13 (0.04, 0.21)	0.002653
cg27537203	1	38513245	Island	POU3F1	TSS1500	TRUE	-0.05 (-0.09, -0.01)	0.009497	0.0153639	-0.05 (-0.1, 0)	0.030521
ch.1.219274665F	1	221208042				TRUE	0.1 (0.04, 0.16)	0.000701	0.00282422	0.1 (0.02, 0.17)	0.009579
ch.2.239061428F	2	239396689				TRUE	0.1 (0.05, 0.15)	8.3e-05	0.000891038	0.12 (0.06, 0.19)	0.000199

## Sheet: Table S2
Supplementary Excel Table 2: DMPs selected by elastic-net for FVC
CpG	chr	pos	Relation_to_Island	Gene	Gene_Group	Methyl450_Loci	MD	p	FDR	MD_exclusions	p_exclusions
cg00009871	13	103532260		LOC121952	TSS200	TRUE	-0.07 (-0.1, -0.03)	9.9e-05	0.00200247	-0.08 (-0.12, -0.03)	0.000525
cg00026119	12	124270439	N_Shore	DNAH10	Body	TRUE	0.1 (0.02, 0.17)	0.009908	0.0175612	0.11 (0.02, 0.2)	0.018914
cg00043005	19	2227429	Island	DOT1L	Body	TRUE	-0.09 (-0.16, -0.02)	0.013869	0.0219636	-0.05 (-0.14, 0.04)	0.257291
cg00148935	3	16398839		RFTN1	Body	NA	0.01 (-0.15, 0.17)	0.916666	0.919078	-0.11 (-0.31, 0.1)	0.306359
cg00190330	13	50702184	Island	DLEU1	Body	NA	0.09 (0.02, 0.16)	0.016477	0.0246669	0.12 (0.04, 0.21)	0.00556
cg00233633	7	29153560		CPVL;CPVL	Body;Body	TRUE	0.09 (0.02, 0.17)	0.013463	0.0216888	0.08 (-0.02, 0.17)	0.10405
cg00236988	1	220446382	S_Shore	RAB3GAP2	TSS1500	NA	-0.1 (-0.18, -0.02)	0.019979	0.0279853	-0.08 (-0.18, 0.03)	0.146708
cg00238353	10	129785537		PTPRE	5'UTR	TRUE	-0.08 (-0.15, 0)	0.05445	0.0640292	-0.07 (-0.17, 0.03)	0.14803
cg00401491	20	32440892		CHMP4B	Body	NA	-0.11 (-0.19, -0.04)	0.002656	0.00758004	-0.13 (-0.22, -0.04)	0.005124
cg00496272	16	67877232	S_Shore	CENPT;THAP11	5'UTR;1stExon	TRUE	0.1 (0.02, 0.19)	0.016811	0.0250195	0.1 (-0.01, 0.21)	0.071099
cg00509772	20	32273129	N_Shore	E2F1	Body	TRUE	0.09 (0, 0.18)	0.055087	0.0644797	0.09 (-0.02, 0.2)	0.117723
cg00668559	6	44230977	N_Shore	NFKBIE	Body	TRUE	0.1 (0.02, 0.19)	0.013685	0.0217751	0.07 (-0.04, 0.17)	0.208285
cg00700412	12	58011837	N_Shore			TRUE	-0.11 (-0.19, -0.04)	0.004369	0.0103722	-0.13 (-0.23, -0.04)	0.006979
cg00747152	19	39339713	N_Shore	HNRNPL;HNRNPL	5'UTR;Body	TRUE	0.09 (0.01, 0.17)	0.01982	0.0279682	0.12 (0.02, 0.22)	0.024681
cg00758961	4	9929384		SLC2A9;SLC2A9	Body;Body	NA	-0.07 (-0.15, 0.02)	0.114431	0.124566	-0.09 (-0.19, 0.01)	0.093295
cg00795416	7	26284369				TRUE	0.09 (0.02, 0.17)	0.018966	0.0271656	0.08 (-0.01, 0.18)	0.086721
cg00817464	10	111662876		XPNPEP1;XPNPEP1;XPNPEP1	Body;Body;Body	TRUE	0.08 (-0.01, 0.18)	0.082904	0.0935894	0.1 (-0.01, 0.22)	0.085245
cg00857862	3	47952509		MAP4;MAP4;MAP4;MAP4	Body;TSS1500;Body;TSS1500	TRUE	-0.06 (-0.09, -0.02)	0.000479	0.00321945	-0.02 (-0.06, 0.01)	0.224819
cg00871487	5	170288779	N_Shore	RANBP17	TSS200	NA	-0.09 (-0.17, -0.01)	0.020379	0.0282856	-0.11 (-0.2, -0.01)	0.031825
cg00928795	16	75261098	N_Shelf			TRUE	-0.13 (-0.2, -0.06)	0.000413	0.00321129	-0.14 (-0.23, -0.05)	0.002564
cg00937982	21	38080274	Island	SIM2;SIM2	Body;Body	TRUE	0.15 (0.07, 0.22)	0.000112	0.00200247	0.1 (0.01, 0.2)	0.026713
cg00989217	21	33651492	Island	C21orf45	TSS200	TRUE	-0.12 (-0.19, -0.05)	0.000838	0.00404149	-0.13 (-0.22, -0.05)	0.00249
cg01043252	5	127552808				NA	-0.04 (-0.08, -0.01)	0.022335	0.03032	-0.02 (-0.06, 0.02)	0.320166
cg01056881	12	118125448		KSR2	Body	NA	-0.1 (-0.16, -0.04)	0.001843	0.00597382	-0.12 (-0.2, -0.04)	0.002912
cg01132515	17	2601803	Island	KIAA0664	Body	TRUE	-0.12 (-0.19, -0.05)	0.000618	0.00348827	-0.09 (-0.18, 0)	0.049773
cg01152056	6	166260319				TRUE	0.11 (0.03, 0.19)	0.006661	0.0134277	0.16 (0.06, 0.26)	0.002111
cg01178451	18	74962216	Island	GALR1;GALR1	1stExon;5'UTR	TRUE	-0.09 (-0.16, -0.02)	0.013119	0.0213604	-0.12 (-0.21, -0.03)	0.009383
cg01181259	5	1856259	N_Shore			TRUE	0.08 (0, 0.16)	0.051766	0.0610614	0.09 (-0.01, 0.18)	0.084382
cg01198738	8	121597619		SNTB1	Body	NA	0.12 (0.03, 0.2)	0.006045	0.0126895	0.17 (0.07, 0.28)	0.001039
cg01253289	1	29587276	Island	PTPRU;PTPRU;PTPRU;PTPRU	Body;Body;Body;Body	NA	-0.1 (-0.17, -0.02)	0.013561	0.0217547	-0.09 (-0.19, 0)	0.052648
cg01339381	11	70173966		PPFIA1;PPFIA1;PPFIA1	Body;Body;Body	NA	-0.13 (-0.22, -0.04)	0.005764	0.0124424	-0.1 (-0.21, 0.02)	0.092477
cg01378562	17	74953808				TRUE	-0.12 (-0.2, -0.04)	0.002043	0.0063027	-0.14 (-0.24, -0.04)	0.004492
cg01464730	17	78809873		RPTOR;RPTOR	Body;Body	TRUE	0.1 (0.03, 0.17)	0.006392	0.0130582	0.1 (0.01, 0.19)	0.027036
cg01492330	12	53184005	S_Shore	KRT3	Body	TRUE	0.08 (0.02, 0.13)	0.007395	0.0141583	0.03 (-0.03, 0.1)	0.319057
cg01513441	21	43809277		TMPRSS3;TMPRSS3;TMPRSS3;TMPRSS3;TMPRSS3	TSS200;Body;Body;Body;Body	NA	-0.09 (-0.16, -0.01)	0.032383	0.0405186	-0.12 (-0.22, -0.02)	0.015116
cg01552919	4	901847	S_Shore	GAK	Body	TRUE	0.14 (0.05, 0.23)	0.001926	0.00608968	0.21 (0.1, 0.32)	0.000152
cg01559158	2	242577181	Island	THAP4;ATG4B;ATG4B	TSS1500;Body;Body	NA	-0.08 (-0.14, -0.02)	0.014704	0.0227363	-0.08 (-0.16, 0)	0.045878
cg01596026	10	131407554		MGMT	Body	NA	-0.1 (-0.17, -0.03)	0.006098	0.0127306	-0.14 (-0.22, -0.05)	0.002466
cg01641754	5	98355983				NA	0.16 (0.08, 0.25)	0.00016	0.00225778	0.17 (0.07, 0.28)	0.001555
cg01754713	16	31226334	Island	TRIM72	Body	TRUE	-0.06 (-0.14, 0.03)	0.189418	0.199636	-0.08 (-0.19, 0.03)	0.157675
cg01807735	11	115861018				TRUE	-0.17 (-0.25, -0.1)	6e-06	0.000762	-0.17 (-0.26, -0.07)	0.000733
cg01811561	16	67753396	Island	GFOD2;GFOD2;GFOD2	TSS200;TSS200;TSS200	TRUE	-0.1 (-0.16, -0.03)	0.004935	0.0111587	-0.1 (-0.18, -0.02)	0.015018
cg01813334	7	2394150	Island	EIF3B;EIF3B	TSS1500;TSS1500	TRUE	0.07 (-0.01, 0.15)	0.073156	0.0833257	0.11 (0.02, 0.21)	0.020912
cg01823440	8	120870729	S_Shelf			TRUE	0.12 (0.04, 0.19)	0.001921	0.00608968	0.12 (0.03, 0.22)	0.012374
cg01836992	18	76124992	S_Shore			NA	-0.03 (-0.04, -0.01)	3.7e-05	0.00128155	-0.04 (-0.05, -0.02)	3e-05
cg01877839	11	64321121				NA	0.15 (0.07, 0.23)	0.000206	0.00254374	0.13 (0.03, 0.22)	0.007686
cg01907829	13	113485760	N_Shore	ATP11A;ATP11A	Body;Body	TRUE	0.11 (0.04, 0.18)	0.003822	0.00957622	0.14 (0.05, 0.23)	0.002585
cg01921537	17	59570629				NA	-0.11 (-0.18, -0.04)	0.001835	0.00597382	-0.09 (-0.18, 0)	0.046712
cg01938066	6	139349631	N_Shore	C6orf115	TSS200	TRUE	0.11 (0.04, 0.19)	0.001905	0.00608968	0.11 (0.02, 0.2)	0.015593
cg01946451	1	147782558	S_Shore			TRUE	-0.17 (-0.25, -0.08)	0.00011	0.00200247	-0.13 (-0.23, -0.02)	0.01871
cg01989504	11	1256651	N_Shore	MUC5B	Body	TRUE	-0.09 (-0.16, -0.02)	0.008446	0.0155832	-0.12 (-0.2, -0.03)	0.006968
cg02034311	13	112547999	Island			TRUE	0.06 (-0.02, 0.14)	0.124741	0.134826	0.07 (-0.03, 0.17)	0.176373
cg02036950	21	46962581	Island	SLC19A1	TSS1500	TRUE	-0.08 (-0.15, -0.01)	0.01967	0.0278597	-0.1 (-0.19, -0.02)	0.019365
cg02064724	14	74179953	N_Shore	PNMA1	1stExon	TRUE	0.15 (0.08, 0.21)	1.2e-05	0.000762	0.14 (0.06, 0.21)	0.000527
cg02068596	6	14068147				TRUE	0.13 (0.05, 0.21)	0.001119	0.00453552	0.19 (0.09, 0.29)	0.000198
cg02133510	6	32044959	N_Shore	TNXB	Body	TRUE	0.1 (0.03, 0.16)	0.002511	0.00724766	0.11 (0.02, 0.19)	0.012761
cg02142074	20	36012596	Island	SRC;SRC	Body;Body	TRUE	-0.13 (-0.21, -0.05)	0.001109	0.00452718	-0.11 (-0.21, -0.02)	0.020887
cg02152233	1	29189789	Island	OPRD1	Body	TRUE	-0.15 (-0.23, -0.07)	0.000174	0.00231228	-0.12 (-0.22, -0.03)	0.013086
cg02162897	2	38300537	N_Shore	CYP1B1	Body	TRUE	-0.08 (-0.15, 0)	0.042463	0.0512786	-0.12 (-0.21, -0.03)	0.01303
cg02162900	3	158918327		IQCJ;IQCJ;IQCJ;IQCJ-SCHIP1;IQCJ-SCHIP1	Body;Body;Body;Body;Body	NA	0.11 (0.04, 0.18)	0.001351	0.00487752	0.11 (0.03, 0.2)	0.006318
cg02188223	1	4663281				NA	0.12 (0.04, 0.21)	0.003631	0.00922274	0.14 (0.04, 0.24)	0.006945
cg02190610	6	16129222	Island	MYLIP	TSS200	TRUE	-0.08 (-0.15, 0)	0.045749	0.0547264	-0.08 (-0.18, 0.01)	0.074235
cg02203833	7	150754283	N_Shore	CDK5;CDK5	Body;Body	TRUE	0.21 (0.12, 0.3)	4e-06	0.000762	0.22 (0.11, 0.33)	7.2e-05
cg02217221	19	2491455	S_Shore			NA	0.16 (0.08, 0.23)	7.7e-05	0.0019558	0.16 (0.06, 0.25)	0.00159
cg02217731	15	93753433				NA	0.1 (0.02, 0.18)	0.014048	0.0221627	0.09 (-0.01, 0.2)	0.073213
cg02231249	17	75229687				TRUE	0.04 (0.02, 0.06)	0.000156	0.00225725	0.03 (0, 0.06)	0.076284
cg02261695	8	144855099	S_Shore			NA	-0.08 (-0.16, -0.01)	0.021022	0.0290195	-0.14 (-0.23, -0.05)	0.001561
cg02321845	22	47169320		TBC1D22A;TBC1D22A;TBC1D22A;TBC1D22A;TBC1D22A	TSS1500;5'UTR;Body;Body;Body	NA	0.07 (-0.01, 0.16)	0.093624	0.103962	0.06 (-0.05, 0.16)	0.301637
cg02335582	9	27635267				NA	-0.1 (-0.18, -0.02)	0.018552	0.0267462	-0.15 (-0.25, -0.05)	0.004403
cg02353609	10	121578859	S_Shore	INPP5F;INPP5F;INPP5F	5'UTR;1stExon;Body	NA	-0.13 (-0.2, -0.05)	0.000806	0.00398813	-0.16 (-0.25, -0.07)	0.0005
cg02378183	10	99474878	S_Shore	MARVELD1;MARVELD1	1stExon;3'UTR	NA	0.17 (0.06, 0.27)	0.001624	0.0054891	0.19 (0.05, 0.32)	0.005631
cg02380595	16	85160569	S_Shelf			TRUE	0.12 (0.04, 0.2)	0.004383	0.0103722	0.12 (0.02, 0.22)	0.017885
cg02388416	10	133796348	Island	BNIP3	TSS1500	TRUE	-0.1 (-0.18, -0.01)	0.024576	0.0329131	-0.09 (-0.2, 0.01)	0.085206
cg02402071	3	185827054	S_Shore	ETV5	TSS200	TRUE	-0.09 (-0.17, -0.02)	0.014421	0.0224619	-0.15 (-0.24, -0.06)	0.001545
cg02405476	20	44441818	S_Shore	UBE2C;UBE2C;UBE2C;UBE2C;UBE2C;UBE2C;UBE2C;UBE2C	1stExon;5'UTR;1stExon;5'UTR;Body;Body;Body;Body	TRUE	0.09 (0.01, 0.17)	0.030598	0.0385383	0.1 (0, 0.2)	0.05528
cg02436098	19	4640159	S_Shore	TNFAIP8L1;TNFAIP8L1;TNFAIP8L1	1stExon;5'UTR;5'UTR	TRUE	0.14 (0.06, 0.23)	0.000711	0.00374168	0.17 (0.06, 0.27)	0.001976
cg02459447	17	40830257	N_Shore	PLEKHH3	TSS1500	TRUE	0.1 (0.02, 0.17)	0.012335	0.0203321	0.09 (0, 0.19)	0.052642
cg02484210	7	24325371	S_Shore	NPY	Body	TRUE	-0.14 (-0.22, -0.06)	0.000632	0.00352287	-0.11 (-0.2, -0.01)	0.031118
cg02586910	12	6314603		CD9	Body	TRUE	0.09 (0.02, 0.17)	0.017396	0.025629	0.1 (0, 0.19)	0.041
cg02607330	4	3510935	Island			TRUE	0.1 (0.02, 0.18)	0.010029	0.0176085	0.15 (0.05, 0.24)	0.003067
cg02634341	1	179711583	N_Shore	FAM163A	TSS1500	TRUE	-0.1 (-0.18, -0.02)	0.012354	0.0203321	-0.07 (-0.17, 0.03)	0.176115
cg02716779	9	131016143	S_Shelf	DNM1;DNM1;DNM1;DNM1;DNM1	3'UTR;3'UTR;3'UTR;Body;Body	NA	0.08 (-0.08, 0.24)	0.318582	0.330285	0.03 (-0.18, 0.23)	0.810976
cg02768863	4	9507285				TRUE	0.07 (0.01, 0.13)	0.013352	0.0216725	0.06 (-0.01, 0.14)	0.113258
cg02794244	19	37957601	N_Shore	ZNF569	5'UTR	TRUE	0.14 (0.06, 0.21)	0.000396	0.00314325	0.14 (0.05, 0.23)	0.002819
cg02825723	10	86300295	N_Shore			TRUE	0.08 (0.01, 0.15)	0.01976	0.0279353	0.08 (-0.01, 0.17)	0.068883
cg02879453	16	50321818		ADCY7	TSS200	TRUE	-0.1 (-0.2, 0)	0.044315	0.053346	-0.09 (-0.21, 0.02)	0.118561
cg02898051	16	3415256	S_Shore			TRUE	0.09 (0.02, 0.16)	0.011911	0.0199916	0.12 (0.03, 0.21)	0.011573
cg03038448	7	66084410				NA	0.12 (0.04, 0.21)	0.00522	0.0114961	0.1 (0, 0.21)	0.060478
cg03041641	17	64671047		PRKCA	Body	NA	-0.01 (-0.02, 0)	0.011629	0.0196481	-0.01 (-0.02, 0)	0.092942
cg03088458	19	5478473	Island			TRUE	0.08 (0, 0.16)	0.047648	0.0567309	0.1 (0, 0.2)	0.052632
cg03101664	11	64794610	N_Shore	SNX15;SNX15	TSS1500;TSS1500	TRUE	0.12 (0.05, 0.2)	0.001328	0.00481874	0.16 (0.06, 0.25)	0.001111
cg03103661	11	15865375				TRUE	0.12 (0.03, 0.2)	0.007594	0.0144305	0.19 (0.08, 0.29)	0.0006
cg03122840	7	84154512				NA	0.11 (0.03, 0.19)	0.010424	0.0180018	0.12 (0.02, 0.22)	0.02157
cg03132997	19	4910069	Island	UHRF1;UHRF1;UHRF1;UHRF1;UHRF1	5'UTR;TSS1500;TSS1500;5'UTR;TSS200	NA	-0.08 (-0.16, -0.01)	0.025228	0.0335493	-0.1 (-0.19, -0.01)	0.024161
cg03181373	16	70151549	S_Shelf	PDPR	5'UTR	TRUE	0.13 (0.06, 0.2)	0.000261	0.00272441	0.12 (0.03, 0.2)	0.005721
cg03226871	2	128128958				NA	-0.04 (-0.18, 0.09)	0.551366	0.559442	0.05 (-0.12, 0.22)	0.557765
cg03242507	15	36649226				NA	-0.08 (-0.16, 0)	0.038661	0.0471355	-0.1 (-0.2, 0)	0.06165
cg03277925	10	1245951		ADARB2	Body	TRUE	0.08 (0.01, 0.15)	0.020367	0.0282856	0.1 (0.02, 0.18)	0.020226
cg03306615	11	2292890	Island	ASCL2	TSS1500	TRUE	-0.12 (-0.2, -0.03)	0.006078	0.0127237	-0.1 (-0.21, 0)	0.052737
cg03443590	17	78809852		RPTOR;RPTOR	Body;Body	TRUE	0.1 (0.03, 0.18)	0.008202	0.0152066	0.11 (0.01, 0.2)	0.022812
cg03474926	9	136023407	N_Shore	RALGDS	Body	TRUE	0.09 (0.01, 0.18)	0.036426	0.0448411	0.1 (-0.01, 0.2)	0.081779
cg03527501	12	131917411	N_Shore			TRUE	-0.11 (-0.19, -0.03)	0.005636	0.0123055	-0.11 (-0.21, -0.01)	0.029054
cg03584535	19	58280832	N_Shore	ZNF586	TSS200	TRUE	-0.06 (-0.12, 0)	0.057816	0.0673951	-0.07 (-0.15, 0.01)	0.071923
cg03617932	8	25097205		DOCK5	Body	NA	0.09 (0.02, 0.15)	0.007384	0.0141583	0.12 (0.03, 0.2)	0.009642
cg03618211	4	103941300	S_Shore	NHEDC1;NHEDC1	TSS1500;TSS1500	TRUE	-0.13 (-0.22, -0.04)	0.004541	0.0106469	-0.17 (-0.28, -0.06)	0.002886
cg03618918	1	160865097				TRUE	-0.08 (-0.21, 0.05)	0.244969	0.255358	-0.03 (-0.2, 0.14)	0.718443
cg03626220	16	71052200		HYDIN	Body	NA	-0.09 (-0.21, 0.04)	0.192724	0.20256	-0.03 (-0.2, 0.14)	0.709208
cg03725414	16	84862964		CRISPLD2	5'UTR	NA	0.18 (0.1, 0.26)	1.3e-05	0.000762	0.18 (0.08, 0.28)	0.000307
cg03729431	17	15848264	Island	ADORA2B;ADORA2B	1stExon;5'UTR	TRUE	0.05 (0.01, 0.09)	0.007222	0.014003	0.04 (0, 0.09)	0.077846
cg03775416	19	19368775	Island	HAPLN4	Body	TRUE	-0.14 (-0.23, -0.05)	0.001507	0.00520074	-0.12 (-0.22, -0.01)	0.035334
cg03819783	2	119067637				TRUE	-0.08 (-0.15, -0.01)	0.027409	0.0354595	-0.09 (-0.17, 0)	0.048638
cg03876676	10	96162988	Island	TBC1D12	1stExon	TRUE	-0.04 (-0.11, 0.02)	0.17545	0.185685	-0.03 (-0.11, 0.05)	0.426961
cg03894271	3	9834593	Island	ARPC4;ARPC4;ARPC4;ARPC4;TADA3;TADA3	5'UTR;1stExon;5'UTR;5'UTR;TSS200;TSS200	TRUE	-0.13 (-0.21, -0.06)	0.00046	0.00321945	-0.14 (-0.23, -0.05)	0.003352
cg03897954	2	127800962				TRUE	-0.1 (-0.17, -0.03)	0.003569	0.00915683	-0.1 (-0.18, -0.01)	0.030898
cg03915012	4	902074	S_Shelf	GAK	Body	TRUE	0.08 (0, 0.17)	0.040936	0.0496708	0.16 (0.06, 0.26)	0.001609
cg03987199	1	29189655	Island	OPRD1	Body	TRUE	-0.14 (-0.22, -0.07)	0.000168	0.00231228	-0.12 (-0.22, -0.03)	0.009249
cg04026295	4	188789422				NA	0.09 (0.02, 0.16)	0.01264	0.0206688	0.08 (0, 0.17)	0.062759
cg04065210	7	35074628	N_Shore	DPY19L1	Body	TRUE	0.1 (0.02, 0.18)	0.020429	0.0283035	0.13 (0.02, 0.23)	0.01699
cg04144703	21	43669243		ABCG1;ABCG1;ABCG1;ABCG1;ABCG1;ABCG1	Body;Body;Body;Body;Body;Body	NA	-0.09 (-0.16, -0.03)	0.003131	0.00834203	-0.11 (-0.19, -0.03)	0.006575
cg04172497	11	59382296	N_Shore	OSBP	Body	TRUE	0.1 (0.02, 0.18)	0.010514	0.0180443	0.14 (0.04, 0.24)	0.007247
cg04176557	11	75902270	N_Shelf	WNT11	Body	TRUE	0.11 (0.03, 0.19)	0.009624	0.017296	0.12 (0.01, 0.22)	0.02627
cg04193160	1	228400419	Island	OBSCN;OBSCN	Body;Body	TRUE	-0.12 (-0.21, -0.04)	0.003036	0.00811998	-0.09 (-0.2, 0.01)	0.073543
cg04206546	10	101196423				NA	0.1 (0.02, 0.18)	0.014444	0.0224619	0.07 (-0.02, 0.17)	0.138947
cg04337944	22	45899303	Island	FBLN1;FBLN1;FBLN1;FBLN1	Body;Body;Body;Body	TRUE	-0.05 (-0.14, 0.03)	0.206451	0.21639	-0.1 (-0.21, 0)	0.05144
cg04384626	4	41882580	Island			TRUE	-0.07 (-0.15, 0.01)	0.105287	0.115437	-0.09 (-0.2, 0.02)	0.094495
cg04430031	11	1773018	N_Shore	IFITM10	TSS1500	NA	0.09 (0.03, 0.16)	0.0041	0.0100135	0.1 (0.02, 0.18)	0.013746
cg04444771	10	45473712	S_Shelf	C10orf10;RASSF4	5'UTR;Body	TRUE	0.17 (0.09, 0.25)	4.2e-05	0.00131064	0.21 (0.11, 0.32)	4.9e-05
cg04475642	11	118900803	N_Shore	SLC37A4;SLC37A4;SLC37A4;SLC37A4;SLC37A4	5'UTR;5'UTR;5'UTR;5'UTR;TSS1500	NA	0.14 (0.06, 0.23)	0.000792	0.00396439	0.16 (0.06, 0.26)	0.002733
cg04532834	19	4535188	Island	PLIN5;PLIN5	1stExon;5'UTR	TRUE	-0.1 (-0.18, -0.02)	0.020312	0.0282856	-0.12 (-0.22, -0.01)	0.031429
cg04541799	19	12714944		ZNF490	Body	NA	0.11 (0.03, 0.18)	0.006686	0.0134426	0.11 (0.01, 0.2)	0.02869
cg04554929	8	105342491	Island			TRUE	0.12 (0.05, 0.2)	0.001327	0.00481874	0.11 (0.02, 0.2)	0.016304
cg04559928	7	102056278		LOC100630923;PRKRIP1	Body;Body	NA	-0.13 (-0.22, -0.04)	0.004093	0.0100135	-0.14 (-0.24, -0.03)	0.014959
cg04565337	14	38071768	S_Shelf			TRUE	-0.02 (-0.1, 0.06)	0.606291	0.613538	-0.04 (-0.14, 0.06)	0.440448
cg04580344	6	127797022	Island	C6orf174	Body	TRUE	-0.15 (-0.24, -0.05)	0.002809	0.00781189	-0.17 (-0.29, -0.05)	0.006282
cg04707863	7	1706305	Island			TRUE	0.08 (0.03, 0.13)	0.000817	0.00400538	0.07 (0.01, 0.13)	0.019757
cg04709703	11	61449898	S_Shore	DAGLA	5'UTR	TRUE	0.08 (0.01, 0.15)	0.035049	0.0434266	0.09 (0, 0.18)	0.046602
cg04727357	4	7137270				TRUE	0.15 (0.07, 0.23)	0.000258	0.00272441	0.15 (0.05, 0.25)	0.002943
cg04737881	4	183060943	N_Shore	MGC45800	Body	TRUE	-0.07 (-0.16, 0.02)	0.11782	0.128073	-0.05 (-0.16, 0.06)	0.361392
cg04742540	9	135407283		C9orf171;C9orf171	Body;Body	NA	-0.08 (-0.16, -0.01)	0.025988	0.0342018	-0.12 (-0.21, -0.03)	0.008353
cg04743442	11	45945816	S_Shore	GYLTL1B;GYLTL1B;GYLTL1B;GYLTL1B;GYLTL1B;GYLTL1B	Body;Body;Body;ExonBnd;ExonBnd;ExonBnd	NA	0.15 (0.07, 0.24)	0.000373	0.00312174	0.12 (0.01, 0.22)	0.028162
cg04756168	11	116699589		APOC3	TSS1500	TRUE	0.09 (0.01, 0.16)	0.025443	0.0336416	0.1 (0, 0.19)	0.040281
cg04774506	16	942183	N_Shelf	LMF1	Body	TRUE	-0.13 (-0.2, -0.05)	0.001135	0.00457603	-0.13 (-0.23, -0.04)	0.006992
cg04839086	2	1305235		SNTG2	Body	NA	-0.13 (-0.2, -0.05)	0.000873	0.00412789	-0.16 (-0.26, -0.07)	0.000559
cg04844564	16	51184205	Island	SALL1;SALL1	Body;5'UTR	TRUE	-0.1 (-0.17, -0.02)	0.010218	0.0178172	-0.1 (-0.2, -0.01)	0.030614
cg04858776	11	59318494				TRUE	0.17 (0.02, 0.32)	0.028178	0.0362697	0.07 (-0.13, 0.27)	0.494443
cg04869206	5	39074266	Island	RICTOR	Body	TRUE	-0.11 (-0.17, -0.04)	0.001195	0.00466969	-0.14 (-0.22, -0.06)	0.00063
cg04871498	1	48450218	S_Shore			TRUE	-0.1 (-0.17, -0.02)	0.013385	0.0216725	-0.08 (-0.17, 0.02)	0.101275
cg04956254	17	35870940	N_Shore	DUSP14	5'UTR	TRUE	0.12 (0.04, 0.2)	0.002033	0.00629734	0.15 (0.05, 0.25)	0.002249
cg05034446	1	209961872	S_Shelf	IRF6	Body	TRUE	0.09 (0.02, 0.15)	0.008565	0.0157053	0.08 (0, 0.16)	0.060949
cg05051171	21	44287226		WDR4;WDR4;WDR4;WDR4;WDR4;WDR4;WDR4	Body;Body;Body;Body;5'UTR;5'UTR;5'UTR	NA	0.1 (0.02, 0.17)	0.013506	0.0217122	0.11 (0.01, 0.2)	0.02369
cg05089136	1	179050445	N_Shore	TOR3A	TSS1500	NA	0.09 (0.01, 0.17)	0.027035	0.0351547	0.1 (0, 0.2)	0.042987
cg05138040	10	126198965		LHPP;LHPP	Body;Body	TRUE	-0.11 (-0.18, -0.05)	0.000953	0.00421963	-0.07 (-0.16, 0.01)	0.097512
cg05141217	8	28491378				NA	-0.07 (-0.14, 0)	0.063974	0.073973	-0.1 (-0.19, -0.01)	0.02329
cg05156846	16	85928059				NA	0.13 (0.06, 0.21)	0.000538	0.0033061	0.1 (0.01, 0.19)	0.036575
cg05157499	12	132865380	Island	GALNT9	Body	TRUE	-0.15 (-0.23, -0.07)	0.000128	0.00207523	-0.18 (-0.28, -0.09)	0.000198
cg05186787	9	79307243		PRUNE2;PRUNE2;PRUNE2;PRUNE2;PRUNE2;PRUNE2;PRUNE2;PRUNE2;PRUNE2;PRUNE2	5'UTR;1stExon;1stExon;1stExon;5'UTR;5'UTR;Body;Body;Body;Body	NA	0.09 (0.02, 0.17)	0.017681	0.0259095	0.15 (0.05, 0.25)	0.002323
cg05237185	16	74700808	Island	RFWD3	TSS200	TRUE	-0.1 (-0.17, -0.02)	0.010442	0.0180018	-0.09 (-0.18, 0)	0.051118
cg05336600	11	11598840		GALNT18	Body	NA	0.09 (0.01, 0.16)	0.025148	0.0335213	0.1 (0.01, 0.2)	0.029339
cg05348535	20	18774637		HSPC072;LOC100270804;HSPC072	Body;TSS200;TSS200	TRUE	-0.06 (-0.12, 0)	0.034104	0.0423936	-0.08 (-0.15, -0.01)	0.019426
cg05368995	22	37421661	S_Shore	MPST;MPST;MPST	Body;Body;Body	NA	0.05 (0.02, 0.08)	0.000448	0.00321945	0.06 (0.02, 0.09)	0.000464
cg05387963	16	51026785				TRUE	0.09 (0.03, 0.15)	0.004787	0.0108562	0.1 (0.01, 0.2)	0.032696
cg05390968	16	86598792	N_Shore			TRUE	-0.11 (-0.17, -0.04)	0.001309	0.00481874	-0.12 (-0.21, -0.04)	0.004026
cg05504535	10	1244943		ADARB2	Body	NA	0.11 (0.03, 0.19)	0.005992	0.0126831	0.11 (0.02, 0.21)	0.022063
cg05655457	11	58127944		OR5B17	TSS1500	TRUE	0.1 (0.02, 0.18)	0.015756	0.0237274	0.14 (0.04, 0.24)	0.006495
cg05657694	3	100353890		ADGRG7;ADGRG7	TSS1500;Body	NA	0.15 (0.07, 0.24)	0.000561	0.00335756	0.17 (0.06, 0.28)	0.001629
cg05701192	10	21388541		NEBL;NEBL	Body;Body	NA	0.13 (0.05, 0.22)	0.001184	0.00466627	0.21 (0.11, 0.31)	5.5e-05
cg05749985	9	133568412	N_Shore	EXOSC2;EXOSC2;EXOSC2;EXOSC2	TSS1500;TSS1500;TSS1500;TSS1500	NA	-0.1 (-0.19, -0.01)	0.028546	0.0364726	-0.05 (-0.16, 0.06)	0.370606
cg05756933	6	110300101	Island	GPR6	TSS200	TRUE	-0.08 (-0.17, 0)	0.059599	0.069335	-0.11 (-0.22, 0)	0.043349
cg05758117	2	38892309		GALM	TSS1500	TRUE	0.09 (0.02, 0.17)	0.014442	0.0224619	0.11 (0.02, 0.2)	0.021256
cg05792786	7	48073694	N_Shore	C7orf57	TSS1500	TRUE	0.06 (0.01, 0.11)	0.026919	0.0350637	0.06 (-0.01, 0.12)	0.084459
cg05794042	18	45687771	N_Shore			TRUE	0.14 (0.06, 0.21)	0.000219	0.00254374	0.16 (0.07, 0.25)	0.000644
cg05836442	11	69520344	S_Shore	FGF19	TSS1500	NA	0.16 (0.08, 0.24)	7.6e-05	0.0019558	0.15 (0.06, 0.25)	0.001883
cg05852517	1	165919052				NA	0.1 (0.03, 0.17)	0.003999	0.00986408	0.08 (-0.01, 0.17)	0.072377
cg05860475	10	13425475				TRUE	0.11 (0.04, 0.19)	0.003541	0.00911568	0.13 (0.04, 0.22)	0.005371
cg05861228	11	33522693				NA	-0.14 (-0.22, -0.06)	0.000502	0.00321945	-0.11 (-0.21, -0.01)	0.029199
cg05862431	11	116644198	S_Shore	BUD13;BUD13	TSS1500;TSS1500	TRUE	0.14 (0.07, 0.2)	2.2e-05	0.00104775	0.15 (0.07, 0.23)	0.00031
cg05867925	6	26033854	S_Shore	HIST1H2AB	TSS200	TRUE	0.13 (0.06, 0.2)	0.000472	0.00321945	0.14 (0.04, 0.23)	0.003853
cg05886418	8	144129827		C8orf31	Body	TRUE	-0.09 (-0.15, -0.02)	0.014922	0.0229245	-0.08 (-0.16, 0)	0.060235
cg05909475	1	157108803	S_Shore	ETV3;ETV3	TSS1500;TSS1500	TRUE	0.05 (0.02, 0.08)	0.002063	0.00633873	0.02 (-0.02, 0.06)	0.419348
cg05931312	13	52703328	Island	NEK5	TSS200	TRUE	0.12 (0.05, 0.19)	0.0011	0.00452718	0.09 (0, 0.18)	0.048064
cg05983235	5	172698525				NA	-0.13 (-0.2, -0.06)	0.000148	0.00225725	-0.13 (-0.21, -0.04)	0.003444
cg06009066	11	57371977		SERPING1;SERPING1	Body;Body	NA	0.13 (0.06, 0.2)	0.000436	0.00321945	0.15 (0.06, 0.24)	0.001083
cg06020099	9	136223744	Island	SURF2;SURF2;SURF1;SURF1	Body;Body;TSS1500;TSS1500	NA	0.15 (0.07, 0.22)	0.000102	0.00200247	0.14 (0.05, 0.23)	0.002441
cg06123700	1	211430780	N_Shore			TRUE	-0.03 (-0.07, 0)	0.082615	0.0934015	-0.05 (-0.1, 0)	0.044415
cg06138935	16	49586623		ZNF423;ZNF423	Body;Body	NA	-0.14 (-0.22, -0.06)	0.000987	0.00432238	-0.14 (-0.24, -0.03)	0.008401
cg06159004	11	35068850				NA	-0.19 (-0.28, -0.1)	4.8e-05	0.00140677	-0.14 (-0.25, -0.03)	0.014941
cg06204730	17	48785992	S_Shore	ANKRD40	TSS1500	TRUE	0.16 (0.08, 0.23)	3e-05	0.00127	0.18 (0.09, 0.28)	0.000126
cg06226630	4	48493420	Island	ZAR1	Body	TRUE	-0.11 (-0.2, -0.02)	0.021982	0.0300723	-0.08 (-0.2, 0.03)	0.148152
cg06304825	14	106357733				NA	0.14 (0.06, 0.22)	0.000411	0.00321129	0.16 (0.07, 0.26)	0.001089
cg06313433	3	58109101	Island	FLNB;FLNB;FLNB;FLNB	Body;Body;Body;Body	TRUE	-0.12 (-0.19, -0.05)	0.00127	0.00481463	-0.15 (-0.24, -0.07)	0.000728
cg06324048	20	57427103	N_Shore	GNAS;GNAS;GNAS;GNASAS	TSS1500;TSS1500;3'UTR;TSS1500	TRUE	-0.11 (-0.18, -0.04)	0.001673	0.00559134	-0.12 (-0.2, -0.03)	0.005771
cg06335779	21	33705143		URB1	Body	NA	0.13 (0.05, 0.21)	0.001107	0.00452718	0.17 (0.07, 0.27)	0.000837
cg06369005	5	27038846		CDH9	TSS200	NA	0.08 (0, 0.15)	0.0363	0.0447583	0.05 (-0.04, 0.14)	0.246577
cg06394971	6	159238994	N_Shore	EZR-AS1;EZR;EZR	TSS200;Body;Body	NA	0.11 (0.04, 0.19)	0.004014	0.00986667	0.13 (0.03, 0.23)	0.008937
cg06422309	10	1352781		ADARB2	Body	TRUE	0.1 (0.02, 0.18)	0.019554	0.0277988	0.12 (0.01, 0.22)	0.025647
cg06480265	6	24722060	S_Shore			TRUE	-0.08 (-0.17, 0)	0.046704	0.0557813	-0.05 (-0.16, 0.05)	0.303954
cg06507634	16	31439106	Island	COX6A2	Body	TRUE	-0.11 (-0.19, -0.03)	0.010374	0.0179659	-0.1 (-0.2, 0)	0.058325
cg06522054	18	11752538	Island	GNAL;GNAL;GNAL	1stExon;Body;Body	TRUE	-0.07 (-0.15, 0)	0.04324	0.0521343	-0.09 (-0.18, 0)	0.042463
cg06544310	19	41768003	N_Shore	HNRNPUL1	TSS1500	TRUE	0.07 (0, 0.15)	0.064183	0.0741022	0.12 (0.02, 0.22)	0.019212
cg06564407	11	206619	N_Shore	BET1L;BET1L;RIC8A;RIC8A	Body;Body;TSS1500;TSS1500	NA	0.08 (0.01, 0.15)	0.028372	0.0364543	0.09 (0, 0.18)	0.041123
cg06596943	6	901264				TRUE	-0.09 (-0.16, -0.02)	0.014694	0.0227363	-0.07 (-0.16, 0.01)	0.094598
cg06621900	2	240239815		HDAC4	Body	TRUE	0.09 (0.02, 0.17)	0.017452	0.025629	0.08 (-0.02, 0.17)	0.105623
cg06696815	4	1284574	S_Shore	MAEA;MAEA	Body;Body	TRUE	0.09 (0, 0.17)	0.038868	0.0473122	0.1 (0, 0.21)	0.044061
cg06722281	10	102856014		TLX1NB;TLX1NB	Body;Body	NA	0.11 (0.03, 0.19)	0.004376	0.0103722	0.11 (0.02, 0.21)	0.021931
cg06784621	18	9106904	S_Shelf	NDUFV2	Body	NA	0.16 (0.08, 0.24)	8.3e-05	0.00200025	0.21 (0.11, 0.31)	7.2e-05
cg06870799	9	115819527	S_Shore	ZFP37;ZFP37;ZFP37	TSS1500;TSS1500;TSS1500	NA	-0.04 (-0.12, 0.04)	0.324373	0.335832	0.01 (-0.09, 0.11)	0.881104
cg06935531	7	47521938		TNS3	5'UTR	NA	-0.1 (-0.17, -0.03)	0.007844	0.0147696	-0.11 (-0.2, -0.02)	0.01725
cg06972019	1	8937448	N_Shore	ENO1	5'UTR	TRUE	0.11 (0.05, 0.18)	0.000882	0.00412789	0.11 (0.03, 0.2)	0.009082
cg07086353	11	64257660				TRUE	-0.1 (-0.18, -0.03)	0.00622	0.0127696	-0.11 (-0.21, -0.02)	0.016963
cg07091154	11	70562728	N_Shore	SHANK2	Body	TRUE	-0.12 (-0.18, -0.07)	1.4e-05	0.000762	-0.11 (-0.17, -0.05)	0.000808
cg07092213	7	1199455	Island	ZFAND2A	5'UTR	TRUE	-0.08 (-0.14, -0.03)	0.004729	0.0108409	-0.08 (-0.15, -0.01)	0.021785
cg07126979	3	127358879		PODXL2	Body	TRUE	0.1 (0.02, 0.17)	0.008913	0.0162093	0.06 (-0.03, 0.15)	0.185086
cg07161822	7	101178717		COL26A1;COL26A1	Body;Body	NA	0.16 (0.07, 0.25)	0.000584	0.00337127	0.18 (0.07, 0.29)	0.001868
cg07195119	15	49914264	S_Shore	DTWD1;DTWD1;FAM227B	5'UTR;5'UTR;TSS1500	NA	0.14 (0.05, 0.22)	0.001357	0.00487752	0.16 (0.05, 0.26)	0.002778
cg07241573	18	74960699	N_Shore	GALR1	TSS1500	TRUE	-0.08 (-0.16, 0)	0.042287	0.0511471	-0.11 (-0.21, -0.02)	0.021745
cg07259759	11	77923985	S_Shelf	USP35	Body	NA	-0.14 (-0.22, -0.06)	0.000458	0.00321945	-0.15 (-0.25, -0.05)	0.002723
cg07269906	19	38480549		SIPA1L3	5'UTR	NA	0.1 (0.03, 0.18)	0.008143	0.0151341	0.11 (0.01, 0.2)	0.023604
cg07326949	11	116740461		SIK3;SIK3;SIK3	Body;Body;Body	NA	-0.11 (-0.17, -0.05)	0.000221	0.00254374	-0.08 (-0.16, -0.01)	0.030541
cg07336299	19	14064341	S_Shore	DCAF15;PODNL1;PODNL1	Body;TSS200;TSS200	NA	0.13 (0.05, 0.21)	0.002404	0.00707277	0.12 (0.01, 0.22)	0.030567
cg07343418	12	13741955		GRIN2B	Body	NA	-0.19 (-0.26, -0.11)	2e-06	0.000762	-0.23 (-0.33, -0.14)	3e-06
cg07416187	2	193373742				TRUE	0.11 (0.04, 0.19)	0.004505	0.0105951	0.14 (0.04, 0.24)	0.004645
cg07536926	2	213401565	N_Shore	ERBB4;ERBB4	Body;Body	TRUE	-0.09 (-0.16, -0.01)	0.022827	0.0308407	-0.1 (-0.2, -0.01)	0.027993
cg07553761	3	160167977	Island	TRIM59	TSS1500	TRUE	-0.07 (-0.17, 0.02)	0.108279	0.118547	-0.06 (-0.17, 0.06)	0.346177
cg07577499	19	3637617	Island	PIP5K1C	Body	TRUE	0.09 (0.02, 0.16)	0.011743	0.0197531	0.09 (0, 0.17)	0.041062
cg07596861	7	101151052		COL26A1;COL26A1	Body;Body	NA	0.15 (0.07, 0.22)	0.000176	0.00231228	0.12 (0.02, 0.22)	0.016035
cg07638279	4	6011142	S_Shore			NA	0.09 (0.01, 0.17)	0.03444	0.0427415	0.09 (-0.01, 0.19)	0.094062
cg07651624	20	33567656		MYH7B	Body	NA	-0.18 (-0.25, -0.1)	4e-06	0.000762	-0.18 (-0.27, -0.09)	0.000101
cg07696137	8	23144884	N_Shore	R3HCC1;R3HCC1;R3HCC1	TSS1500;TSS1500;TSS1500	NA	0.1 (0.03, 0.18)	0.005764	0.0124424	0.11 (0.02, 0.2)	0.015902
cg07714410	6	318887		DUSP22;DUSP22;DUSP22;DUSP22;DUSP22	Body;Body;Body;Body;Body	NA	0.15 (0.08, 0.22)	6.9e-05	0.00194733	0.15 (0.06, 0.24)	0.00151
cg07733363	4	2248976				TRUE	-0.1 (-0.17, -0.02)	0.010491	0.0180443	-0.11 (-0.21, -0.02)	0.014713
cg07827820	1	120821493				NA	0.1 (0.04, 0.16)	0.001369	0.00489755	0.12 (0.04, 0.19)	0.002018
cg07852945	9	84303915	Island	TLE1	TSS1500	TRUE	0.03 (-0.08, 0.13)	0.605598	0.613538	0.04 (-0.09, 0.17)	0.579666
cg07871059	16	67516493	S_Shore	ATP6V0D1;AGRP;AGRP	TSS1500;3'UTR;3'UTR	TRUE	0.1 (0.04, 0.15)	0.000332	0.0029008	0.09 (0.03, 0.16)	0.006258
cg07899893	7	97501477	Island	ASNS;ASNS;ASNS;ASNS;ASNS;ASNS	TSS200;TSS200;5'UTR;5'UTR;5'UTR;5'UTR	NA	0.07 (0.03, 0.11)	0.000905	0.00417945	0.07 (0.03, 0.12)	0.001408
cg07941411	3	119276686		CD80	5'UTR	NA	-0.11 (-0.19, -0.03)	0.005394	0.011811	-0.11 (-0.2, -0.01)	0.034282
cg07961761	19	33934875		PEPD;PEPD;PEPD	Body;Body;Body	NA	0.1 (0.03, 0.16)	0.002844	0.00785191	0.08 (0.02, 0.15)	0.00848
cg07976603	19	10444506	Island	ICAM3;RAVER1	3'UTR;TSS200	TRUE	0.07 (-0.01, 0.15)	0.083874	0.0944047	0.12 (0.02, 0.22)	0.020304
cg07978005	10	129791109		PTPRE	5'UTR	NA	0.12 (0.05, 0.19)	0.001309	0.00481874	0.14 (0.06, 0.23)	0.00098
cg08033722	12	54370458	S_Shore			TRUE	0.13 (0.06, 0.21)	0.000236	0.00260626	0.11 (0.02, 0.2)	0.012397
cg08035323	2	9843525				TRUE	-0.03 (-0.13, 0.08)	0.623103	0.629714	0.03 (-0.1, 0.15)	0.678194
cg08037163	5	146568858				NA	0.11 (0.04, 0.19)	0.003519	0.00908976	0.08 (-0.01, 0.18)	0.079612
cg08097121	2	111878479	Island	BCL2L11;BCL2L11;BCL2L11	TSS200;TSS200;TSS200	TRUE	0.13 (0.05, 0.2)	0.000936	0.00420445	0.09 (0, 0.19)	0.048854
cg08142858	1	2718742	S_Shore			TRUE	0.03 (-0.05, 0.12)	0.424635	0.436669	0.06 (-0.04, 0.17)	0.211947
cg08152064	1	231475027	S_Shore	EXOC8;SPRTN;SPRTN;SPRTN	TSS1500;Body;Body;Body	NA	0.15 (0.07, 0.23)	0.000335	0.0029008	0.16 (0.06, 0.26)	0.002205
cg08163193	9	34692051		CCL19	TSS1500	NA	-0.08 (-0.17, 0)	0.061204	0.0709855	-0.11 (-0.22, 0)	0.041041
cg08231710	1	1566687	Island	MMP23A;MMP23B	TSS1500;TSS1500	TRUE	-0.07 (-0.15, 0.01)	0.109194	0.119377	-0.05 (-0.15, 0.05)	0.326242
cg08244262	21	42797939	N_Shore	MX1;MX1	TSS200;5'UTR	TRUE	-0.11 (-0.18, -0.03)	0.003393	0.00885434	-0.1 (-0.19, -0.01)	0.025088
cg08247564	12	51835517		SLC4A8;SLC4A8;SLC4A8;SLC4A8;SLC4A8	5'UTR;5'UTR;Body;Body;5'UTR	NA	-0.03 (-0.12, 0.06)	0.512685	0.52298	-0.05 (-0.16, 0.06)	0.383303
cg08346820	11	22454661	S_Shore			TRUE	-0.08 (-0.16, 0)	0.041539	0.0503223	-0.1 (-0.19, 0)	0.054319
cg08376824	20	5987738	S_Shore	CRLS1;CRLS1	Body;TSS200	TRUE	0.1 (0.02, 0.17)	0.012467	0.0204738	0.1 (0, 0.19)	0.046983
cg08389151	19	58862087	Island	NCRNA00181;A1BG	TSS1500;Body	TRUE	-0.1 (-0.18, -0.02)	0.017958	0.0262649	-0.11 (-0.21, 0)	0.041736
cg08431884	1	76262505	N_Shore	MSH4	TSS200	NA	-0.09 (-0.16, -0.02)	0.014867	0.0229245	-0.12 (-0.21, -0.03)	0.009212
cg08548559	22	31686097	N_Shore	PIK3IP1;PIK3IP1	Body;Body	TRUE	0.07 (-0.01, 0.15)	0.098692	0.109148	0.08 (-0.02, 0.18)	0.112645
cg08670831	12	116610481		MED13L	Body	NA	0.12 (0.03, 0.21)	0.006453	0.0131476	0.13 (0.02, 0.24)	0.020858
cg08700993	14	56662241		PELI2	Body	NA	0.15 (0.06, 0.23)	0.001042	0.0044607	0.16 (0.05, 0.27)	0.004367
cg08727196	9	131592489	S_Shore	C9orf114	TSS1500	NA	0.11 (0.04, 0.18)	0.001458	0.00507304	0.13 (0.05, 0.22)	0.001565
cg08730778	16	15787957		NDE1;NDE1	Body;Body	TRUE	0.11 (0.04, 0.19)	0.003016	0.00811998	0.15 (0.06, 0.25)	0.000844
cg08786674	5	2890332				TRUE	0.08 (0.01, 0.16)	0.036714	0.0451227	0.1 (0, 0.19)	0.043128
cg08819156	8	144695027	N_Shore	TSTA3	3'UTR	NA	-0.11 (-0.19, -0.04)	0.002294	0.00682823	-0.13 (-0.22, -0.04)	0.006192
cg08841552	9	140444378	N_Shore	PNPLA7;PNPLA7	Body;Body	TRUE	0.08 (-0.01, 0.17)	0.083434	0.0940484	0.15 (0.03, 0.26)	0.016948
cg09060654	10	90985062		LIPA;LIPA	Body;Body	TRUE	-0.09 (-0.17, -0.01)	0.033807	0.042093	-0.06 (-0.16, 0.04)	0.239837
cg09117448	16	31439393	Island	COX6A2	Body	TRUE	-0.11 (-0.19, -0.03)	0.008834	0.0161041	-0.09 (-0.19, 0.01)	0.066611
cg09119881	16	86591940	S_Shelf			TRUE	0.06 (-0.01, 0.12)	0.075054	0.0851059	0.07 (-0.01, 0.14)	0.099212
cg09131888	19	14842414		ZNF333	3'UTR	NA	0.08 (0.03, 0.13)	0.000872	0.00412789	0.07 (0.01, 0.13)	0.01525
cg09169493	14	53197449	Island	STYX;STYX	Body;Body	TRUE	0.15 (0.07, 0.22)	0.000116	0.00200891	0.15 (0.05, 0.24)	0.001913
cg09199338	4	178674883		LINC01098	Body	NA	0.06 (-0.03, 0.16)	0.204703	0.214854	0 (-0.12, 0.12)	0.976031
cg09210529	1	118674729		SPAG17	Body	NA	-0.13 (-0.21, -0.06)	0.000314	0.00285307	-0.23 (-0.32, -0.14)	1e-06
cg09354627	8	30430579				NA	0.1 (0.03, 0.17)	0.005763	0.0124424	0.15 (0.06, 0.25)	0.001477
cg09359349	3	48282293	N_Shore	ZNF589	TSS1500	TRUE	0.14 (0.06, 0.22)	0.000704	0.00374168	0.19 (0.09, 0.29)	0.000181
cg09360654	1	45806501	S_Shore	MUTYH;MUTYH;MUTYH;TOE1;MUTYH;MUTYH;MUTYH	TSS1500;TSS1500;TSS1500;Body;TSS1500;TSS1500;TSS1500	TRUE	0.11 (0.03, 0.19)	0.007072	0.0138371	0.08 (-0.02, 0.18)	0.138498
cg09406760	8	145019116	Island	PLEC1;PLEC1;PLEC1;PLEC1;PLEC1;PLEC1	Body;Body;TSS1500;Body;TSS1500;Body	TRUE	0.1 (0.03, 0.17)	0.00503	0.0112646	0.1 (0.01, 0.18)	0.033115
cg09411242	4	581741	N_Shore			TRUE	0.1 (0.03, 0.17)	0.00705	0.0138371	0.1 (0.02, 0.19)	0.02041
cg09414061	2	3583956				NA	0.13 (0.05, 0.21)	0.000883	0.00412789	0.12 (0.02, 0.22)	0.017652
cg09425032	19	14196582	Island			TRUE	0.1 (0.02, 0.17)	0.009275	0.0167477	0.08 (-0.01, 0.17)	0.100019
cg09442723	18	42320436		SETBP1;SETBP1	Body;Body	NA	0.07 (0.01, 0.12)	0.026089	0.0342755	0.1 (0.03, 0.17)	0.005627
cg09474599	16	89338043	S_Shelf	ANKRD11	Body	TRUE	-0.13 (-0.21, -0.05)	0.000759	0.00390782	-0.1 (-0.2, -0.01)	0.030842
cg09516963	12	68042445	Island	DYRK2;DYRK2	TSS200;TSS200	NA	0.09 (-0.12, 0.3)	0.40992	0.422107	0.05 (-0.25, 0.35)	0.758166
cg09526452	3	14990466	S_Shore	FGD5-AS1;FGD5-AS1;FGD5-AS1;FGD5-AS1;NR2C2;NR2C2;FGD5-AS1	TSS1500;TSS1500;TSS1500;TSS1500;5'UTR;5'UTR;TSS1500	NA	0.13 (0.05, 0.21)	0.000794	0.00396439	0.16 (0.06, 0.25)	0.001291
cg09544878	5	133747733	Island	CDKN2AIPNL	TSS200	TRUE	-0.1 (-0.17, -0.03)	0.006472	0.0131511	-0.12 (-0.2, -0.03)	0.008799
cg09553982	10	77875676	S_Shelf	C10orf11	Body	TRUE	-0.12 (-0.2, -0.05)	0.001377	0.00490315	-0.14 (-0.23, -0.05)	0.002994
cg09558509	17	27939837	Island	ANKRD13B;ANKRD13B	ExonBnd;Body	NA	-0.11 (-0.19, -0.02)	0.019514	0.0277938	-0.11 (-0.21, 0)	0.052121
cg09636715	7	27217057	N_Shelf	HOXA10	Body	TRUE	-0.13 (-0.21, -0.06)	0.000486	0.00321945	-0.15 (-0.25, -0.06)	0.001146
cg09639931	17	38024394	Island	ZPBP2;ZPBP2	TSS200;TSS200	TRUE	-0.05 (-0.14, 0.04)	0.293514	0.305126	-0.05 (-0.17, 0.07)	0.422858
cg09654669	8	57350985	Island			TRUE	0.09 (0.02, 0.16)	0.008574	0.0157053	0.11 (0.03, 0.19)	0.008391
cg09671731	3	182833934				NA	0.13 (0.06, 0.2)	0.000153	0.00225725	0.13 (0.04, 0.21)	0.003579
cg09677701	5	159196370	N_Shelf			TRUE	0.11 (0.03, 0.18)	0.005979	0.0126831	0.13 (0.03, 0.22)	0.009106
cg09696045	15	90836866				NA	0.01 (-0.1, 0.13)	0.812453	0.818901	-0.04 (-0.19, 0.12)	0.646405
cg09753899	8	28967905		KIF13B	Body	NA	-0.13 (-0.21, -0.05)	0.001247	0.00477012	-0.19 (-0.28, -0.09)	0.000255
cg09781427	6	6826362				NA	0.1 (0.03, 0.18)	0.009738	0.0173779	0.1 (0, 0.2)	0.041999
cg09809672	1	236557682	N_Shore	EDARADD;EDARADD;EDARADD	TSS1500;5'UTR;1stExon	TRUE	0.15 (0.06, 0.23)	0.000938	0.00420445	0.12 (0.01, 0.23)	0.032163
cg09843049	1	1373316	N_Shore	VWA1;VWA1	Body;3'UTR	TRUE	0.09 (0.02, 0.17)	0.011044	0.0188267	0.08 (-0.01, 0.17)	0.088505
cg09866172	11	2159049	Island	IGF2;IGF2;IGF2;IGF2;INS-IGF2;IGF2	Body;5'UTR;5'UTR;TSS1500;Body;5'UTR	NA	-0.08 (-0.14, -0.02)	0.012324	0.0203321	-0.11 (-0.18, -0.03)	0.004113
cg09916572	7	76026853	Island	ZP3;ZP3;SRCRB4D	5'UTR;1stExon;Body	TRUE	-0.1 (-0.16, -0.04)	0.000937	0.00420445	-0.1 (-0.17, -0.02)	0.01291
cg10084993	16	2077647	S_Shore	SLC9A3R2;SLC9A3R2	Body;Body	TRUE	0.13 (0.05, 0.21)	0.001986	0.00620218	0.11 (0.01, 0.22)	0.029716
cg10094930	5	178194658		AACSP1	Body	NA	0.09 (0.03, 0.16)	0.007564	0.0144094	0.1 (0.01, 0.18)	0.028208
cg10163342	6	105585239	Island	BVES-AS1;BVES;BVES;BVES	TSS1500;TSS1500;TSS1500;TSS200	NA	-0.08 (-0.16, 0)	0.055015	0.0644797	-0.04 (-0.14, 0.06)	0.453285
cg10209886	18	34833563	Island	BRUNOL4;BRUNOL4;BRUNOL4;BRUNOL4	3'UTR;3'UTR;3'UTR;3'UTR	TRUE	-0.12 (-0.21, -0.04)	0.003368	0.00882192	-0.16 (-0.26, -0.05)	0.003402
cg10220117	1	2501853				TRUE	-0.08 (-0.15, 0)	0.050248	0.0594549	-0.06 (-0.15, 0.03)	0.219764
cg10265258	16	89184591	N_Shore	ACSF3;ACSF3;ACSF3	Body;Body;Body	TRUE	0.11 (0.03, 0.2)	0.009733	0.0173779	0.13 (0.02, 0.24)	0.023152
cg10276834	7	136575360		CHRM2;CHRM2;CHRM2;CHRM2;CHRM2;CHRM2;CHRM2;CHRM2	5'UTR;5'UTR;5'UTR;5'UTR;5'UTR;5'UTR;5'UTR;5'UTR	TRUE	0.15 (0.07, 0.22)	0.000284	0.00284747	0.18 (0.09, 0.28)	0.000207
cg10280299	10	35929920	Island	FZD8	1stExon	TRUE	-0.06 (-0.14, 0.01)	0.072982	0.0832519	-0.06 (-0.14, 0.03)	0.198031
cg10336072	2	70030534		ANXA4	Body	NA	-0.13 (-0.21, -0.06)	0.000536	0.0033061	-0.2 (-0.29, -0.1)	3.6e-05
cg10336220	14	21491643	N_Shore	NDRG2;NDRG2;NDRG2;NDRG2;NDRG2;NDRG2;NDRG2;NDRG2;NDRG2;NDRG2;NDRG2;NDRG2;NDRG2;MIR6717;NDRG2	5'UTR;5'UTR;5'UTR;5'UTR;5'UTR;5'UTR;5'UTR;5'UTR;5'UTR;5'UTR;5'UTR;5'UTR;5'UTR;TSS200;Body	NA	-0.08 (-0.17, 0.02)	0.123028	0.133164	-0.07 (-0.19, 0.05)	0.234777
cg10437632	15	65823783	S_Shore	HACD3	Body	NA	0.12 (0.04, 0.2)	0.002425	0.00710616	0.13 (0.03, 0.23)	0.008955
cg10460946	17	76247467	N_Shelf			TRUE	0.13 (0.05, 0.2)	0.001518	0.00520074	0.12 (0.02, 0.21)	0.01359
cg10495980	11	3164728		OSBPL5;OSBPL5;OSBPL5	5'UTR;5'UTR;5'UTR	TRUE	0.08 (0.01, 0.16)	0.030499	0.0384772	0.07 (-0.02, 0.16)	0.120179
cg10496184	2	220299412	N_Shore	SPEG	TSS1500	NA	-0.09 (-0.19, 0)	0.047549	0.0567016	-0.1 (-0.21, 0.01)	0.087534
cg10521711	6	235035				TRUE	-0.09 (-0.17, -0.01)	0.025474	0.0336416	-0.12 (-0.22, -0.02)	0.015667
cg10563109	6	5087749	S_Shore			TRUE	-0.07 (-0.17, 0.03)	0.18846	0.199177	-0.09 (-0.23, 0.04)	0.155853
cg10617763	12	6858549	S_Shore	MLF2;MLF2	Body;Body	TRUE	-0.09 (-0.17, -0.02)	0.018603	0.0267462	-0.1 (-0.19, -0.01)	0.038959
cg10654618	15	62682503	Island			TRUE	-0.12 (-0.2, -0.05)	0.000827	0.00401385	-0.11 (-0.2, -0.02)	0.014692
cg10656845	7	44159780	N_Shelf	POLD2;POLD2	Body;Body	TRUE	0.12 (0.05, 0.2)	0.001858	0.00597382	0.1 (0.01, 0.2)	0.035125
cg10657571	5	171583616		STK10;STK10	ExonBnd;Body	NA	-0.09 (-0.17, -0.01)	0.021729	0.0298564	-0.14 (-0.24, -0.05)	0.003852
cg10707414	19	2050859	Island	MKNK2;MKNK2	5'UTR;5'UTR	NA	0.09 (0.02, 0.16)	0.016985	0.0252292	0.11 (0.02, 0.2)	0.012701
cg10766021	7	148983373	S_Shore	ZNF783	Body	TRUE	0.06 (-0.02, 0.14)	0.138794	0.149169	0.05 (-0.05, 0.15)	0.298185
cg10819560	15	63774509				TRUE	-0.14 (-0.21, -0.06)	0.000469	0.00321945	-0.13 (-0.23, -0.04)	0.005054
cg10861100	7	99719863		CNPY4;CNPY4	Body;ExonBnd	NA	-0.11 (-0.19, -0.04)	0.003947	0.00979679	-0.1 (-0.2, -0.01)	0.033562
cg10879244	11	64577190	N_Shore	MEN1;MEN1;MEN1;MEN1;MEN1;MEN1;MEN1	Body;Body;Body;Body;Body;Body;Body	TRUE	0.11 (0.03, 0.19)	0.006733	0.013466	0.14 (0.04, 0.24)	0.004509
cg10905802	14	106357761				NA	0.13 (0.05, 0.21)	0.001221	0.00474695	0.15 (0.06, 0.25)	0.002207
cg10917602	16	30996630		HSD3B7;HSD3B7;HSD3B7	5'UTR;5'UTR;5'UTR	TRUE	0.14 (0.04, 0.23)	0.003833	0.00957622	0.2 (0.08, 0.32)	0.000783
cg10926330	17	76268981				TRUE	0.13 (0.05, 0.21)	0.00194	0.0061086	0.11 (0.01, 0.21)	0.035283
cg11006249	7	46608643				NA	-0.1 (-0.17, -0.02)	0.011254	0.0190992	-0.11 (-0.2, -0.02)	0.02268
cg11092486	6	5087604	S_Shore			TRUE	-0.09 (-0.19, 0.02)	0.103897	0.114077	-0.09 (-0.22, 0.04)	0.195194
cg11102031	6	148060358				NA	0.09 (0.01, 0.18)	0.027083	0.0351571	0.07 (-0.04, 0.18)	0.196909
cg11125883	12	68729045	S_Shelf			TRUE	-0.14 (-0.22, -0.06)	0.000451	0.00321945	-0.18 (-0.27, -0.08)	0.000323
cg11248246	18	7562058				NA	-0.09 (-0.15, -0.04)	0.001145	0.00459205	-0.12 (-0.19, -0.05)	0.000835
cg11259765	2	231273611				NA	0.12 (0.05, 0.2)	0.000922	0.00420445	0.17 (0.08, 0.26)	0.00034
cg11263042	1	10535052	Island	PEX14	1stExon	TRUE	-0.12 (-0.2, -0.04)	0.00267	0.00759157	-0.11 (-0.2, -0.01)	0.026341
cg11265528	22	24951447	Island	SNRPD3;C22orf13	TSS200;TSS200	TRUE	0.11 (0.03, 0.18)	0.003678	0.00931108	0.13 (0.04, 0.22)	0.005548
cg11346101	11	131993524		NTM;NTM;NTM;NTM	Body;Body;Body;Body	NA	0.05 (-0.01, 0.11)	0.092946	0.103697	0.02 (-0.06, 0.1)	0.565518
cg11405655	1	999599	N_Shore			TRUE	0.14 (0.06, 0.22)	0.000554	0.00335643	0.09 (0, 0.19)	0.059729
cg11411904	1	153935719	N_Shore	SLC39A1	5'UTR	TRUE	0.1 (0.04, 0.16)	0.00082	0.00400538	0.12 (0.04, 0.2)	0.003687
cg11494841	17	80402750	Island	C17orf62;C17orf62;C17orf62	Body;Body;Body	TRUE	0.09 (0.01, 0.17)	0.027232	0.0352904	0.1 (0.01, 0.2)	0.038085
cg11499772	17	79818530	Island	P4HB;P4HB	5'UTR;1stExon	TRUE	-0.07 (-0.12, -0.02)	0.009979	0.0175612	-0.07 (-0.13, -0.02)	0.014028
cg11517132	7	157368923	N_Shore	PTPRN2;PTPRN2;PTPRN2	Body;Body;Body	TRUE	0.06 (-0.01, 0.13)	0.099438	0.109731	0.06 (-0.03, 0.15)	0.206745
cg11536276	11	67033148	N_Shore	ADRBK1	TSS1500	NA	0.08 (0.03, 0.12)	0.00057	0.00336698	0.1 (0.04, 0.16)	0.000648
cg11613559	10	121577971	Island	INPP5F;INPP5F	Body;TSS1500	TRUE	-0.13 (-0.21, -0.04)	0.004	0.00986408	-0.12 (-0.23, -0.02)	0.024279
cg11643285	3	16411667		RFTN1	Body	TRUE	0.11 (-0.07, 0.29)	0.238584	0.249384	0.17 (-0.07, 0.4)	0.163807
cg11778089	3	46671789				NA	0.14 (0.07, 0.21)	0.000227	0.00254374	0.13 (0.04, 0.22)	0.005232
cg11807280	2	66654644	S_Shore			TRUE	0.09 (0, 0.18)	0.049897	0.0592235	0.03 (-0.09, 0.14)	0.6407
cg11811131	15	42376765		PLA2G4D	Body	TRUE	0.06 (0.03, 0.1)	0.000796	0.00396439	0.06 (0.01, 0.1)	0.011392
cg11814438	17	6917600	Island	RNASEK;RNASEK;RNASEK-C17orf49;RNASEK;C17orf49;C17orf49;C17orf49	Body;Body;Body;Body;TSS1500;TSS1500;TSS1500	NA	0.12 (0.03, 0.2)	0.009073	0.0164219	0.09 (-0.01, 0.2)	0.089245
cg11849703	5	176523356	S_Shelf	FGFR4;FGFR4;FGFR4	Body;Body;Body	TRUE	0.12 (0.04, 0.2)	0.005099	0.0112949	0.06 (-0.04, 0.16)	0.266496
cg11953609	1	170629048	N_Shore			TRUE	-0.09 (-0.17, -0.02)	0.017256	0.0255819	-0.13 (-0.23, -0.04)	0.007295
cg11976367	18	8717131		MTCL1	TSS1500	NA	-0.13 (-0.19, -0.07)	4.3e-05	0.00131064	-0.15 (-0.23, -0.07)	0.000223
cg11983459	18	10626848				NA	-0.11 (-0.19, -0.04)	0.004622	0.0107051	-0.14 (-0.24, -0.04)	0.00699
cg12018163	11	119456270	S_Shore			TRUE	0.11 (0.03, 0.19)	0.005305	0.0116496	0.12 (0.03, 0.22)	0.00872
cg12055114	19	2457232	S_Shore	LMNB2	TSS1500	TRUE	0.14 (0.06, 0.21)	0.000206	0.00254374	0.06 (-0.03, 0.16)	0.185004
cg12055993	12	132862057	N_Shore	GALNT9	Body	TRUE	-0.11 (-0.18, -0.03)	0.007318	0.0141047	-0.12 (-0.22, -0.03)	0.013119
cg12100956	17	78086420	S_Shelf	GAA;GAA;GAA	Body;Body;Body	TRUE	-0.11 (-0.17, -0.05)	0.000313	0.00285307	-0.14 (-0.21, -0.07)	0.000183
cg12237293	22	41657336		RANGAP1;RANGAP1	Body;Body	NA	0.11 (0.04, 0.19)	0.00297	0.00806585	0.11 (0.01, 0.2)	0.027238
cg12286573	17	42734503	Island	C17orf104	Body	TRUE	-0.06 (-0.14, 0.02)	0.12644	0.136469	-0.06 (-0.15, 0.03)	0.191227
cg12363584	15	78110903	Island			TRUE	-0.11 (-0.18, -0.03)	0.004129	0.0100201	-0.11 (-0.21, -0.02)	0.013509
cg12451436	20	388650	Island	RBCK1;RBCK1	TSS200;TSS200	NA	-0.04 (-0.12, 0.05)	0.40684	0.419502	-0.02 (-0.13, 0.08)	0.658073
cg12452300	3	51751788	S_Shore	GRM2;GRM2	Body;Body	TRUE	-0.07 (-0.16, 0.01)	0.093515	0.103962	-0.13 (-0.24, -0.03)	0.011661
cg12464374	12	54752453		LOC102724050;LOC102724050	Body;Body	NA	0.14 (0.06, 0.21)	0.000321	0.00285307	0.2 (0.11, 0.29)	2e-05
cg12499963	19	40735429	S_Shelf			NA	0.11 (0.04, 0.18)	0.00272	0.00765374	0.13 (0.04, 0.22)	0.003747
cg12516359	11	17717280	N_Shore			TRUE	-0.11 (-0.19, -0.04)	0.00412	0.0100201	-0.11 (-0.21, -0.02)	0.017661
cg12580096	19	14017658	S_Shore	C19orf57;CC2D1A	TSS1500;Body	TRUE	0.12 (0.04, 0.2)	0.004382	0.0103722	0.09 (-0.01, 0.19)	0.072568
cg12587985	7	64295583				TRUE	0.01 (-0.1, 0.12)	0.866429	0.871001	0.03 (-0.1, 0.16)	0.681779
cg12591689	6	168633845	Island			TRUE	0.07 (0.02, 0.12)	0.005037	0.0112646	0.07 (0.01, 0.13)	0.033229
cg12597983	17	59531696	N_Shore			TRUE	-0.09 (-0.16, -0.01)	0.023743	0.031965	-0.12 (-0.22, -0.02)	0.015007
cg12607525	17	42286849	N_Shore	UBTF;UBTF;UBTF;UBTF	Body;Body;Body;Body	NA	0 (-0.14, 0.13)	0.956442	0.957699	0.08 (-0.09, 0.26)	0.346607
cg12662887	10	105343920	N_Shore	NEURL	Body	TRUE	-0.1 (-0.18, -0.02)	0.012861	0.0209852	-0.14 (-0.24, -0.04)	0.006948
cg12691488	1	243053673	Island			TRUE	0 (-0.17, 0.17)	0.962313	0.962313	-0.01 (-0.23, 0.22)	0.951011
cg12706938	19	1566839	Island	MEX3D	Body	TRUE	-0.11 (-0.19, -0.02)	0.015297	0.0232661	-0.11 (-0.21, -0.01)	0.033574
cg12772392	14	103883425		MARK3;MARK3;MARK3;MARK3;MARK3	Body;Body;Body;Body;Body	NA	0.19 (0.1, 0.27)	1.1e-05	0.000762	0.2 (0.09, 0.3)	0.0002
cg12929297	12	75874793		GLIPR1	1stExon	NA	0.03 (0, 0.05)	0.022094	0.0301174	0.04 (0.01, 0.07)	0.014016
cg12940268	15	93875056				NA	0.07 (-0.01, 0.14)	0.074195	0.0842572	0.05 (-0.03, 0.14)	0.233778
cg12956311	8	12810631	S_Shore	KIAA1456	5'UTR	NA	0.08 (0, 0.17)	0.044992	0.0539904	0.13 (0.03, 0.23)	0.0128
cg13007210	1	18807272	N_Shore	KLHDC7A	TSS200	NA	-0.11 (-0.2, -0.03)	0.006969	0.0138291	-0.09 (-0.19, 0.02)	0.102217
cg13059495	1	3540478	N_Shore	TPRG1L	TSS1500	TRUE	0.07 (-0.02, 0.15)	0.119014	0.129186	0.07 (-0.03, 0.18)	0.154428
cg13074526	17	76274743		LOC100996291	TSS200	NA	0.15 (0.07, 0.23)	0.000377	0.00312174	0.15 (0.05, 0.25)	0.004332
cg13092405	1	228075423	Island			TRUE	-0.09 (-0.18, -0.01)	0.026505	0.0345836	-0.09 (-0.2, 0.01)	0.080452
cg13159168	11	65884556		PACS1	Body	NA	0.11 (0.03, 0.19)	0.005886	0.0125987	0.14 (0.04, 0.23)	0.003856
cg13165140	6	32813522	S_Shore	TAP1;PSMB8	Body;TSS1500	TRUE	-0.11 (-0.19, -0.03)	0.004607	0.0107028	-0.1 (-0.2, -0.01)	0.03475
cg13195923	11	94502008	Island	AMOTL1	Body	TRUE	0.09 (0.02, 0.17)	0.017423	0.025629	0.1 (0, 0.19)	0.041864
cg13204763	9	136040311	S_Shore	GBGT1;GBGT1;GBGT1;GBGT1;GBGT1	TSS1500;TSS1500;TSS1500;TSS1500;TSS1500	NA	-0.11 (-0.19, -0.03)	0.00971	0.0173779	-0.16 (-0.26, -0.06)	0.001573
cg13206721	10	25463350	N_Shore	GPR158;GPR158-AS1	TSS1500;Body	NA	-0.08 (-0.17, 0)	0.051681	0.0610557	-0.06 (-0.17, 0.04)	0.248139
cg13266630	7	94285327	Island	SGCE;PEG10;SGCE;PEG10;SGCE	1stExon;TSS1500;1stExon;TSS1500;1stExon	TRUE	-0.08 (-0.15, -0.01)	0.018128	0.0264627	-0.06 (-0.14, 0.02)	0.138563
cg13322545	12	48161296				NA	0.16 (0.07, 0.24)	0.000483	0.00321945	0.16 (0.05, 0.27)	0.004978
cg13329407	21	25801374				NA	0.13 (0.04, 0.21)	0.003823	0.00957622	0.12 (0.02, 0.23)	0.022911
cg13380624	19	7735426	Island			TRUE	-0.06 (-0.12, -0.01)	0.022567	0.0305436	-0.06 (-0.13, 0)	0.046044
cg13397024	7	97797637	N_Shelf	LMTK2	Body	TRUE	-0.05 (-0.12, 0.02)	0.137386	0.148074	-0.03 (-0.12, 0.06)	0.533945
cg13507429	1	18807550	N_Shore	KLHDC7A	1stExon	TRUE	-0.13 (-0.21, -0.05)	0.001313	0.00481874	-0.12 (-0.22, -0.02)	0.023813
cg13574122	9	37994991		SHB	Body	NA	0.14 (0.07, 0.21)	7.6e-05	0.0019558	0.14 (0.05, 0.22)	0.00125
cg13595751	3	38870280				NA	0.08 (0.01, 0.16)	0.030455	0.0384772	0.08 (-0.01, 0.17)	0.098026
cg13596910	17	42254336	Island	C17orf65;ASB16	Body;Body	TRUE	-0.09 (-0.13, -0.05)	3.6e-05	0.00128155	-0.04 (-0.1, 0.03)	0.312073
cg13600480	7	102036675	Island	PRKRIP1	TSS200	TRUE	0.09 (0.01, 0.16)	0.018826	0.0270158	0.1 (0.01, 0.2)	0.026248
cg13618984	10	81932957		ANXA11;ANXA11;ANXA11;ANXA11;ANXA11;ANXA11	5'UTR;5'UTR;5'UTR;5'UTR;5'UTR;5'UTR	NA	0.1 (0.03, 0.18)	0.006116	0.0127333	0.13 (0.04, 0.22)	0.003797
cg13630239	10	99116547		RRP12;RRP12	3'UTR;3'UTR	TRUE	-0.12 (-0.21, -0.03)	0.009943	0.0175612	-0.18 (-0.3, -0.06)	0.00235
cg13659446	17	60709613	S_Shelf	MRC2	Body	TRUE	-0.1 (-0.19, -0.01)	0.028673	0.0365302	-0.13 (-0.24, -0.02)	0.025296
cg13692170	1	6272632	S_Shelf	RNF207	Body	NA	-0.07 (-0.14, 0.01)	0.09383	0.103962	-0.05 (-0.14, 0.05)	0.3313
cg13709913	9	104334427		GRIN3A	3'UTR	TRUE	0.08 (0.01, 0.14)	0.030927	0.0388884	0.08 (0, 0.16)	0.052684
cg13719901	3	46608139	S_Shore	LRRC2;LRRC2	5'UTR;TSS200	TRUE	0.1 (0.01, 0.19)	0.022299	0.03032	0.1 (0, 0.21)	0.057385
cg13769004	9	128004122	S_Shore	HSPA5	TSS1500	TRUE	0.09 (0.02, 0.17)	0.015689	0.0236733	0.13 (0.04, 0.23)	0.004505
cg13821749	10	35617278		CCNY	5'UTR	NA	-0.12 (-0.19, -0.04)	0.002262	0.00676835	-0.16 (-0.25, -0.07)	0.000862
cg13858106	2	220436948	S_Shore	OBSL1;INHA	TSS1500;TSS200	TRUE	0.11 (0.05, 0.17)	0.000514	0.00323693	0.14 (0.06, 0.22)	0.000474
cg13868654	17	3626437	N_Shore	ITGAE;GSG2	Body;TSS1500	TRUE	0.12 (0.03, 0.2)	0.005925	0.0126113	0.1 (-0.01, 0.2)	0.067703
cg13885357	12	53184041	S_Shore	KRT3	Body	TRUE	0.04 (0.01, 0.07)	0.008409	0.0155526	0.01 (-0.03, 0.05)	0.501691
cg13910263	1	170560495				NA	-0.12 (-0.2, -0.04)	0.001836	0.00597382	-0.12 (-0.21, -0.03)	0.011963
cg13938663	1	10458441	N_Shore	PGD	TSS1500	TRUE	-0.1 (-0.17, -0.03)	0.004556	0.0106493	-0.11 (-0.19, -0.02)	0.017164
cg13974487	11	133231881	S_Shore	OPCML	Body	TRUE	-0.1 (-0.18, -0.02)	0.009958	0.0175612	-0.09 (-0.18, 0.01)	0.071218
cg14013695	7	27184176	Island	HOXA5	TSS1500	TRUE	0.08 (0.02, 0.15)	0.01471	0.0227363	0.06 (-0.02, 0.14)	0.167449
cg14070745	10	131844944	S_Shore			TRUE	-0.1 (-0.18, -0.03)	0.006176	0.0127558	-0.09 (-0.18, 0)	0.044416
cg14077369	9	34249001		UBAP1;UBAP1;UBAP1;UBAP1;UBAP1;UBAP1	Body;Body;Body;Body;Body;Body	TRUE	0.12 (0.05, 0.19)	0.001312	0.00481874	0.15 (0.06, 0.24)	0.001176
cg14079463	6	127796989	Island	C6orf174	Body	TRUE	-0.12 (-0.22, -0.02)	0.01496	0.0229367	-0.15 (-0.27, -0.03)	0.013858
cg14079578	9	133568688	N_Shore	EXOSC2	TSS1500	TRUE	-0.07 (-0.14, -0.01)	0.023338	0.0314753	-0.05 (-0.14, 0.03)	0.23986
cg14083015	6	25042090				TRUE	0.09 (0.04, 0.14)	0.000301	0.00285307	0.1 (0.04, 0.17)	0.001048
cg14133708	18	2846834	Island	EMILIN2	TSS200	TRUE	-0.1 (-0.16, -0.04)	0.002331	0.00691137	-0.1 (-0.18, -0.02)	0.015079
cg14147832	14	106148294	S_Shore			TRUE	0.15 (0.07, 0.23)	0.000219	0.00254374	0.15 (0.05, 0.25)	0.003783
cg14179401	17	46550107				TRUE	-0.14 (-0.25, -0.03)	0.01344	0.0216888	-0.18 (-0.32, -0.04)	0.011945
cg14193434	13	67802884	N_Shore	PCDH9;PCDH9	5'UTR;5'UTR	NA	0.08 (0, 0.16)	0.056712	0.06628	0.11 (0, 0.21)	0.050837
cg14258143	1	32714146	Island	FAM167B	Body	TRUE	0.08 (0.02, 0.14)	0.014217	0.022383	0.1 (0.02, 0.18)	0.018258
cg14347274	12	66459516				NA	0.13 (0.05, 0.21)	0.001306	0.00481874	0.14 (0.05, 0.24)	0.003878
cg14373579	9	133455264	Island	LOC100272217;FUBP3	TSS1500;Body	TRUE	-0.03 (-0.11, 0.05)	0.471257	0.482011	-0.02 (-0.12, 0.08)	0.64026
cg14396995	7	42278089	S_Shore	GLI3	TSS1500	TRUE	-0.08 (-0.15, 0)	0.057843	0.0673951	-0.08 (-0.18, 0.02)	0.102977
cg14429209	10	26509505	S_Shelf	GAD2;GAD2	Body;Body	TRUE	-0.12 (-0.2, -0.04)	0.00359	0.0091798	-0.14 (-0.23, -0.04)	0.007566
cg14434213	8	38508780	S_Shore			TRUE	-0.11 (-0.19, -0.04)	0.004349	0.0103722	-0.12 (-0.22, -0.03)	0.013472
cg14436871	6	39759955	N_Shore	DAAM2	TSS1500	TRUE	0.12 (0.05, 0.19)	0.001419	0.00498285	0.16 (0.06, 0.26)	0.001355
cg14458991	8	11665411	N_Shore	FDFT1;FDFT1;FDFT1;FDFT1;FDFT1;FDFT1;FDFT1;FDFT1;FDFT1;FDFT1;FDFT1	5'UTR;5'UTR;Body;Body;Body;Body;5'UTR;5'UTR;TSS1500;TSS1500;TSS200	NA	0.14 (0.06, 0.22)	0.000498	0.00321945	0.17 (0.07, 0.27)	0.000586
cg14488962	11	131510278		NTM	Body	TRUE	0.11 (0.04, 0.18)	0.001308	0.00481874	0.06 (-0.03, 0.14)	0.17299
cg14510926	2	174877357	N_Shore			TRUE	-0.13 (-0.22, -0.05)	0.002164	0.00654352	-0.15 (-0.26, -0.04)	0.006101
cg14596477	6	89088016				NA	-0.13 (-0.2, -0.06)	9.4e-05	0.00200247	-0.18 (-0.27, -0.1)	1.4e-05
cg14633517	1	226951710				NA	0.16 (0.07, 0.24)	0.000265	0.00272878	0.17 (0.07, 0.27)	0.001369
cg14633704	9	99065350		HSD17B3	TSS1500	TRUE	0.15 (0.07, 0.23)	0.000146	0.00225725	0.19 (0.09, 0.29)	0.000193
cg14700531	8	733412	N_Shelf			TRUE	-0.09 (-0.17, 0)	0.03798	0.0463794	-0.09 (-0.19, 0.01)	0.089754
cg14735861	17	7517339	N_Shore	SHBG;FXR2	TSS200;Body	NA	0.13 (0.06, 0.2)	0.000531	0.0033061	0.15 (0.06, 0.24)	0.001431
cg14750269	19	46975180	S_Shore	PNMAL1;PNMAL1	TSS1500;TSS1500	TRUE	-0.15 (-0.23, -0.07)	0.000291	0.00285307	-0.18 (-0.28, -0.08)	0.000519
cg14765959	6	106429316	Island			TRUE	-0.05 (-0.1, 0)	0.044595	0.0535984	-0.03 (-0.09, 0.03)	0.301239
cg14791922	19	5144160	Island	KDM4B	Body	TRUE	-0.08 (-0.14, -0.02)	0.013628	0.0217705	-0.09 (-0.18, 0)	0.052197
cg14801398	16	50247974		PAPD5;PAPD5	Body;Body	NA	-0.12 (-0.21, -0.04)	0.004291	0.0103146	-0.12 (-0.22, -0.01)	0.02777
cg14819891	5	168370991		SLIT3	Body	TRUE	0.12 (0.05, 0.2)	0.001814	0.00595805	0.11 (0.02, 0.21)	0.021922
cg14822216	9	128188454				NA	-0.06 (-0.09, -0.02)	0.003369	0.00882192	-0.06 (-0.1, -0.02)	0.003315
cg14890730	10	72032697				TRUE	0.15 (0.08, 0.23)	0.000107	0.00200247	0.17 (0.08, 0.27)	0.000589
cg14891093	16	81254031		PKD1L2;PKD1L2;PKD1L2	TSS200;TSS200;TSS200	NA	-0.11 (-0.19, -0.03)	0.004766	0.0108409	-0.13 (-0.23, -0.04)	0.007582
cg14898366	19	5075704	S_Shore	KDM4B	Body	NA	-0.12 (-0.21, -0.03)	0.007033	0.0138371	-0.19 (-0.3, -0.08)	0.000542
cg14998790	20	18477778	Island	RBBP9	1stExon	TRUE	-0.15 (-0.22, -0.07)	0.000125	0.00207065	-0.15 (-0.24, -0.06)	0.001287
cg15012027	2	99351550	S_Shelf			TRUE	0.16 (0.07, 0.26)	0.000656	0.00357051	0.15 (0.03, 0.27)	0.011354
cg15014684	17	7093301		DLG4;DLG4	3'UTR;3'UTR	TRUE	0.11 (0.04, 0.18)	0.002772	0.00773723	0.13 (0.04, 0.22)	0.003996
cg15051432	3	99929690				NA	0.13 (0.05, 0.21)	0.001856	0.00597382	0.17 (0.06, 0.28)	0.001649
cg15073231	2	3853248		DCDC2C	Body	NA	-0.08 (-0.16, -0.01)	0.024597	0.0329131	-0.08 (-0.17, 0.01)	0.072126
cg15084585	8	105342650	S_Shore			NA	0.12 (0.04, 0.19)	0.002265	0.00676835	0.1 (0.01, 0.2)	0.032734
cg15099250	6	150311980	Island			TRUE	-0.1 (-0.17, -0.02)	0.011239	0.0190992	-0.12 (-0.22, -0.03)	0.008169
cg15147197	1	205685605		NUCKS1	3'UTR	NA	-0.07 (-0.13, 0)	0.037651	0.0461255	-0.11 (-0.19, -0.03)	0.006773
cg15155645	6	108989477		FOXO3;FOXO3	3'UTR;3'UTR	NA	-0.14 (-0.23, -0.05)	0.001411	0.00497769	-0.17 (-0.28, -0.06)	0.002305
cg15173475	2	230995921				NA	-0.1 (-0.16, -0.04)	0.002147	0.00651798	-0.14 (-0.22, -0.06)	0.000399
cg15183457	1	33592813	N_Shore			NA	-0.08 (-0.15, -0.01)	0.021202	0.0292151	-0.09 (-0.19, 0)	0.060564
cg15188150	17	7992466		ALOX12B	TSS1500	TRUE	-0.09 (-0.15, -0.03)	0.006234	0.0127696	-0.06 (-0.14, 0.02)	0.113557
cg15220538	8	15095532	S_Shore	SGCZ;SGCZ	1stExon;5'UTR	NA	0.09 (0.03, 0.15)	0.005153	0.0113814	0.14 (0.06, 0.22)	0.000604
cg15228509	1	243074717				NA	0.16 (-0.07, 0.39)	0.169792	0.180448	0.09 (-0.24, 0.42)	0.591872
cg15251748	7	28993464	N_Shore	TRIL	3'UTR	NA	0.09 (0.01, 0.18)	0.028716	0.0365302	0.14 (0.03, 0.24)	0.010423
cg15255455	19	4534986	N_Shore	PLIN5	5'UTR	TRUE	-0.06 (-0.14, 0.02)	0.169355	0.180235	-0.02 (-0.13, 0.08)	0.632903
cg15273468	10	94459665	S_Shore			TRUE	0.11 (0.04, 0.18)	0.001777	0.00586179	0.08 (0, 0.16)	0.051597
cg15317361	15	44830227	S_Shore	EIF3J-AS1;EIF3J-AS1;EIF3J;EIF3J;EIF3J	TSS1500;TSS1500;Body;Body;Body	NA	0.1 (0.02, 0.17)	0.015286	0.0232661	0.09 (-0.01, 0.19)	0.065773
cg15355740	17	9725403		GSG1L2	TSS200	NA	0.1 (0.02, 0.18)	0.013614	0.0217705	0.09 (-0.01, 0.19)	0.081468
cg15455643	13	111040242	S_Shore	COL4A2	Body	TRUE	0.08 (0, 0.16)	0.054878	0.064433	0.09 (-0.01, 0.19)	0.070322
cg15470725	14	24912189	S_Shore	SDR39U1;SDR39U1;SDR39U1;SDR39U1;LOC101927045	TSS200;TSS200;TSS200;TSS200;Body	NA	0.08 (0.01, 0.16)	0.026488	0.0345836	0.09 (0, 0.19)	0.06308
cg15511336	1	90274248				NA	-0.1 (-0.16, -0.04)	0.000611	0.00347449	-0.11 (-0.18, -0.05)	0.001184
cg15655766	19	51891536		LIM2;LIM2	TSS1500;TSS1500	NA	-0.1 (-0.18, -0.02)	0.016446	0.0246669	-0.13 (-0.23, -0.04)	0.007063
cg15673069	19	49232542	Island	RASIP1	Body	TRUE	-0.12 (-0.19, -0.05)	0.001031	0.0044607	-0.12 (-0.21, -0.03)	0.008293
cg15691841	1	151255071	Island	ZNF687	5'UTR	TRUE	0.06 (-0.01, 0.12)	0.093275	0.103912	0.08 (0, 0.16)	0.060687
cg15695213	12	81109675	N_Shore	MYF5	TSS1500	NA	-0.06 (-0.13, 0)	0.067331	0.0772684	-0.08 (-0.16, 0)	0.064318
cg15702662	8	39823966		IDO2	Body	NA	-0.07 (-0.16, 0.01)	0.093866	0.103962	-0.11 (-0.22, 0)	0.04394
cg15730234	1	101759418				NA	0.15 (0.06, 0.24)	0.001522	0.00520074	0.13 (0.02, 0.24)	0.020011
cg15740790	8	22225034	Island	SLC39A14;SLC39A14;SLC39A14;SLC39A14	TSS200;5'UTR;5'UTR;5'UTR	TRUE	-0.09 (-0.16, -0.02)	0.015848	0.0238189	-0.1 (-0.19, -0.01)	0.031641
cg15772157	10	22766320	Island			TRUE	-0.04 (-0.14, 0.06)	0.489738	0.500242	0.02 (-0.1, 0.15)	0.743533
cg15833511	20	35256798		SLA2;SLA2	Body;Body	NA	-0.15 (-0.23, -0.06)	0.000505	0.00321945	-0.14 (-0.25, -0.04)	0.007556
cg15835808	19	5690059	N_Shore	RPL36;RPL36	TSS1500;TSS1500	TRUE	0.03 (0, 0.05)	0.039473	0.047972	0.01 (-0.02, 0.04)	0.401641
cg15848553	10	126390998		FAM53B	Body	NA	-0.1 (-0.18, -0.02)	0.018233	0.0265651	-0.1 (-0.21, 0.01)	0.07571
cg15989981	13	20736009	Island	GJA3	TSS1500	TRUE	-0.1 (-0.18, -0.02)	0.015087	0.0230387	-0.08 (-0.18, 0.02)	0.101312
cg16021537	2	161349986	Island	RBMS1;RBMS1;RBMS1;RBMS1	1stExon;1stExon;5'UTR;5'UTR	NA	-0.01 (-0.13, 0.1)	0.815973	0.821363	-0.01 (-0.15, 0.14)	0.913823
cg16025792	12	121948003		KDM2B;KDM2B	Body;Body	NA	0.1 (0.03, 0.18)	0.007694	0.0145841	0.11 (0.02, 0.21)	0.019616
cg16038579	6	148572719				NA	0.06 (-0.01, 0.14)	0.109692	0.119656	0.02 (-0.07, 0.12)	0.637662
cg16048537	5	39074780	Island	RICTOR	TSS1500	TRUE	0.13 (0.06, 0.2)	0.000247	0.00267237	0.12 (0.03, 0.2)	0.010664
cg16053386	22	47169695		TBC1D22A;TBC1D22A;TBC1D22A;TBC1D22A;TBC1D22A	TSS200;5'UTR;Body;Body;Body	NA	0.1 (0.02, 0.18)	0.017357	0.025629	0.08 (-0.02, 0.18)	0.121962
cg16081457	12	81103680	S_Shore			TRUE	-0.05 (-0.13, 0.04)	0.305162	0.316803	-0.09 (-0.19, 0.02)	0.117168
cg16117273	14	30397763	S_Shore	PRKD1	TSS1500	TRUE	-0.1 (-0.18, -0.02)	0.011701	0.019726	-0.11 (-0.21, -0.01)	0.03159
cg16208049	4	160997172				NA	0.12 (0.05, 0.2)	0.001917	0.00608968	0.12 (0.03, 0.22)	0.013776
cg16215312	14	103046324				NA	0.15 (0.06, 0.23)	0.000458	0.00321945	0.17 (0.07, 0.27)	0.001249
cg16238026	7	30323735	N_Shore	ZNRF2	TSS200	TRUE	0.09 (0.02, 0.17)	0.015451	0.0234432	0.12 (0.02, 0.21)	0.01376
cg16246545	1	120255941	S_Shore	PHGDH	Body	TRUE	0.08 (0, 0.16)	0.0531	0.0625382	0.13 (0.03, 0.24)	0.010366
cg16253157	1	110042916		CYB561D1;CYB561D1;CYB561D1;CYB561D1;CYB561D1	3'UTR;3'UTR;3'UTR;3'UTR;3'UTR	TRUE	0.14 (0.06, 0.22)	0.000493	0.00321945	0.18 (0.08, 0.28)	0.000601
cg16263980	12	114079546				NA	0.13 (0.05, 0.21)	0.000847	0.00405921	0.15 (0.06, 0.25)	0.002054
cg16280899	15	40708345		IVD;IVD	Body;Body	NA	-0.11 (-0.17, -0.04)	0.002137	0.00651358	-0.13 (-0.21, -0.05)	0.001596
cg16353796	4	1161157	Island	SPON2;SPON2	3'UTR;3'UTR	TRUE	-0.08 (-0.13, -0.03)	0.002878	0.00790677	-0.08 (-0.14, -0.02)	0.009435
cg16362203	18	54814283		BOD1L2	TSS200	NA	0.07 (-0.01, 0.15)	0.109763	0.119656	0.08 (-0.02, 0.18)	0.121779
cg16374663	15	41805031	Island	LTK;LTK;LTK	Body;Body;Body	TRUE	-0.01 (-0.1, 0.09)	0.911003	0.914604	0.01 (-0.1, 0.12)	0.862779
cg16384758	12	54151565		CISTR	TSS1500	NA	-0.08 (-0.16, 0)	0.037546	0.0460709	-0.07 (-0.16, 0.03)	0.156075
cg16423756	11	122526190	N_Shore	UBASH3B	TSS1500	TRUE	0.08 (0.01, 0.16)	0.031948	0.0400401	0.05 (-0.04, 0.14)	0.301781
cg16561256	1	1103266	S_Shelf	MIR200A;MIR429	Body;TSS1500	TRUE	-0.11 (-0.19, -0.04)	0.002722	0.00765374	-0.1 (-0.19, -0.01)	0.03189
cg16574333	17	80898443	N_Shore	TBCD	Body	TRUE	0.12 (0.04, 0.2)	0.002469	0.00715932	0.15 (0.05, 0.24)	0.004271
cg16616467	16	89642914	Island	CPNE7;CPNE7	Body;Body	TRUE	-0.11 (-0.19, -0.03)	0.005038	0.0112646	-0.1 (-0.19, 0)	0.03973
cg16619662	19	40030871	Island	EID2	TSS200	TRUE	0.11 (0.05, 0.17)	0.000392	0.00314325	0.12 (0.03, 0.21)	0.011219
cg16665444	18	76828655	Island	ATP9B	TSS1500	TRUE	-0.05 (-0.13, 0.03)	0.188863	0.199326	-0.09 (-0.19, 0.01)	0.076599
cg16667869	1	41831580	N_Shore	FOXO6	Body	NA	0.12 (0.04, 0.21)	0.003709	0.00935847	0.12 (0.02, 0.23)	0.023412
cg16734016	19	18491559				NA	0.1 (0.02, 0.17)	0.009017	0.0163594	0.16 (0.07, 0.25)	0.000393
cg16755749	3	10347575		SEC13;SEC13;SEC13;SEC13	Body;Body;Body;Body	NA	-0.03 (-0.05, -0.01)	0.007168	0.0139337	-0.03 (-0.05, 0)	0.047308
cg16867657	6	11044877	Island	ELOVL2	TSS1500	TRUE	0.04 (-0.07, 0.16)	0.463328	0.474538	0.02 (-0.12, 0.17)	0.77223
cg16890522	8	135732296				NA	-0.09 (-0.17, -0.02)	0.018378	0.0266236	-0.09 (-0.19, 0.01)	0.064577
cg16939682	11	46409073	N_Shore	CHRM4	TSS1500	NA	-0.09 (-0.17, -0.01)	0.02545	0.0336416	-0.11 (-0.2, -0.01)	0.034918
cg16994790	2	204742903				NA	0.08 (0.02, 0.15)	0.016527	0.0246933	0.09 (0.01, 0.17)	0.034769
cg17027476	17	79018698		BAIAP2;BAIAP2;BAIAP2;BAIAP2	Body;Body;Body;Body	TRUE	0.1 (0.02, 0.17)	0.010213	0.0178172	0.08 (-0.02, 0.17)	0.103147
cg17071301	20	43331835				NA	0.09 (0.01, 0.17)	0.029273	0.0371767	0.06 (-0.05, 0.16)	0.299151
cg17075888	7	95225339	N_Shore	PDK4	Body	NA	0.12 (0.03, 0.2)	0.006197	0.0127625	0.13 (0.02, 0.23)	0.015445
cg17081644	12	107712063	Island	BTBD11	TSS200	TRUE	-0.08 (-0.14, -0.02)	0.005723	0.0124424	-0.04 (-0.12, 0.03)	0.271198
cg17099738	22	40384356				NA	-0.12 (-0.19, -0.05)	0.001252	0.00477012	-0.09 (-0.18, 0)	0.047517
cg17111087	1	167407514	N_Shore	CD247;CD247	Body;Body	TRUE	-0.1 (-0.18, -0.02)	0.01204	0.0201637	-0.09 (-0.19, 0)	0.06206
cg17232883	11	59318136				TRUE	0.16 (0.01, 0.32)	0.037945	0.0463794	0.09 (-0.12, 0.3)	0.392711
cg17254904	6	170559169				TRUE	0.08 (0.01, 0.15)	0.032552	0.0406633	0.07 (-0.02, 0.15)	0.145585
cg17276535	4	3372123	N_Shelf	RGS12;RGS12;RGS12	Body;Body;Body	TRUE	0.1 (0.01, 0.19)	0.025712	0.0338971	0.19 (0.07, 0.3)	0.001387
cg17296166	19	46974567	Island	PNMAL1;PNMAL1	5'UTR;5'UTR	TRUE	-0.1 (-0.18, -0.02)	0.010301	0.0179209	-0.12 (-0.21, -0.02)	0.021596
cg17515024	1	228644963	N_Shore	HIST3H2BB	TSS1500	TRUE	0.12 (0.05, 0.2)	0.001158	0.00461169	0.09 (0, 0.18)	0.053986
cg17594351	12	81101397	N_Shore	MYF6	TSS200	TRUE	-0.06 (-0.13, 0.02)	0.173118	0.183471	-0.07 (-0.17, 0.03)	0.14826
cg17612569	21	27107221	Island	GABPA;ATP5J;ATP5J;ATP5J;ATP5J;ATP5J;ATP5J	TSS200;5'UTR;5'UTR;1stExon;Body;5'UTR;5'UTR	TRUE	0.08 (-0.01, 0.16)	0.084735	0.0950929	0.06 (-0.05, 0.17)	0.275968
cg17676693	1	4336190				NA	0.14 (0.06, 0.22)	0.000564	0.00335756	0.14 (0.04, 0.24)	0.005077
cg17740327	19	45250638	N_Shore	BCL3	TSS1500	TRUE	0.13 (0.07, 0.2)	9.9e-05	0.00200247	0.13 (0.04, 0.21)	0.002741
cg17740900	14	64266659				NA	0.12 (0.03, 0.21)	0.00785	0.0147696	0.15 (0.04, 0.27)	0.007291
cg17741809	10	90985055		LIPA;LIPA	Body;Body	TRUE	-0.08 (-0.16, 0.01)	0.067109	0.0771298	-0.04 (-0.15, 0.06)	0.393174
cg17780565	20	62730057	Island	OPRL1;OPRL1	Body;Body	TRUE	-0.07 (-0.11, -0.02)	0.002135	0.00651358	-0.03 (-0.09, 0.03)	0.290155
cg17886546	20	43945735	S_Shore	RBPJL	3'UTR	TRUE	-0.13 (-0.21, -0.05)	0.001022	0.00445008	-0.12 (-0.21, -0.02)	0.021621
cg17924813	4	15704844	Island	BST1	1stExon	TRUE	-0.11 (-0.17, -0.04)	0.001685	0.00560686	-0.14 (-0.22, -0.06)	0.000757
cg18060171	19	13319777	Island	CACNA1A;CACNA1A	Body;Body	TRUE	-0.12 (-0.2, -0.04)	0.002983	0.00806585	-0.14 (-0.24, -0.05)	0.004098
cg18085407	1	244080114	N_Shore			TRUE	-0.05 (-0.13, 0.02)	0.17004	0.18046	-0.02 (-0.12, 0.07)	0.630076
cg18104242	11	2020118	S_Shore	H19	TSS1500	TRUE	0.14 (0.07, 0.22)	0.000302	0.00285307	0.12 (0.02, 0.21)	0.017034
cg18133209	2	217276942	N_Shore	SMARCAL1;SMARCAL1	TSS200;TSS1500	TRUE	0.08 (0.03, 0.14)	0.002712	0.00765374	0.12 (0.05, 0.19)	0.000412
cg18140268	1	147781827	N_Shore			TRUE	-0.18 (-0.26, -0.11)	5e-06	0.000762	-0.16 (-0.26, -0.06)	0.001152
cg18147018	20	58872971		MIR646HG	Body	NA	-0.14 (-0.22, -0.06)	0.000478	0.00321945	-0.16 (-0.26, -0.06)	0.00192
cg18175646	14	54603182				NA	-0.05 (-0.08, -0.02)	0.000634	0.00352287	-0.07 (-0.1, -0.03)	0.000175
cg18181703	17	76354621	N_Shore	SOCS3	Body	TRUE	0.13 (0.04, 0.21)	0.002434	0.00710616	0.15 (0.04, 0.25)	0.005046
cg18193450	14	37058934				NA	-0.13 (-0.2, -0.05)	0.000712	0.00374168	-0.13 (-0.22, -0.04)	0.005122
cg18215217	13	84456410	S_Shelf	SLITRK1;SLITRK1	1stExon;5'UTR	TRUE	0.15 (0.08, 0.22)	1.4e-05	0.000762	0.14 (0.05, 0.22)	0.001457
cg18215454	6	166268976	S_Shore			TRUE	-0.09 (-0.16, -0.02)	0.012525	0.0205248	-0.06 (-0.15, 0.03)	0.181275
cg18232344	1	21012066		KIF17;KIF17;KIF17	Body;Body;Body	NA	-0.13 (-0.21, -0.06)	0.000728	0.00379956	-0.15 (-0.24, -0.05)	0.002068
cg18236321	8	142637662				NA	0.06 (-0.02, 0.14)	0.121214	0.131387	0.06 (-0.04, 0.16)	0.239673
cg18253757	15	83331586		AP3B2	Body	TRUE	-0.08 (-0.15, -0.01)	0.019935	0.0279751	-0.12 (-0.2, -0.03)	0.009446
cg18272292	18	13825423	S_Shore	MC5R	TSS200	NA	-0.12 (-0.19, -0.05)	0.000459	0.00321945	-0.08 (-0.16, 0.01)	0.070966
cg18282079	1	245389361		KIF26B	Body	TRUE	-0.11 (-0.18, -0.05)	0.000776	0.00396439	-0.14 (-0.23, -0.06)	0.000689
cg18436214	10	77268489				TRUE	0.1 (0.02, 0.18)	0.014422	0.0224619	0.12 (0.01, 0.22)	0.027952
cg18482776	11	70952015				NA	0.12 (0.05, 0.18)	0.000295	0.00285307	0.18 (0.09, 0.27)	6.1e-05
cg18489009	19	46056723	N_Shore	OPA3;OPA3	3'UTR;Body	TRUE	0.15 (0.08, 0.23)	4.1e-05	0.00131064	0.19 (0.1, 0.28)	3e-05
cg18549036	3	148804541	Island	HLTF;HLTF	TSS1500;TSS1500	TRUE	-0.09 (-0.15, -0.02)	0.007037	0.0138371	-0.11 (-0.19, -0.03)	0.008694
cg18557149	7	56515666	Island	LOC650226	Body	TRUE	0.12 (0.04, 0.2)	0.003261	0.00862806	0.09 (-0.01, 0.19)	0.08992
cg18576552	10	44434381				TRUE	-0.04 (-0.06, -0.02)	0.001188	0.00466627	-0.02 (-0.06, 0.02)	0.303484
cg18633784	17	18965580	Island			TRUE	0.03 (0.01, 0.06)	0.012221	0.0202885	0.01 (-0.03, 0.04)	0.623468
cg18698652	2	86256065		POLR1A	Body	NA	-0.09 (-0.16, -0.03)	0.004252	0.0102532	-0.11 (-0.2, -0.02)	0.01965
cg18766608	11	61488356	Island	DAGLA	Body	TRUE	-0.12 (-0.2, -0.05)	0.001396	0.00494768	-0.13 (-0.23, -0.04)	0.006232
cg18771570	2	154143768				TRUE	0.11 (0.03, 0.19)	0.006939	0.0138055	0.1 (0, 0.2)	0.054478
cg18778932	2	180872150	S_Shore	CWC22	TSS1500	NA	0.05 (0.01, 0.08)	0.008109	0.0151341	0.06 (0.02, 0.11)	0.00421
cg18812386	3	42265641		TRAK1	3'UTR	TRUE	0.08 (0.04, 0.13)	0.000584	0.00337127	0.11 (0.04, 0.18)	0.002775
cg18844210	19	54372618	Island	MYADM;MYADM;MYADM;MYADM;MYADM	TSS200;5'UTR;5'UTR;5'UTR;TSS200	TRUE	0.1 (0.02, 0.17)	0.014392	0.0224619	0.12 (0.02, 0.21)	0.016249
cg18863130	6	157144288		ARID1B;ARID1B	Body;Body	NA	0.06 (0.01, 0.11)	0.018603	0.0267462	0.08 (0.01, 0.15)	0.016893
cg19037007	20	741798	Island	C20orf54	Body	TRUE	-0.14 (-0.22, -0.06)	0.000318	0.00285307	-0.15 (-0.25, -0.06)	0.001975
cg19159092	1	856059	S_Shore	FLJ39609	TSS1500	TRUE	0.13 (0.04, 0.21)	0.004758	0.0108409	0.12 (0.02, 0.23)	0.02382
cg19262963	12	58012031	N_Shore			NA	-0.09 (-0.18, -0.01)	0.026265	0.0344474	-0.09 (-0.19, 0.01)	0.078099
cg19265480	1	147781887	N_Shore			TRUE	-0.19 (-0.27, -0.11)	3e-06	0.000762	-0.2 (-0.3, -0.1)	0.000122
cg19284518	16	209513				NA	-0.1 (-0.17, -0.02)	0.012118	0.0202498	-0.12 (-0.21, -0.02)	0.016814
cg19378060	3	9684410				NA	-0.1 (-0.18, -0.03)	0.00475	0.0108409	-0.1 (-0.19, -0.01)	0.036366
cg19398269	6	28678460				TRUE	-0.1 (-0.18, -0.01)	0.026417	0.0345836	-0.15 (-0.26, -0.04)	0.005641
cg19406511	1	156036311		RAB25	Body	TRUE	0.12 (0.04, 0.19)	0.001628	0.0054891	0.09 (0, 0.19)	0.055056
cg19414598	22	38965745	Island	DMC1	5'UTR	TRUE	-0.1 (-0.16, -0.03)	0.002895	0.00790677	-0.13 (-0.21, -0.04)	0.002364
cg19473068	5	179597454		RASGEF1C	5'UTR	TRUE	-0.08 (-0.16, -0.01)	0.025163	0.0335213	-0.1 (-0.19, -0.01)	0.036282
cg19480554	4	187948565				NA	-0.1 (-0.16, -0.04)	0.001511	0.00520074	-0.09 (-0.16, -0.01)	0.023179
cg19645861	2	16501343				NA	-0.05 (-0.13, 0.03)	0.24412	0.254821	-0.04 (-0.14, 0.06)	0.450758
cg19647107	3	43460394		ANO10;ANO10;ANO10;ANO10;ANO10	Body;Body;Body;Body;Body	NA	-0.09 (-0.16, -0.01)	0.019891	0.0279751	-0.1 (-0.19, -0.01)	0.029699
cg19653161	10	121302492	Island	RGS10	TSS1500	TRUE	-0.08 (-0.15, -0.01)	0.019313	0.027559	-0.13 (-0.22, -0.05)	0.002068
cg19748455	17	76274856		LOC100996291	TSS1500	NA	0.17 (0.09, 0.26)	0.000103	0.00200247	0.2 (0.09, 0.3)	0.000277
cg19760243	1	153662353	Island	NPR1	Body	TRUE	-0.1 (-0.17, -0.02)	0.014421	0.0224619	-0.11 (-0.21, -0.02)	0.014885
cg19765154	2	191524409		NAB1	Body	NA	-0.1 (-0.25, 0.05)	0.192625	0.20256	-0.06 (-0.26, 0.13)	0.5098
cg19776942	1	32714164	Island	FAM167B	Body	TRUE	0.12 (0.04, 0.2)	0.005041	0.0112646	0.13 (0.03, 0.24)	0.014949
cg19782622	9	134677381				NA	0.11 (0.03, 0.18)	0.005089	0.0112949	0.09 (0, 0.18)	0.047859
cg19808047	17	75241555	N_Shore			TRUE	0.16 (0.08, 0.25)	0.000113	0.00200247	0.14 (0.04, 0.24)	0.007522
cg19824059	2	51255324	Island	NRXN1;NRXN1	Body;Body	TRUE	-0.07 (-0.13, -0.02)	0.008568	0.0157053	-0.05 (-0.12, 0.01)	0.10897
cg19831186	2	222312142		EPHA4;EPHA4;EPHA4	Body;Body;Body	NA	-0.07 (-0.11, -0.03)	0.000507	0.00321945	-0.06 (-0.1, -0.01)	0.017899
cg19832381	6	27776524	S_Shore	HIST1H2BL;HIST1H3H	TSS1500;TSS1500	NA	0.1 (0.02, 0.19)	0.019643	0.0278597	0.08 (-0.03, 0.19)	0.148256
cg19840226	15	78369626	Island	TBC1D2B;TBC1D2B	Body;Body	TRUE	0.1 (0.03, 0.16)	0.002886	0.00790677	0.1 (0.03, 0.17)	0.007821
cg19849544	8	38508335	Island			TRUE	-0.11 (-0.19, -0.02)	0.013688	0.0217751	-0.07 (-0.17, 0.04)	0.208508
cg19927508	16	31439191	Island	COX6A2	Body	TRUE	-0.09 (-0.17, -0.01)	0.021785	0.0298564	-0.09 (-0.19, 0.01)	0.088769
cg20005056	2	26398994	S_Shore	FAM59B	Body	TRUE	0.1 (0.02, 0.18)	0.013885	0.0219636	0.11 (0.01, 0.21)	0.028495
cg20008734	11	321324	S_Shelf	IFITM3	TSS1500	TRUE	0.12 (0.05, 0.19)	0.00104	0.0044607	0.14 (0.05, 0.23)	0.001855
cg20010135	16	30996822		HSD3B7;HSD3B7;HSD3B7	5'UTR;5'UTR;5'UTR	TRUE	0.18 (0.09, 0.27)	0.00017	0.00231228	0.22 (0.1, 0.33)	0.000267
cg20048345	22	34556860				NA	-0.09 (-0.16, -0.01)	0.02462	0.0329131	-0.11 (-0.2, -0.01)	0.030816
cg20048754	22	32366276	N_Shore			NA	0.11 (0.04, 0.18)	0.001638	0.00549848	0.08 (0, 0.17)	0.065077
cg20091414	5	165057440				NA	0.14 (0.06, 0.23)	0.001064	0.00450427	0.2 (0.09, 0.3)	0.00031
cg20200200	1	18807388	N_Shore	KLHDC7A	TSS200	TRUE	-0.12 (-0.2, -0.04)	0.004604	0.0107028	-0.13 (-0.23, -0.02)	0.017081
cg20208633	4	55405888				TRUE	-0.09 (-0.16, -0.02)	0.012184	0.0202712	-0.08 (-0.16, 0.01)	0.090453
cg20248822	1	19922867	N_Shore	C1orf151	TSS1500	TRUE	0.15 (0.07, 0.24)	0.00027	0.0027432	0.14 (0.04, 0.24)	0.007107
cg20249550	19	13001990	N_Shore	GCDH;GCDH;GCDH;GCDH	1stExon;5'UTR;1stExon;5'UTR	TRUE	-0.13 (-0.2, -0.06)	0.000217	0.00254374	-0.16 (-0.25, -0.08)	0.000111
cg20262915	2	191524489		NAB1	Body	NA	-0.1 (-0.26, 0.06)	0.208661	0.218406	-0.06 (-0.28, 0.16)	0.571487
cg20295040	1	192778396	S_Shore	RGS2	Body	TRUE	0.06 (0.02, 0.1)	0.005084	0.0112949	0.05 (0.01, 0.1)	0.020562
cg20298878	19	16689203		MED26;MED26	ExonBnd;Body	NA	0.11 (0.03, 0.18)	0.006177	0.0127558	0.17 (0.07, 0.26)	0.000564
cg20299935	17	21795943				TRUE	-0.09 (-0.21, 0.03)	0.151997	0.162671	-0.05 (-0.2, 0.1)	0.521125
cg20329510	2	128422210	S_Shore	LIMS2;LIMS2;LIMS2;LIMS2	TSS200;Body;Body;5'UTR	NA	-0.09 (-0.17, -0.02)	0.017456	0.025629	-0.11 (-0.21, -0.02)	0.019763
cg20345861	1	24515117	S_Shore	IFNLR1;IFNLR1;IFNLR1	TSS1500;TSS1500;TSS1500	NA	0.07 (0.02, 0.11)	0.008009	0.0149947	0.07 (0, 0.13)	0.043152
cg20388427	5	150080560	Island	RBM22;RBM22	1stExon;5'UTR	TRUE	-0.1 (-0.17, -0.03)	0.003604	0.00918478	-0.1 (-0.18, -0.02)	0.019373
cg20390711	6	127796683	Island	C6orf174	Body	TRUE	-0.13 (-0.23, -0.03)	0.007541	0.0144016	-0.15 (-0.27, -0.03)	0.012543
cg20397360	2	46578905		EPAS1	Body	NA	0.13 (0.04, 0.21)	0.002764	0.00773723	0.18 (0.07, 0.28)	0.000701
cg20420783	11	66190189	S_Shore	NPAS4	Body	NA	-0.11 (-0.19, -0.03)	0.005876	0.0125987	-0.1 (-0.2, 0)	0.04197
cg20432211	4	77342104	Island			TRUE	-0.11 (-0.2, -0.01)	0.035645	0.0440933	-0.08 (-0.2, 0.04)	0.207342
cg20452608	22	37606947	S_Shelf	SSTR3;SSTR3	5'UTR;TSS1500	NA	-0.13 (-0.21, -0.05)	0.001049	0.00446558	-0.15 (-0.25, -0.05)	0.003104
cg20606555	19	52452094	N_Shore			TRUE	0.12 (0.05, 0.19)	0.000706	0.00374168	0.14 (0.05, 0.23)	0.002823
cg20632208	1	77999560		AK5;AK5	Body;Body	TRUE	0.13 (0.06, 0.19)	0.000194	0.00250556	0.11 (0.02, 0.2)	0.012206
cg20667729	19	43691878		PSG5;PSG5	TSS1500;TSS1500	TRUE	-0.14 (-0.21, -0.07)	8.4e-05	0.00200025	-0.15 (-0.24, -0.06)	0.000958
cg20704654	20	30072118	Island	NCRNA00028;REM1	TSS1500;Body	TRUE	-0.14 (-0.21, -0.06)	0.000638	0.00352287	-0.16 (-0.27, -0.06)	0.002293
cg20720461	7	5592001	N_Shelf			TRUE	-0.12 (-0.19, -0.05)	0.001111	0.00452718	-0.11 (-0.19, -0.02)	0.019608
cg20767370	18	40225039		LINC00907	Body	NA	0.07 (-0.01, 0.15)	0.06894	0.0789959	0.13 (0.03, 0.22)	0.013143
cg20815821	6	110299415	Island	GPR6;GPR6	TSS200;TSS200	NA	-0.08 (-0.15, -0.01)	0.022362	0.03032	-0.12 (-0.2, -0.04)	0.005161
cg20901426	20	61443715	Island	OGFR	Body	TRUE	-0.11 (-0.19, -0.03)	0.008139	0.0151341	-0.11 (-0.21, 0)	0.040818
cg20909752	15	72524565	S_Shore	PKM;PKM;PKM;PKM;PKM;PKM	TSS1500;TSS1500;TSS1500;TSS1500;TSS1500;TSS1500	NA	0.16 (0.07, 0.24)	0.000225	0.00254374	0.19 (0.09, 0.29)	0.000211
cg20930290	11	64138764	S_Shore	RPS6KA4;RPS6KA4	Body;Body	TRUE	-0.14 (-0.24, -0.04)	0.007926	0.0148759	-0.13 (-0.26, 0)	0.046084
cg20951152	14	34268685	N_Shore	NPAS3;NPAS3;NPAS3;NPAS3	Body;Body;Body;Body	NA	-0.1 (-0.16, -0.03)	0.006719	0.013466	-0.1 (-0.18, -0.02)	0.017193
cg21015022	7	139763542	S_Shore	PARP12	TSS200	TRUE	-0.07 (-0.14, 0.01)	0.072555	0.0828889	-0.09 (-0.18, 0.01)	0.070853
cg21112391	14	68042281	S_Shelf	PLEKHH1	Body	TRUE	-0.1 (-0.15, -0.04)	0.000781	0.00396439	-0.09 (-0.16, -0.03)	0.004437
cg21148594	14	65704156				TRUE	-0.04 (-0.17, 0.09)	0.544805	0.553522	-0.05 (-0.21, 0.12)	0.589558
cg21361322	22	31500896	Island	SELM	3'UTR	TRUE	-0.11 (-0.18, -0.04)	0.001106	0.00452718	-0.1 (-0.18, -0.02)	0.018296
cg21364559	7	99679404	Island	ZNF3;ZNF3	TSS200;TSS200	TRUE	-0.06 (-0.13, 0.01)	0.087203	0.0975752	-0.06 (-0.15, 0.02)	0.156475
cg21411710	6	26215961	N_Shore	HIST1H2AE	TSS1500	NA	0.11 (0.03, 0.18)	0.003463	0.00897553	0.08 (-0.01, 0.17)	0.080021
cg21477075	6	168433436	N_Shelf	KIF25;KIF25	Body;Body	TRUE	0.09 (0.03, 0.16)	0.00733	0.0141047	0.11 (0.02, 0.2)	0.014546
cg21522254	12	27175280	N_Shore	MED21	TSS1500	TRUE	0.13 (0.06, 0.21)	0.000364	0.00308187	0.13 (0.03, 0.22)	0.008152
cg21575706	20	939653		RSPO4;RSPO4	3'UTR;3'UTR	TRUE	-0.07 (-0.15, 0.01)	0.08609	0.0964714	-0.07 (-0.17, 0.03)	0.189746
cg21592827	6	41411051	Island			TRUE	-0.04 (-0.11, 0.02)	0.154731	0.165365	-0.04 (-0.11, 0.03)	0.245327
cg21602644	1	18880767				NA	0.1 (0.03, 0.17)	0.007082	0.0138371	0.1 (0.01, 0.19)	0.02485
cg21624556	5	131347650	Island	ACSL6;ACSL6;ACSL6;ACSL6;ACSL6;ACSL6;ACSL6	TSS1500;TSS1500;TSS1500;1stExon;TSS200;TSS200;5'UTR	NA	-0.06 (-0.12, 0.01)	0.084721	0.0950929	-0.07 (-0.15, 0.01)	0.09916
cg21670987	15	50350432		ATP8B4	Body	TRUE	0.15 (0.07, 0.23)	0.000352	0.00301375	0.13 (0.02, 0.23)	0.017116
cg21683069	1	147781600	N_Shore			TRUE	-0.13 (-0.19, -0.07)	3.4e-05	0.00128155	-0.12 (-0.19, -0.04)	0.00313
cg21731578	11	77850887	S_Shore	ALG8;ALG8	TSS200;TSS200	TRUE	-0.12 (-0.2, -0.05)	0.00161	0.00547687	-0.16 (-0.25, -0.06)	0.000988
cg21868992	15	36871790	Island	C15orf41;C15orf41	TSS200;TSS200	NA	-0.09 (-0.16, -0.03)	0.006174	0.0127558	-0.09 (-0.17, 0)	0.040516
cg21872129	6	64281996	N_Shore	PTP4A1;PTP4A1	5'UTR;1stExon	TRUE	-0.1 (-0.16, -0.03)	0.004659	0.0107256	-0.1 (-0.18, -0.01)	0.028967
cg21951478	11	61684937	Island	RAB3IL1;RAB3IL1	1stExon;5'UTR	TRUE	0.09 (0.03, 0.14)	0.001083	0.00452718	0.08 (0.01, 0.15)	0.017524
cg22033189	1	28908551	Island	SNHG12;SNORA16A	TSS200;TSS1500	TRUE	-0.06 (-0.11, -0.01)	0.011003	0.0187988	-0.09 (-0.15, -0.03)	0.004794
cg22048216	18	77377119	Island			TRUE	0.04 (-0.04, 0.12)	0.327882	0.339004	0.02 (-0.08, 0.11)	0.755012
cg22083892	12	21928661		KCNJ8	TSS1500	NA	0.06 (-0.05, 0.16)	0.292097	0.304068	0.07 (-0.06, 0.2)	0.268959
cg22232397	12	74931695	Island	LOC552889;LOC552889	5'UTR;1stExon	TRUE	-0.09 (-0.15, -0.02)	0.009504	0.0171207	-0.09 (-0.17, -0.01)	0.03588
cg22240715	7	2583261	Island	C7orf27	Body	TRUE	0.1 (0.02, 0.17)	0.012249	0.0202907	0.11 (0.01, 0.2)	0.025804
cg22352152	1	180201319	Island	LHX4	Body	TRUE	-0.08 (-0.14, -0.01)	0.031334	0.0393353	-0.12 (-0.2, -0.04)	0.005013
cg22354234	2	40006543	S_Shore	THUMPD2;THUMPD2	TSS200;TSS200	TRUE	-0.07 (-0.14, 0)	0.064999	0.0749308	-0.12 (-0.21, -0.03)	0.008301
cg22410751	17	27917261	S_Shore	GIT1;GIT1	TSS1500;TSS1500	NA	0.09 (0.01, 0.17)	0.025278	0.0335572	0.09 (-0.01, 0.18)	0.088365
cg22435334	19	19677276		PBX4;PBX4	Body;Body	NA	-0.11 (-0.18, -0.04)	0.002627	0.00752547	-0.1 (-0.19, -0.02)	0.016056
cg22463529	2	242749271		NEU4;NEU4	TSS1500;TSS1500	NA	-0.11 (-0.16, -0.05)	0.000249	0.00267237	-0.07 (-0.14, 0)	0.053686
cg22526430	2	15731325	N_Shore	DDX1	TSS1500	TRUE	0.1 (0.03, 0.17)	0.005925	0.0126113	0.09 (0, 0.18)	0.051879
cg22533683	17	29887049	Island	MIR193A	Body	TRUE	-0.08 (-0.17, 0.01)	0.069759	0.0798144	-0.08 (-0.18, 0.03)	0.163073
cg22588412	6	36082889				NA	0.16 (0.09, 0.24)	2.2e-05	0.00104775	0.21 (0.12, 0.3)	1.2e-05
cg22622440	17	18088359	Island	ALKBH5	Body	TRUE	0.06 (-0.02, 0.15)	0.155532	0.165988	0.08 (-0.03, 0.19)	0.139249
cg22725847	11	66139311	Island	SLC29A2	TSS200	TRUE	-0.1 (-0.16, -0.03)	0.006538	0.0132499	-0.14 (-0.22, -0.05)	0.001487
cg22792503	17	72729129	N_Shelf	RAB37	Body	TRUE	-0.13 (-0.21, -0.04)	0.004495	0.0105951	-0.1 (-0.21, 0.01)	0.074925
cg22806076	8	1553261		DLGAP2	Body	TRUE	-0.12 (-0.19, -0.05)	0.000439	0.00321945	-0.08 (-0.17, 0.01)	0.06788
cg22829908	10	21814466	N_Shore	C10orf140	5'UTR	TRUE	0.09 (0.03, 0.14)	0.003935	0.00979679	0.07 (-0.01, 0.15)	0.069426
cg22880110	17	19669589				NA	0.01 (0, 0.02)	0.007068	0.0138371	0.02 (0, 0.04)	0.050923
cg22944540	8	77913341	S_Shore	PEX2;PEX2;PEX2;PEX2	TSS1500;TSS1500;TSS200;TSS200	NA	0.08 (0, 0.16)	0.048478	0.0576291	0.1 (0, 0.2)	0.040642
cg22948959	1	2509272				TRUE	-0.07 (-0.18, 0.03)	0.161385	0.171994	-0.11 (-0.24, 0.02)	0.090833
cg23060047	12	130819504	N_Shelf			TRUE	0.16 (0.08, 0.25)	0.000124	0.00207065	0.18 (0.07, 0.28)	0.00111
cg23196549	4	110480700	N_Shore	CCDC109B	TSS1500	TRUE	0.1 (0.01, 0.19)	0.036076	0.0445542	0.1 (-0.02, 0.21)	0.090233
cg23202388	11	914849	S_Shelf	CHID1;CHID1	1stExon;5'UTR	TRUE	-0.08 (-0.16, 0)	0.045498	0.0545118	-0.11 (-0.21, -0.01)	0.024767
cg23204209	18	5892337	S_Shore	TMEM200C	TSS1500	NA	-0.1 (-0.18, -0.01)	0.023902	0.0321223	-0.09 (-0.19, 0.01)	0.079544
cg23206461	1	147782116	Island			TRUE	-0.17 (-0.25, -0.09)	3e-05	0.00127	-0.15 (-0.26, -0.05)	0.0031
cg23250574	6	28661310				TRUE	-0.08 (-0.18, 0.02)	0.099507	0.109731	-0.06 (-0.18, 0.06)	0.300554
cg23256579	12	11002403		PRR4;PRR4	TSS1500;Body	TRUE	-0.06 (-0.2, 0.09)	0.433801	0.445494	-0.12 (-0.3, 0.06)	0.207267
cg23372216	11	76518340				TRUE	0.09 (0.01, 0.17)	0.020328	0.0282856	0.1 (0, 0.19)	0.048834
cg23552444	6	35061731				NA	-0.12 (-0.2, -0.05)	0.001427	0.00498795	-0.13 (-0.23, -0.04)	0.005863
cg23556699	1	226103362				NA	-0.03 (-0.05, -0.01)	0.00044	0.00321945	-0.04 (-0.06, -0.02)	0.000611
cg23640929	1	156615962	N_Shore	BCAN;BCAN	Body;Body	TRUE	-0.09 (-0.16, -0.01)	0.028465	0.0364543	-0.13 (-0.22, -0.03)	0.007783
cg23659308	4	658912	S_Shore	PDE6B;PDE6B;PDE6B	Body;Body;Body	TRUE	0.08 (0.01, 0.15)	0.029971	0.0379367	0.09 (0, 0.18)	0.053775
cg23719534	15	101099284	Island			TRUE	-0.09 (-0.19, 0.01)	0.073666	0.0837813	-0.11 (-0.23, 0.02)	0.090773
cg23727813	12	6803244		C12orf53	3'UTR	TRUE	0.1 (0.03, 0.17)	0.004184	0.0101213	0.18 (0.09, 0.26)	5.4e-05
cg23762517	1	42384310	S_Shore	HIVEP3;HIVEP3;HIVEP3;HIVEP3	1stExon;1stExon;5'UTR;5'UTR	TRUE	0.11 (0.02, 0.2)	0.013396	0.0216725	0.16 (0.05, 0.27)	0.003692
cg23851467	16	75590590	S_Shore	TMEM231;TMEM231;TMEM231	TSS1500;TSS1500;TSS1500	NA	0.18 (0.1, 0.26)	9e-06	0.000762	0.22 (0.12, 0.32)	9e-06
cg23900712	15	99344807		IGF1R	Body	TRUE	0.16 (0.08, 0.24)	0.000156	0.00225725	0.21 (0.11, 0.3)	3.9e-05
cg23971110	6	99275960	Island			TRUE	-0.09 (-0.16, -0.01)	0.019129	0.0273477	-0.07 (-0.16, 0.02)	0.141199
cg24041269	3	148804477	Island	HLTF;HLTF	TSS200;TSS200	TRUE	-0.09 (-0.14, -0.04)	0.000555	0.00335643	-0.12 (-0.18, -0.05)	0.000377
cg24102222	12	129280449	Island	SLC15A4	Body	TRUE	-0.15 (-0.24, -0.07)	0.000439	0.00321945	-0.13 (-0.23, -0.02)	0.017495
cg24192983	22	19098882		DGCR2;DGCR2;DGCR2;DGCR2;DGCR2	Body;Body;Body;Body;Body	NA	0.15 (0.08, 0.23)	8.7e-05	0.00200247	0.18 (0.08, 0.28)	0.000525
cg24205633	7	96746928	Island	ACN9;ACN9	1stExon;5'UTR	TRUE	-0.12 (-0.19, -0.04)	0.002025	0.00629734	-0.15 (-0.25, -0.06)	0.001178
cg24217948	18	42261980	S_Shore	SETBP1;SETBP1	5'UTR;5'UTR	TRUE	0.13 (0.04, 0.22)	0.00603	0.0126895	0.19 (0.08, 0.31)	0.000792
cg24237958	15	92040962				NA	-0.13 (-0.2, -0.06)	0.00031	0.00285307	-0.15 (-0.24, -0.06)	0.001564
cg24319836	19	10213465	N_Shelf	ANGPTL6	TSS200	TRUE	-0.15 (-0.24, -0.05)	0.002203	0.00663512	-0.19 (-0.31, -0.08)	0.000928
cg24338780	1	174968123	N_Shore	CACYBP;CACYBP	TSS1500;TSS1500	TRUE	-0.03 (-0.11, 0.06)	0.536474	0.545785	-0.08 (-0.19, 0.03)	0.139411
cg24433530	18	43268361				NA	-0.1 (-0.19, -0.02)	0.018435	0.0266555	-0.1 (-0.2, 0.01)	0.082299
cg24435439	22	39240659	S_Shore	NPTXR	TSS1500	NA	0.1 (0.02, 0.18)	0.009924	0.0175612	0.1 (0, 0.19)	0.051431
cg24561266	5	118966450		FAM170A;FAM170A	Body;Body	TRUE	-0.13 (-0.2, -0.06)	0.000467	0.00321945	-0.14 (-0.23, -0.06)	0.001275
cg24565698	19	46178025	N_Shelf	GIPR;GIPR;MIR642A	Body;Body;TSS200	NA	-0.09 (-0.17, -0.02)	0.015079	0.0230387	-0.09 (-0.18, 0)	0.061065
cg24571081	1	6812422				NA	-0.11 (-0.18, -0.03)	0.007144	0.0139226	-0.14 (-0.23, -0.04)	0.004591
cg24602723	12	132862094	N_Shore	GALNT9	Body	NA	-0.12 (-0.2, -0.04)	0.002844	0.00785191	-0.14 (-0.24, -0.04)	0.005529
cg24633656	20	61447194	N_Shore	COL9A3	TSS1500	TRUE	0.09 (0.02, 0.17)	0.018305	0.0265916	0.13 (0.03, 0.22)	0.00834
cg24673886	17	77680232				TRUE	-0.12 (-0.2, -0.04)	0.002471	0.00715932	-0.14 (-0.24, -0.05)	0.003385
cg24717799	15	83680832	S_Shore	C15orf40;C15orf40;C15orf40;C15orf40;C15orf40;C15orf40;C15orf40	TSS1500;TSS1500;TSS1500;TSS1500;TSS1500;TSS1500;TSS1500	TRUE	-0.1 (-0.18, -0.01)	0.022067	0.0301174	-0.08 (-0.18, 0.03)	0.151026
cg24778383	19	6590895	Island	CD70	1stExon	TRUE	0.12 (0.05, 0.2)	0.001234	0.00474903	0.09 (0, 0.18)	0.046064
cg24799514	20	44420531	Island	WFDC3;WFDC3;DNTTIP1	5'UTR;1stExon;TSS200	TRUE	0.03 (0.01, 0.06)	0.010348	0.0179617	0.02 (-0.01, 0.05)	0.17262
cg24896864	15	98298707		LINC00923;LINC00923	Body;Body	NA	-0.09 (-0.17, -0.01)	0.027729	0.0358127	-0.06 (-0.16, 0.04)	0.240282
cg24926872	8	54755585	Island	ATP6V1H;ATP6V1H;ATP6V1H	5'UTR;TSS200;5'UTR	TRUE	0.13 (0.05, 0.21)	0.000752	0.00389812	0.16 (0.07, 0.25)	0.0009
cg24996979	14	74223355	N_Shelf	C14orf43;C14orf43	5'UTR;5'UTR	TRUE	0.08 (0, 0.17)	0.050058	0.0593222	0.07 (-0.03, 0.17)	0.179181
cg25080917	21	15825862				NA	-0.2 (-0.29, -0.11)	3.2e-05	0.00128155	-0.27 (-0.39, -0.16)	4e-06
cg25120326	3	13591084	S_Shore	FBLN2;FBLN2	5'UTR;5'UTR	TRUE	-0.11 (-0.19, -0.02)	0.014916	0.0229245	-0.15 (-0.26, -0.05)	0.004289
cg25130349	17	74693012		MXRA7;MXRA7;MXRA7;MXRA7	Body;Body;Body;Body	NA	0.09 (0.01, 0.17)	0.028575	0.0364726	0.11 (0.01, 0.21)	0.024838
cg25166896	22	20009063	Island	C22orf25	5'UTR	TRUE	0.13 (0.05, 0.21)	0.000937	0.00420445	0.13 (0.03, 0.22)	0.010581
cg25189429	13	21277706	Island	IL17D	5'UTR	TRUE	-0.08 (-0.15, -0.02)	0.015554	0.0235162	-0.07 (-0.15, 0.01)	0.095989
cg25198113	1	5743886				TRUE	-0.01 (-0.11, 0.09)	0.808835	0.816334	-0.02 (-0.15, 0.1)	0.700424
cg25246894	12	113842581		SDS	TSS1500	TRUE	0.1 (0.03, 0.18)	0.006581	0.0133016	0.1 (0.01, 0.19)	0.038414
cg25273039	7	8473512	Island	NXPH1	TSS200	NA	-0.04 (-0.12, 0.05)	0.385384	0.397917	-0.03 (-0.13, 0.08)	0.581914
cg25283748	8	21845747		XPO7	Body	NA	-0.05 (-0.12, 0.02)	0.138275	0.148821	-0.03 (-0.12, 0.07)	0.570695
cg25325512	6	37142220	S_Shelf	PIM1	3'UTR	TRUE	0.2 (0.11, 0.29)	1.2e-05	0.000762	0.18 (0.06, 0.29)	0.00244
cg25431463	20	36012946	Island	SRC;SRC	Body;Body	TRUE	-0.14 (-0.21, -0.07)	0.000157	0.00225725	-0.16 (-0.24, -0.07)	0.00035
cg25438746	2	237762237				TRUE	0.09 (0.02, 0.16)	0.007751	0.0146557	0.09 (0, 0.17)	0.038297
cg25441645	5	149379726	N_Shore	TIGD6;TIGD6;HMGXB3;TIGD6	5'UTR;5'UTR;TSS1500;1stExon	NA	0.15 (0.07, 0.22)	0.000219	0.00254374	0.22 (0.12, 0.31)	1.1e-05
cg25568337	6	157098338		ARID1B;ARID1B;ARID1B	TSS1500;TSS1500;TSS1500	TRUE	-0.03 (-0.11, 0.05)	0.524141	0.533951	0 (-0.13, 0.14)	0.945065
cg25648050	5	158868712				NA	0.12 (0.05, 0.2)	0.001162	0.00461169	0.14 (0.05, 0.23)	0.003392
cg25699533	19	18682841	Island	UBA52;UBA52	5'UTR;5'UTR	TRUE	-0.1 (-0.17, -0.03)	0.006031	0.0126895	-0.08 (-0.18, 0.01)	0.068314
cg25705717	10	27608719	Island			TRUE	-0.09 (-0.17, -0.01)	0.027814	0.0358617	-0.09 (-0.19, 0.01)	0.074942
cg25753026	17	81043545	N_Shore	METRNL	Body	TRUE	-0.04 (-0.06, -0.01)	0.002985	0.00806585	-0.02 (-0.05, 0)	0.089296
cg25763898	2	102092013	S_Shore	RFX8	TSS1500	NA	0.14 (0.06, 0.22)	0.000903	0.00417945	0.11 (0.01, 0.21)	0.024791
cg25768270	10	78384530				NA	-0.09 (-0.16, -0.01)	0.020084	0.0280807	-0.12 (-0.21, -0.03)	0.008951
cg25782935	11	61152896				NA	0.12 (0.05, 0.2)	0.000591	0.00338603	0.17 (0.08, 0.25)	0.000178
cg25836232	18	12306837	N_Shore	TUBB6	TSS1500	TRUE	-0.08 (-0.16, 0)	0.059967	0.0696568	-0.08 (-0.18, 0.02)	0.115824
cg25871843	11	60674342	S_Shore	PRPF19	TSS1500	TRUE	0.13 (0.06, 0.2)	0.000322	0.00285307	0.08 (0, 0.17)	0.054274
cg25985734	19	58908421	Island			TRUE	-0.12 (-0.21, -0.03)	0.009798	0.0174441	-0.13 (-0.24, -0.02)	0.02304
cg25996647	18	3282120				NA	0.07 (-0.01, 0.15)	0.075216	0.0851628	0.08 (-0.02, 0.18)	0.098257
cg26058502	1	150946023	N_Shore	LASS2;LASS2	5'UTR;5'UTR	TRUE	0.16 (0.07, 0.24)	0.000381	0.00312174	0.13 (0.03, 0.24)	0.015795
cg26188587	11	70832031		SHANK2	Body	NA	0.12 (0.05, 0.2)	0.001326	0.00481874	0.11 (0.02, 0.2)	0.01944
cg26209290	17	7487832	S_Shore	MPDU1;MPDU1	Body;Body	NA	-0.07 (-0.16, 0.01)	0.090698	0.101337	-0.06 (-0.16, 0.05)	0.280684
cg26215543	1	8936009	N_Shelf	ENO1	5'UTR	NA	0.13 (0.06, 0.21)	0.000583	0.00337127	0.15 (0.06, 0.25)	0.001803
cg26302103	18	29522434	Island	KIAA1012	Body	TRUE	-0.12 (-0.2, -0.05)	0.001232	0.00474903	-0.13 (-0.22, -0.03)	0.008827
cg26350286	8	95652691	Island	ESRP1;ESRP1;ESRP1;ESRP1;ESRP1	TSS1500;TSS1500;TSS1500;TSS1500;TSS1500	TRUE	-0.14 (-0.21, -0.06)	0.00039	0.00314325	-0.19 (-0.28, -0.09)	0.000106
cg26366925	12	6642726	N_Shore	GAPDH;GAPDH;GAPDH	TSS1500;TSS1500;TSS1500	NA	0.11 (0.05, 0.18)	0.000694	0.00374168	0.13 (0.05, 0.21)	0.001297
cg26370312	3	171052399		TNIK;TNIK;TNIK;TNIK;TNIK;TNIK;TNIK;TNIK	Body;Body;Body;Body;Body;Body;Body;Body	NA	0.09 (0.02, 0.17)	0.016632	0.0248015	0.12 (0.02, 0.21)	0.013998
cg26470719	11	132115434		NTM;NTM;NTM;NTM	Body;Body;Body;Body	TRUE	-0.09 (-0.14, -0.03)	0.003037	0.00811998	-0.1 (-0.17, -0.03)	0.006351
cg26533311	6	27206911				TRUE	-0.08 (-0.17, 0.01)	0.066465	0.076505	-0.05 (-0.17, 0.06)	0.357533
cg26544448	13	50018816	S_Shore	SETDB2;CAB39L;CAB39L;SETDB2	1stExon;TSS1500;TSS1500;5'UTR	NA	0.12 (0.04, 0.19)	0.001749	0.00579451	0.13 (0.04, 0.22)	0.005818
cg26548497	2	219537567	S_Shore	STK36;RNF25	Body;TSS1500	TRUE	-0.14 (-0.22, -0.06)	0.000652	0.00357051	-0.14 (-0.24, -0.04)	0.006348
cg26610624	1	1981268	Island	PRKCZ	TSS1500	TRUE	-0.06 (-0.13, 0.02)	0.140891	0.151086	0.01 (-0.08, 0.1)	0.83115
cg26614073	3	47517819	S_Shore	SCAP	TSS1500	TRUE	0.12 (0.04, 0.21)	0.003326	0.00876959	0.1 (0, 0.21)	0.046766
cg26628899	18	9712032	S_Shelf	RAB31	Body	NA	-0.06 (-0.12, 0)	0.062644	0.0725452	-0.07 (-0.15, 0)	0.044407
cg26660800	17	59480926	Island	TBX2	Body	TRUE	-0.06 (-0.14, 0.01)	0.10004	0.11016	-0.07 (-0.17, 0.02)	0.121708
cg26686403	14	91710747		GPR68;GPR68;GPR68	5'UTR;1stExon;5'UTR	NA	0.1 (0.02, 0.17)	0.018321	0.0265916	0.11 (0.02, 0.21)	0.022563
cg26711820	12	81101689	N_Shore	MYF6	1stExon	TRUE	-0.09 (-0.17, -0.01)	0.028456	0.0364543	-0.09 (-0.19, 0.01)	0.07467
cg26732196	22	19843568	S_Shore	C22orf29;GNB1L	TSS1500;TSS1500	NA	0.12 (0.04, 0.2)	0.002399	0.00707277	0.11 (0.01, 0.22)	0.027798
cg26760212	20	62601743	S_Shore	ZNF512B	TSS1500	TRUE	-0.1 (-0.18, -0.02)	0.013893	0.0219636	-0.1 (-0.19, 0)	0.042904
cg26764799	10	94044301		CPEB3	5'UTR	NA	-0.11 (-0.2, -0.02)	0.012176	0.0202712	-0.17 (-0.28, -0.06)	0.002328
cg26804299	8	25847266		EBF2	Body	TRUE	-0.13 (-0.2, -0.07)	9.6e-05	0.00200247	-0.15 (-0.23, -0.07)	0.000214
cg26871520	14	77744655		POMT2	Body	NA	0.1 (0.03, 0.18)	0.007277	0.0140738	0.1 (0, 0.19)	0.041647
cg26893684	7	57487091	S_Shelf			TRUE	0.11 (0.05, 0.18)	0.000948	0.00421963	0.11 (0.03, 0.2)	0.007767
cg26919182	1	202522232		PPP1R12B;PPP1R12B;PPP1R12B;PPP1R12B	Body;Body;Body;Body	NA	0.08 (-0.13, 0.29)	0.462973	0.474538	0.03 (-0.26, 0.33)	0.826274
cg26933579	19	1387763	Island	NDUFS7	Body	NA	0.07 (0.01, 0.13)	0.019911	0.0279751	0.11 (0.03, 0.18)	0.004699
cg26940328	17	11148412	S_Shelf	SHISA6	Body	TRUE	0.12 (0.04, 0.19)	0.001969	0.0061744	0.15 (0.06, 0.25)	0.00154
cg26943759	16	87100606				TRUE	-0.09 (-0.17, -0.02)	0.015475	0.0234432	-0.12 (-0.21, -0.02)	0.013887
cg26946755	22	36836054				NA	0.12 (0.03, 0.2)	0.005876	0.0125987	0.11 (0.01, 0.22)	0.032898
cg27053299	13	100548780	Island	CLYBL	3'UTR	TRUE	-0.12 (-0.21, -0.03)	0.011479	0.0194378	-0.13 (-0.25, -0.02)	0.021045
cg27111756	19	45899412	Island	PPP1R13L;PPP1R13L	Body;Body	TRUE	-0.12 (-0.2, -0.04)	0.004637	0.0107073	-0.15 (-0.26, -0.05)	0.002962
cg27170141	1	10711044	N_Shelf	CASZ1;CASZ1	Body;Body	TRUE	0.08 (0.01, 0.14)	0.029524	0.0374331	0.04 (-0.04, 0.13)	0.286458
cg27207616	5	643090	N_Shore	CEP72	Body	TRUE	-0.13 (-0.2, -0.05)	0.001099	0.00452718	-0.13 (-0.22, -0.04)	0.005536
cg27209729	11	64428925	S_Shore	NRXN2;NRXN2	Body;Body	TRUE	0.2 (0.11, 0.29)	1.2e-05	0.000762	0.22 (0.1, 0.33)	0.000183
cg27221688	17	56769904	Island	TEX14;RAD51C;TEX14;RAD51C	TSS1500;TSS200;TSS1500;TSS200	TRUE	-0.03 (-0.05, -0.01)	0.01076	0.018425	-0.02 (-0.05, 0.01)	0.143565
cg27227029	1	17215834	Island			TRUE	-0.11 (-0.19, -0.03)	0.008782	0.0160477	-0.12 (-0.21, -0.02)	0.020241
cg27277583	15	76484625	S_Shore	C15orf27	Body	TRUE	-0.12 (-0.2, -0.04)	0.00318	0.00844307	-0.08 (-0.18, 0.02)	0.120619
cg27284627	11	131777582	N_Shelf	NTM	Body	TRUE	-0.08 (-0.15, -0.01)	0.033497	0.0417753	-0.08 (-0.17, 0.02)	0.11466
cg27301343	19	46142219	N_Shelf	EML2	Body	TRUE	-0.1 (-0.17, -0.03)	0.00693	0.0138055	-0.15 (-0.24, -0.06)	0.0011
cg27348777	14	58666767	Island	ACTR10	TSS200	NA	-0.07 (-0.12, -0.01)	0.021775	0.0298564	-0.1 (-0.17, -0.02)	0.008494
cg27351978	8	1650172	S_Shore	DLGAP2	3'UTR	TRUE	0.09 (0.01, 0.17)	0.020526	0.0283862	0.14 (0.04, 0.23)	0.005895
cg27400689	11	47586560	N_Shore	PTPMT1;PTPMT1	TSS1500;TSS1500	NA	0.13 (0.05, 0.21)	0.000958	0.00421963	0.09 (0, 0.19)	0.054233
cg27462519	16	3242639	Island			TRUE	0.06 (-0.02, 0.15)	0.140974	0.151086	0.09 (-0.02, 0.2)	0.102993
cg27526346	4	21699534		KCNIP4;KCNIP4	5'UTR;TSS1500	TRUE	-0.1 (-0.17, -0.02)	0.010164	0.0178045	-0.09 (-0.19, 0)	0.043782
cg27638815	19	15662578	S_Shore	CYP4F22	3'UTR	TRUE	-0.06 (-0.14, 0.01)	0.103632	0.11395	-0.09 (-0.19, 0.01)	0.070862
cg27656632	13	45694927	Island	GTF2F2	Body	NA	-0.12 (-0.19, -0.04)	0.0026	0.00747623	-0.14 (-0.24, -0.05)	0.003329
ch.1.219274665F	1	221208042				TRUE	0.11 (0.04, 0.18)	0.003414	0.00887873	0.12 (0.03, 0.21)	0.009628

## Sheet: Table S3
Supplementary Excel Table 3: DMPs selected by elastic-net for FEV1/FVC
CpG	chr	pos	Relation_to_Island	Gene	Gene_Group	Methyl450_Loci	MD	p	FDR	MD_exclusions	p_exclusions
cg00095214	1	38272200	N_Shore	C1orf122;YRDC;C1orf122	TSS1500;Body;TSS1500	TRUE	1.02 (-0.06, 2.09)	0.063872	0.0649445	1.22 (-0.09, 2.52)	0.06804
cg00133966	2	220572983				NA	-2.33 (-3.27, -1.39)	1e-06	9.08333e-05	-2.19 (-3.36, -1.02)	0.000251
cg00197495	10	93392836	Island	PPP1R3C;PPP1R3C	1stExon;5'UTR	TRUE	-1.03 (-1.7, -0.35)	0.003052	0.00441204	-1.53 (-2.39, -0.68)	0.000467
cg00223877	3	53290290	S_Shore	TKT;TKT;TKT	TSS1500;TSS1500;TSS1500	TRUE	-1.92 (-2.85, -0.98)	6.1e-05	0.00055379	-1.67 (-2.81, -0.53)	0.004216
cg00232827	5	172096764	Island	NEURL1B	Body	TRUE	-1.54 (-2.6, -0.47)	0.004862	0.00630902	-1.18 (-2.53, 0.16)	0.085301
cg00281680	3	126097532				NA	1.7 (0.64, 2.76)	0.00164	0.00283746	2.05 (0.74, 3.37)	0.002253
cg00303541	3	51741280	Island	GRM2;GRM2	5'UTR;5'UTR	TRUE	-0.47 (-1.6, 0.67)	0.42071	0.42226	-0.54 (-1.99, 0.91)	0.465168
cg00330958	3	39184552	N_Shore	CSRNP1	Body	TRUE	-1.55 (-2.58, -0.53)	0.002887	0.00424866	-2.13 (-3.4, -0.87)	0.000963
cg00331343	3	136581031	Island	NCK1	TSS200	TRUE	-1.51 (-2.49, -0.53)	0.00256	0.0039191	-1.65 (-2.85, -0.44)	0.007434
cg00350942	9	140034073	Island	GRIN1;GRIN1;GRIN1	1stExon;1stExon;1stExon	TRUE	-1.08 (-2.03, -0.14)	0.024686	0.0260734	-1.36 (-2.56, -0.16)	0.026788
cg00359695	12	131401509				NA	1.81 (0.69, 2.93)	0.001508	0.00264965	1.55 (0.16, 2.94)	0.029492
cg00388471	16	1475871	N_Shelf	C16orf91	Body	TRUE	-1.72 (-2.71, -0.73)	0.000679	0.00163741	-1.51 (-2.75, -0.26)	0.01769
cg00389515	22	40766657	Island	SGSM3;SGSM3	5'UTR;1stExon	TRUE	1.34 (0.36, 2.32)	0.007389	0.00887006	1.05 (-0.15, 2.26)	0.087004
cg00428668	1	160684247				NA	-1.7 (-2.75, -0.66)	0.00144	0.0025901	-1.68 (-2.96, -0.4)	0.01046
cg00475490	11	86517110		PRSS23;PRSS23;PRSS23;PRSS23;PRSS23;PRSS23;PRSS23	5'UTR;Body;Body;5'UTR;Body;Body;Body	NA	1.58 (0.55, 2.61)	0.002685	0.0040312	1.08 (-0.2, 2.37)	0.099236
cg00568384	2	173539262				TRUE	1.47 (0.45, 2.5)	0.004914	0.00634628	1.41 (0.12, 2.71)	0.031924
cg00585846	6	31515458		NFKBIL1;NFKBIL1;ATP6V1G2;NFKBIL1;NFKBIL1;NFKBIL1;ATP6V1G2;NFKBIL1	5'UTR;5'UTR;TSS1500;1stExon;1stExon;5'UTR;TSS1500;5'UTR	TRUE	1.45 (0.46, 2.44)	0.004047	0.00547024	1.69 (0.42, 2.97)	0.009198
cg00687674	15	69373260		MIR548H4;TMEM84	Body;Body	TRUE	-1.63 (-2.67, -0.59)	0.002183	0.00348896	-1.95 (-3.26, -0.64)	0.003712
cg00696641	19	10112748		COL5A3	Body	NA	1.66 (0.69, 2.62)	0.00078	0.00180127	1.59 (0.38, 2.8)	0.010121
cg00710870	7	102793411	S_Shelf			TRUE	-1.44 (-2.25, -0.63)	0.000525	0.00145794	-1.5 (-2.5, -0.5)	0.003469
cg00774550	19	51171836	Island	SHANK1	Body	NA	-1.3 (-2.48, -0.13)	0.030198	0.031772	-2.19 (-3.69, -0.69)	0.004344
cg00918900	1	1057335				NA	1.72 (0.7, 2.74)	0.000954	0.00202307	1.65 (0.4, 2.91)	0.010031
cg00942918	6	26020421	N_Shore	HIST1H4A;HIST1H3A	TSS1500;TSS1500	TRUE	-1.34 (-2.41, -0.26)	0.014857	0.0163247	-2.22 (-3.56, -0.88)	0.001231
cg00956010	17	2239526	N_Shore	TSR1;SGSM2;SGSM2	Body;TSS1500;TSS1500	TRUE	-1.61 (-2.56, -0.66)	0.000885	0.00194486	-1.7 (-2.86, -0.55)	0.003931
cg01017491	1	206760823		RASSF5;RASSF5;RASSF5	3'UTR;3'UTR;3'UTR	NA	-1.62 (-2.58, -0.67)	0.00092	0.00198613	-1.49 (-2.72, -0.26)	0.017927
cg01040361	8	143580770	Island	BAI1	Body	TRUE	-1.3 (-2.31, -0.29)	0.011827	0.0132356	-1.55 (-2.82, -0.27)	0.017405
cg01127300	22	38614796	S_Shelf			TRUE	1.88 (0.77, 3)	0.000953	0.00202307	2.01 (0.61, 3.41)	0.004876
cg01232726	11	113576693		TMPRSS5	Body	TRUE	-1.5 (-2.33, -0.67)	0.000381	0.00118909	-1.16 (-2.14, -0.17)	0.02169
cg01256391	21	19032972				NA	-1.91 (-2.91, -0.9)	0.000207	0.000881367	-2.06 (-3.32, -0.79)	0.001461
cg01290580	14	103851502	Island	MARK3;MARK3;MARK3;MARK3;MARK3	TSS200;TSS200;TSS200;TSS200;TSS200	TRUE	-0.91 (-1.57, -0.25)	0.007228	0.00871518	-0.82 (-1.63, -0.01)	0.047002
cg01355879	2	28676159				NA	-1.63 (-2.66, -0.6)	0.002018	0.00331432	-1.74 (-3.04, -0.43)	0.009173
cg01394167	4	9479622				TRUE	1.74 (0.71, 2.78)	0.000975	0.00203592	2.45 (1.14, 3.75)	0.000243
cg01399860	9	136889061	N_Shore	NCRNA00094	TSS1500	TRUE	1.27 (0.23, 2.3)	0.016955	0.0183707	1.52 (0.22, 2.82)	0.021961
cg01454496	14	100969992		WDR25;WDR25	Body;Body	NA	-1.63 (-2.56, -0.7)	0.000629	0.00161197	-0.99 (-2.13, 0.14)	0.087411
cg01471428	12	115133663	N_Shelf			TRUE	1.96 (1, 2.92)	6.6e-05	0.000561769	1.68 (0.51, 2.85)	0.005072
cg01569592	3	185842634				NA	1.19 (0.58, 1.81)	0.000149	0.000751898	1.08 (0.31, 1.85)	0.005902
cg01582834	5	155823636		SGCD;SGCD;SGCD	Body;Body;Body	NA	-1.42 (-2.34, -0.49)	0.002661	0.00401222	-1.66 (-2.81, -0.52)	0.004544
cg01588656	11	36175419		LDLRAD3;LDLRAD3;LDLRAD3	5'UTR;Body;Body	NA	-1.98 (-2.92, -1.03)	4e-05	0.000476875	-1.72 (-2.92, -0.52)	0.004994
cg01620164	2	164590272	N_Shelf	FIGN	Body	TRUE	0.95 (-0.44, 2.33)	0.180002	0.182006	-0.17 (-1.86, 1.52)	0.847574
cg01628961	22	18476818		MICAL3	5'UTR	NA	-1.52 (-2.5, -0.54)	0.002387	0.00374903	-1.45 (-2.72, -0.17)	0.026441
cg01640773	3	10796230				NA	-1.76 (-2.71, -0.8)	0.000342	0.00112283	-2.11 (-3.32, -0.9)	0.000641
cg01727346	22	45596797	N_Shore	C22orf9;C22orf9	Body;Body	TRUE	1.07 (0.25, 1.89)	0.010727	0.0121291	1.28 (0.23, 2.32)	0.016567
cg01786048	2	239035964	N_Shore	ESPNL	Body	TRUE	-1.55 (-2.69, -0.41)	0.007825	0.00933178	-1.51 (-2.94, -0.08)	0.038365
cg01788994	4	96469264	N_Shore	UNC5C	Body	TRUE	-0.95 (-1.5, -0.4)	0.000733	0.00174163	-1.28 (-1.9, -0.66)	5.9e-05
cg01857937	1	194858398				NA	0.43 (0.08, 0.78)	0.015936	0.0173702	0.59 (0.15, 1.04)	0.009166
cg01872779	4	2936973	Island	MFSD10;C4orf10;MFSD10	TSS1500;TSS1500;TSS1500	TRUE	-1.33 (-2.27, -0.39)	0.005739	0.00709241	-1.14 (-2.32, 0.03)	0.057237
cg01878963	1	112147900				TRUE	-2.03 (-3.11, -0.95)	0.000237	0.000913451	-1.26 (-2.61, 0.1)	0.069073
cg01883825	19	12202105	N_Shore	ZNF788	TSS1500	NA	-1.53 (-2.55, -0.52)	0.003107	0.00446785	-1.03 (-2.3, 0.25)	0.115226
cg01941243	1	227971215	N_Shelf			TRUE	1.16 (0.18, 2.14)	0.020632	0.0220048	1.12 (-0.09, 2.33)	0.070063
cg02168584	2	172972681	N_Shore			TRUE	1.62 (0.66, 2.59)	0.000965	0.0020306	1.63 (0.42, 2.85)	0.008266
cg02260098	21	44782434	Island			TRUE	1.57 (0.67, 2.47)	0.000648	0.00162505	1.36 (0.27, 2.46)	0.015109
cg02275359	19	36719719		ZNF146;ZNF146;ZNF146	5'UTR;5'UTR;5'UTR	TRUE	0.67 (0.17, 1.16)	0.008171	0.00963895	0.69 (0.17, 1.21)	0.009355
cg02293212	19	1962588	S_Shore	CSNK1G2	5'UTR	TRUE	-1.36 (-2.32, -0.4)	0.005602	0.00695713	-1.21 (-2.43, 0.01)	0.051261
cg02308296	6	31964315		C4B;C4A	Body;Body	TRUE	0.64 (0.3, 0.97)	0.000245	0.000918288	0.41 (-0.09, 0.91)	0.105325
cg02356218	11	124352048				TRUE	2.04 (1.03, 3.04)	7.4e-05	0.000576143	2.12 (0.81, 3.43)	0.001537
cg02392228	19	4523345	N_Shore	PLIN5	3'UTR	TRUE	1.71 (0.65, 2.76)	0.001578	0.00273889	1.85 (0.53, 3.17)	0.006189
cg02454636	16	87885301		SLC7A5	Body	TRUE	1.03 (0.4, 1.66)	0.001459	0.00259541	1.01 (0.22, 1.81)	0.012784
cg02527372	16	56692077	S_Shore	MT1F	Body	TRUE	-2.05 (-2.98, -1.13)	1.5e-05	0.000371591	-2.52 (-3.67, -1.37)	1.8e-05
cg02550741	11	119554281		PVRL1;PVRL1;PVRL1	Body;Body;Body	TRUE	1.21 (0.17, 2.26)	0.023325	0.0247318	1.93 (0.67, 3.2)	0.002835
cg02563346	10	25670414		GPR158	Body	NA	-1.49 (-2.38, -0.59)	0.00113	0.00224763	-1.12 (-2.22, -0.02)	0.046514
cg02627751	14	23345043	S_Shelf	LRP10	Body	NA	-1.06 (-1.71, -0.42)	0.001238	0.00239259	-1.17 (-1.95, -0.4)	0.003123
cg02719608	17	77776428	Island			TRUE	1.85 (0.77, 2.93)	0.000786	0.00180747	1.7 (0.37, 3.04)	0.012607
cg02745045	17	63150820		RGS9;RGS9;RGS9	Body;Body;Body	TRUE	1.52 (0.46, 2.58)	0.005133	0.00659784	1.6 (0.25, 2.96)	0.020524
cg02863988	19	4525572	S_Shore	PLIN5	Body	TRUE	2.15 (1.12, 3.18)	4.2e-05	0.000476875	1.94 (0.63, 3.25)	0.003808
cg02869210	12	113758871		SLC8B1;SLC8B1	ExonBnd;Body	NA	0.96 (0.3, 1.62)	0.004431	0.00587566	1.44 (0.69, 2.18)	0.000165
cg02883751	2	109911480		SH3RF3	Body	NA	-0.35 (-0.57, -0.12)	0.002486	0.00383816	-0.34 (-0.6, -0.08)	0.011644
cg02899001	17	235416	Island			TRUE	-1.01 (-1.7, -0.31)	0.00445	0.00588653	-1.12 (-1.98, -0.27)	0.010414
cg02941120	19	5052000	S_Shelf	KDM4B	Body	NA	-1.37 (-2.35, -0.39)	0.006081	0.00748114	-1.63 (-2.81, -0.45)	0.006887
cg02954617	1	172712325				NA	-2.04 (-3.05, -1.03)	7.8e-05	0.000597986	-2.02 (-3.28, -0.77)	0.001622
cg03119143	1	181284357	N_Shelf			NA	-1.12 (-1.98, -0.27)	0.010298	0.0117169	-1.38 (-2.49, -0.26)	0.015653
cg03128534	1	43423976	Island	SLC2A1	Body	TRUE	1.9 (0.85, 2.96)	0.000414	0.00124272	2 (0.67, 3.32)	0.003273
cg03135313	7	75612713		POR	Body	NA	1.44 (0.5, 2.38)	0.002695	0.0040351	0.51 (-0.7, 1.72)	0.413025
cg03266892	7	50133121	S_Shore	ZPBP;ZPBP	TSS1500;TSS1500	NA	-1.89 (-2.76, -1.02)	2.3e-05	0.000384706	-2.32 (-3.37, -1.28)	1.4e-05
cg03329539	2	233283329	N_Shore			TRUE	1.93 (0.78, 3.07)	0.001004	0.00206321	2.2 (0.74, 3.66)	0.003199
cg03394764	17	36909005	Island	PSMB3;PSMB3	5'UTR;1stExon	TRUE	1.48 (0.65, 2.32)	0.000514	0.00143936	1.66 (0.57, 2.74)	0.002853
cg03431918	17	77716367	S_Shore			TRUE	1.47 (0.34, 2.6)	0.010788	0.0121728	1.45 (0.04, 2.85)	0.044086
cg03477379	19	18020327				NA	1.79 (0.79, 2.8)	0.000492	0.00139656	1.6 (0.37, 2.84)	0.010975
cg03518311	19	39348339				NA	2.01 (0.89, 3.14)	0.000457	0.0013319	2.18 (0.76, 3.59)	0.002591
cg03555448	1	4631309				NA	-0.36 (-0.58, -0.14)	0.001204	0.0023519	-0.28 (-0.56, 0)	0.050814
cg03558379	3	43003249				NA	1.85 (0.88, 2.82)	0.00019	0.000855163	1.98 (0.83, 3.13)	0.000758
cg03617345	22	17690680		CECR1;CECR1	5'UTR;1stExon	TRUE	0.49 (0.17, 0.8)	0.002774	0.00413068	0.74 (0.34, 1.14)	0.000309
cg03636183	19	17000585	N_Shore	F2RL3	Body	TRUE	3.2 (1.94, 4.46)	6.97451e-07	9.08333e-05	2.6 (1.05, 4.14)	0.00105
cg03647927	17	36584240	N_Shore			TRUE	1.78 (0.79, 2.77)	0.000431	0.0012697	1.54 (0.3, 2.78)	0.015352
cg03652676	3	62361923	N_Shore			TRUE	-1.06 (-2.03, -0.1)	0.030338	0.0318578	-0.94 (-2.13, 0.25)	0.121096
cg03687348	2	236401266	N_Shore	AGAP1;AGAP1;AGAP1	TSS1500;TSS1500;TSS1500	NA	-1.5 (-2.46, -0.53)	0.002404	0.0037541	-1.76 (-2.98, -0.53)	0.005097
cg03700837	16	1122636	Island	SSTR5;SSTR5-AS1	TSS200;Body	NA	-1.54 (-2.53, -0.54)	0.00245	0.003815	-1.85 (-3.09, -0.61)	0.003508
cg03725573	11	113962901		ZBTB16;ZBTB16	Body;Body	TRUE	-1.39 (-2.5, -0.28)	0.014353	0.0158348	-1.41 (-2.83, 0.01)	0.051961
cg03731828	6	33129106	N_Shore			TRUE	1.41 (0.34, 2.48)	0.010149	0.0115958	1.37 (0.01, 2.74)	0.04861
cg03764753	2	152163155				NA	1.35 (0.22, 2.49)	0.01967	0.0210612	1.77 (0.34, 3.21)	0.015825
cg03768345	14	103027280				NA	-1.13 (-2.21, -0.05)	0.040426	0.041966	-1.3 (-2.65, 0.05)	0.058911
cg03776853	22	36461577	N_Shore			NA	2.3 (1.09, 3.51)	0.00021	0.000887209	2.33 (0.81, 3.85)	0.002793
cg03991307	12	81110527	N_Shore	MYF5	TSS200	NA	1.54 (0.76, 2.33)	0.000117	0.000706703	1.77 (0.76, 2.78)	0.000601
cg04084157	7	100809049	Island	VGF	TSS200	TRUE	-0.64 (-1.7, 0.43)	0.24276	0.245008	-0.93 (-2.27, 0.42)	0.176879
cg04114181	12	54179226				NA	-1.59 (-2.54, -0.63)	0.001157	0.00228466	-1.62 (-2.8, -0.45)	0.006874
cg04157159	16	3661774	Island	BTBD12	TSS200	TRUE	-1.49 (-2.47, -0.51)	0.00301	0.0043629	-1.8 (-3.04, -0.57)	0.004194
cg04296178	2	240650117	Island			TRUE	1.19 (0.17, 2.21)	0.022253	0.0236873	1.86 (0.58, 3.13)	0.00441
cg04304659	18	71983375	Island			TRUE	1.41 (0.62, 2.2)	0.000465	0.00134801	1.72 (0.76, 2.67)	0.000434
cg04304696	9	138847903		UBAC1	Body	NA	1.06 (0.56, 1.55)	3.5e-05	0.000454167	0.98 (0.36, 1.6)	0.00193
cg04362206	6	106429065	N_Shore			NA	1.57 (0.77, 2.38)	0.000139	0.000733654	1.68 (0.67, 2.7)	0.001167
cg04370758	9	131313743	N_Shore	SPTAN1;SPTAN1;SPTAN1;MIR1268A	TSS1500;TSS1500;TSS1500;Body	NA	1.34 (0.27, 2.41)	0.014535	0.0160032	1.32 (-0.05, 2.68)	0.058553
cg04419557	6	111302727	N_Shore	RPF2;RPF2	TSS1500;TSS1500	NA	1.67 (0.57, 2.77)	0.002899	0.00424866	1.1 (-0.28, 2.48)	0.117144
cg04451703	10	70231397	Island	DNA2	Body	TRUE	-1.3 (-2.29, -0.31)	0.009893	0.0113271	-1.78 (-3.01, -0.56)	0.004383
cg04576855	2	64880738	Island	SERTAD2	5'UTR	TRUE	1.12 (0.34, 1.91)	0.004874	0.00630957	0.79 (-0.22, 1.81)	0.126348
cg04693046	7	1132853	Island	C7orf50;GPER;GPER;GPER;C7orf50;C7orf50	Body;3'UTR;3'UTR;3'UTR;Body;Body	TRUE	1.72 (0.74, 2.7)	0.000585	0.00158619	1.54 (0.35, 2.72)	0.011116
cg04716950	7	9766682	S_Shore			NA	1.24 (0.45, 2.02)	0.002028	0.0033191	1.05 (-0.09, 2.19)	0.072512
cg04772326	10	103599757	N_Shelf	KCNIP2;KCNIP2;KCNIP2;KCNIP2;KCNIP2;KCNIP2;KCNIP2	Body;Body;TSS200;Body;Body;Body;Body	TRUE	-1.76 (-2.6, -0.91)	4.6e-05	0.000491569	-1.68 (-2.68, -0.68)	0.00105
cg04774239	4	631734		PDE6B;PDE6B	Body;Body	TRUE	1.54 (0.56, 2.51)	0.002064	0.00335785	1.41 (0.19, 2.63)	0.024018
cg04850045	2	105853200	Island			TRUE	1.68 (0.73, 2.64)	0.000572	0.00157444	1.62 (0.38, 2.85)	0.010397
cg04880050	10	75012285	Island	MRPS16;MRPS16;DNAJC9-AS1	1stExon;5'UTR;Body	NA	-1.37 (-2.38, -0.36)	0.007959	0.00947086	-2.01 (-3.25, -0.77)	0.001486
cg04918314	12	52826734		KRT75	Body	TRUE	0.95 (0.24, 1.67)	0.009308	0.0107249	1.12 (0.25, 1.99)	0.011544
cg04949287	15	75165871	Island	SCAMP2	TSS1500	NA	-1.89 (-2.9, -0.87)	0.00028	0.0010106	-1.74 (-2.99, -0.49)	0.006502
cg04976151	16	57496328	N_Shore	POLR2C	TSS1500	TRUE	1.97 (0.81, 3.13)	0.000891	0.00195018	1.86 (0.41, 3.3)	0.01199
cg05031424	17	6945159	N_Shore	SLC16A11	Body	TRUE	-1.68 (-2.71, -0.65)	0.001393	0.00253908	-1.37 (-2.63, -0.12)	0.03173
cg05095125	4	152588239				NA	-1.26 (-2.11, -0.42)	0.003556	0.00491883	-0.89 (-1.95, 0.18)	0.104853
cg05142929	18	59997009	S_Shelf	TNFRSF11A;TNFRSF11A;TNFRSF11A;TNFRSF11A;TNFRSF11A	Body;Body;Body;Body;Body	NA	1.56 (0.47, 2.65)	0.005204	0.00664211	1.85 (0.47, 3.23)	0.008793
cg05148093	5	140027274	Island	NDUFA2;IK	TSS200;TSS200	TRUE	-1.47 (-2.3, -0.63)	0.000576	0.00157749	-1.05 (-2.04, -0.06)	0.038457
cg05150327	15	81617335	S_Shore	STARD5	TSS1500	TRUE	1.11 (0.04, 2.17)	0.041434	0.042768	1.92 (0.56, 3.28)	0.005605
cg05184654	17	17454883		PEMT;PEMT;PEMT;PEMT;PEMT	Body;Body;Body;Body;Body	NA	-0.51 (-0.8, -0.22)	0.000653	0.00162505	-0.61 (-0.98, -0.25)	0.000962
cg05227461	1	159181881				NA	-1.32 (-2.12, -0.51)	0.001362	0.00250774	-1.11 (-2.13, -0.1)	0.032203
cg05293407	6	28891967	Island	TRIM27	TSS200	TRUE	2.07 (1.06, 3.07)	5.8e-05	0.000535763	2.15 (0.9, 3.4)	0.000791
cg05356163	6	90661242		BACH2;BACH2	Body;Body	TRUE	1.41 (0.47, 2.35)	0.003398	0.00477296	2.04 (0.88, 3.19)	0.000553
cg05393469	20	32864333				NA	-1.91 (-2.93, -0.88)	0.000268	0.000980268	-1.74 (-3.03, -0.46)	0.007806
cg05419812	6	31276437	Island			TRUE	2.26 (1.12, 3.4)	0.000104	0.000679647	3.07 (1.68, 4.47)	1.7e-05
cg05459163	14	92411904	N_Shore	FBLN5	Body	NA	-2.39 (-3.56, -1.22)	6.2e-05	0.00055379	-2.74 (-4.22, -1.26)	0.000301
cg05462761	1	6545157	Island	PLEKHG5;PLEKHG5;PLEKHG5;PLEKHG5;PLEKHG5	5'UTR;5'UTR;Body;5'UTR;Body	TRUE	-2.29 (-3.48, -1.09)	0.000178	0.00081521	-3.02 (-4.57, -1.48)	0.000131
cg05539750	16	82829935		CDH13;CDH13;CDH13;CDH13;CDH13;CDH13;LOC101928446	5'UTR;Body;Body;Body;Body;Body;Body	NA	-2.07 (-3.15, -0.99)	0.000175	0.000808263	-1.4 (-2.71, -0.08)	0.038231
cg05556371	5	173730345				NA	1.52 (0.53, 2.51)	0.002762	0.00412408	1.5 (0.25, 2.76)	0.019317
cg05560575	12	116919971				TRUE	1.44 (0.61, 2.28)	0.000759	0.00176776	1.57 (0.53, 2.6)	0.003107
cg05575921	5	373378	N_Shore	AHRR	Body	TRUE	3.45 (2, 4.9)	3e-06	0.000204375	3.47 (1.66, 5.27)	0.000176
cg05583334	5	107382854		FBXL17	Body	NA	0.53 (0.02, 1.05)	0.043075	0.0442877	0.98 (0.35, 1.6)	0.002153
cg05585115	1	2999454	N_Shore	PRDM16;PRDM16	Body;Body	NA	-1.84 (-2.85, -0.83)	0.000354	0.0011416	-2.48 (-3.75, -1.21)	0.000142
cg05589277	19	11289183	Island	KANK2;KANK2	Body;Body	TRUE	-1.9 (-2.89, -0.9)	0.000202	0.00087373	-1.64 (-2.9, -0.38)	0.01102
cg05590723	15	45422849	S_Shore	DUOX1;DUOX1;DUOXA1;DUOXA1;DUOXA1;DUOXA1	5'UTR;5'UTR;TSS1500;TSS1500;TSS1500;TSS1500	NA	1.74 (0.65, 2.83)	0.001864	0.00312578	1.44 (0.09, 2.79)	0.036672
cg05617317	7	5813636		RNF216;RNF216	5'UTR;5'UTR	NA	1.51 (0.44, 2.57)	0.005703	0.00706394	1.9 (0.55, 3.24)	0.005832
cg05750276	10	122610832	Island	WDR11;WDR11	5'UTR;1stExon	TRUE	1.78 (0.83, 2.73)	0.000242	0.000918288	1.31 (0.12, 2.51)	0.031192
cg05775627	12	49690254	Island	PRPH	Body	TRUE	1.71 (0.66, 2.76)	0.001452	0.00259541	1.84 (0.51, 3.18)	0.006706
cg05909475	1	157108803	S_Shore	ETV3;ETV3	TSS1500;TSS1500	TRUE	-0.69 (-1.09, -0.29)	0.000667	0.00162527	-0.59 (-1.12, -0.06)	0.030577
cg06003187	1	42629798		GUCA2A	Body	TRUE	1.75 (0.7, 2.8)	0.001141	0.00226125	1.96 (0.68, 3.24)	0.002671
cg06059043	16	559311	N_Shore	RAB11FIP3;RAB11FIP3	Body;Body	TRUE	-1.38 (-2.22, -0.54)	0.001346	0.00249514	-0.79 (-1.8, 0.22)	0.126633
cg06125049	7	50658806		GRB10;GRB10;GRB10;GRB10	3'UTR;3'UTR;3'UTR;3'UTR	NA	-2.46 (-3.53, -1.39)	7e-06	0.0002725	-1.7 (-3.06, -0.33)	0.015121
cg06140833	1	177749559				NA	1.34 (0.41, 2.26)	0.004597	0.00603702	1.67 (0.54, 2.8)	0.003869
cg06180356	3	145879710	S_Shore	PLOD2;PLOD2	TSS1500;TSS1500	TRUE	2.2 (1.14, 3.25)	4.8e-05	0.000503077	2.21 (0.93, 3.49)	0.000761
cg06223926	10	33626522	S_Shore			TRUE	1.73 (0.68, 2.79)	0.001332	0.00249063	1.17 (-0.15, 2.49)	0.081924
cg06311139	14	23626362		SLC7A8	Body	NA	-2.25 (-3.27, -1.22)	1.8e-05	0.000377308	-2.19 (-3.47, -0.9)	0.00088
cg06324957	7	34118611	Island	BMPER	Body	TRUE	1.87 (0.91, 2.83)	0.000137	0.000733654	1.26 (0.03, 2.49)	0.045334
cg06340516	7	1687244	S_Shore			TRUE	-1.65 (-2.69, -0.62)	0.001803	0.00306966	-1.89 (-3.23, -0.55)	0.005789
cg06366791	1	63249213		ATG4C;ATG4C	TSS1500;TSS1500	TRUE	2.29 (1.25, 3.33)	1.8e-05	0.000377308	2.16 (0.87, 3.45)	0.001095
cg06394976	13	109954344				NA	1.18 (0.31, 2.06)	0.00827	0.00973467	1.65 (0.6, 2.69)	0.002081
cg06613666	12	46123163	Island	ARID2;LOC400027	TSS1500;TSS1500	TRUE	-1.32 (-2.16, -0.47)	0.002297	0.00361811	-1.73 (-2.8, -0.67)	0.00147
cg06685111	6	30295466	S_Shore	HCG18;TRIM39;TRIM39;HCG18;TRIM39	TSS1500;5'UTR;5'UTR;TSS1500;1stExon	TRUE	1.38 (0.36, 2.4)	0.008317	0.00976889	1.06 (-0.25, 2.38)	0.113675
cg06753303	6	96749824				NA	1.33 (0.36, 2.31)	0.007616	0.00912246	1.44 (0.26, 2.62)	0.017039
cg06761793	1	1550770	Island	MIB2;MIB2;MIB2;MIB2;MIB2;MIB2	TSS1500;TSS200;TSS200;TSS200;TSS200;TSS200	TRUE	-1 (-1.66, -0.34)	0.0031	0.00446785	-1.06 (-1.83, -0.28)	0.007498
cg06766016	1	45278971	Island	BTBD19	Body	TRUE	1.23 (0.45, 2.01)	0.002154	0.00346774	1.62 (0.62, 2.62)	0.00157
cg06824013	15	53097247	N_Shore			TRUE	1.99 (0.91, 3.08)	0.000312	0.00106943	1.56 (0.21, 2.91)	0.02373
cg06826457	12	12867669	N_Shelf			TRUE	2.03 (0.84, 3.22)	0.000852	0.00189971	2.13 (0.65, 3.62)	0.005011
cg06845354	5	140382045		PCDHA1;PCDHA1;PCDHA2;PCDHA3;PCDHA4;PCDHA5;PCDHA6;PCDHA6;PCDHA7;PCDHA8;PCDHA9;PCDHA10;PCDHA10;PCDHA11;PCDHA12;PCDHA13;PCDHAC1;PCDHAC2	Body;Body;Body;Body;Body;Body;Body;Body;Body;Body;Body;Body;Body;Body;Body;Body;Body;Body	NA	1.34 (0.45, 2.22)	0.003217	0.0045897	1.04 (-0.05, 2.13)	0.062203
cg06845858	4	123843430	Island	NUDT6;NUDT6;SPATA5	5'UTR;Body;TSS1500	TRUE	1.56 (0.58, 2.54)	0.001808	0.00306966	1.54 (0.32, 2.76)	0.013606
cg06880508	12	109956075		UBE3B;UBE3B	Body;Body	NA	1.49 (0.49, 2.48)	0.003342	0.00471863	1.5 (0.2, 2.81)	0.024033
cg06906555	1	205011906		CNTN2	TSS1500	TRUE	1.52 (0.48, 2.57)	0.004313	0.00574715	1.52 (0.23, 2.82)	0.021239
cg06918927	16	74851956				NA	1.63 (0.67, 2.59)	0.000854	0.00189971	1.78 (0.56, 3)	0.004455
cg06952719	11	67889381	Island	CHKA;CHKA	TSS1500;TSS1500	NA	1.59 (0.66, 2.51)	0.000769	0.00178343	1.85 (0.65, 3.05)	0.002615
cg07024568	15	71615957		THSD4	Body	NA	2.04 (0.91, 3.16)	0.000405	0.0012331	1.68 (0.28, 3.09)	0.019244
cg07149175	20	58203535		LOC100506384;PHACTR3;PHACTR3;PHACTR3	TSS200;TSS200;Body;Body	NA	1.5 (0.52, 2.49)	0.002813	0.00417734	1.63 (0.39, 2.88)	0.010195
cg07167608	2	239431572		LINC01107	Body	NA	-1.13 (-1.84, -0.41)	0.002157	0.00346774	-0.95 (-1.87, -0.02)	0.044464
cg07207858	3	134204910	Island	CEP63;CEP63;ANAPC13;CEP63;CEP63;ANAPC13;CEP63;ANAPC13	5'UTR;5'UTR;TSS200;5'UTR;TSS200;TSS200;1stExon;TSS200	TRUE	0.83 (0.21, 1.45)	0.008627	0.0100464	1.09 (0.33, 1.85)	0.005191
cg07237217	10	72255069		PALD1	5'UTR	NA	1.91 (0.73, 3.09)	0.001508	0.00264965	2.17 (0.68, 3.66)	0.004398
cg07263235	8	19796394	N_Shore	LPL	TSS200	TRUE	1.77 (0.79, 2.75)	0.000408	0.00123533	1.57 (0.34, 2.79)	0.012131
cg07268319	17	79790705	Island	FAM195B;FAM195B	5'UTR;5'UTR	TRUE	-1.38 (-2.25, -0.51)	0.001855	0.00312029	-0.95 (-2.03, 0.12)	0.083256
cg07303750	3	50428458		CACNA2D2;CACNA2D2;CACNA2D2;CACNA2D2	Body;Body;Body;Body	NA	1.68 (0.84, 2.52)	9e-05	0.000619938	2.03 (1.04, 3.02)	5.8e-05
cg07355762	13	28252953				NA	-1.56 (-2.41, -0.71)	0.000336	0.00110982	-1.81 (-2.9, -0.72)	0.001188
cg07440278	11	1673965	Island	HCCA2	Body	TRUE	-1.22 (-2.08, -0.36)	0.005291	0.00673737	-1.22 (-2.32, -0.11)	0.031193
cg07470492	1	29542719		MECR;MECR	Body;Body	NA	-1.57 (-2.53, -0.6)	0.001462	0.00259541	-1.72 (-2.93, -0.51)	0.005366
cg07509728	2	156862158				NA	-2.26 (-3.33, -1.19)	3.4e-05	0.000454167	-1.57 (-2.89, -0.25)	0.020172
cg07552799	16	58371146				NA	2.2 (1.04, 3.36)	0.000217	0.000895947	2.53 (1.04, 4.03)	0.000893
cg07582923	14	105105063	N_Shore			TRUE	1.64 (0.67, 2.6)	0.000971	0.00203537	1.28 (0.02, 2.54)	0.04649
cg07596529	7	73064510	S_Shore			TRUE	-1.23 (-2.21, -0.25)	0.013736	0.0152157	-1.3 (-2.56, -0.04)	0.044013
cg07671369	2	46843409	N_Shore	PIGF;PIGF;CRIPT	5'UTR;5'UTR;TSS1500	NA	1.87 (0.96, 2.79)	6.5e-05	0.000561769	1.82 (0.7, 2.93)	0.001522
cg07689010	6	3916699				NA	-2.13 (-3.26, -0.99)	0.000246	0.000918288	-1.92 (-3.33, -0.51)	0.007664
cg07691469	9	132815770	Island	GPR107;GPR107;GPR107;GPR107	TSS1500;TSS1500;TSS1500;TSS1500	NA	1.31 (0.32, 2.29)	0.009415	0.0108253	1.01 (-0.23, 2.25)	0.110897
cg07712766	4	41539955		LIMCH1;LIMCH1;LIMCH1;LIMCH1;LIMCH1	5'UTR;Body;Body;Body;Body	NA	1.27 (0.17, 2.38)	0.024442	0.0258658	1.81 (0.39, 3.23)	0.012467
cg07753669	13	95512473		LOC101927284	Body	NA	-2.29 (-3.5, -1.07)	0.000223	0.000900435	-2.32 (-3.84, -0.8)	0.002787
cg07759801	18	72162699	N_Shore	CNDP2	TSS1500	TRUE	1.59 (0.53, 2.65)	0.003294	0.00466294	1.88 (0.58, 3.18)	0.004577
cg07852840	3	140813919	Island	SPSB4	Body	TRUE	1.3 (0.61, 2)	0.000225	0.000900435	1.11 (0.24, 1.98)	0.012902
cg07906019	12	110242503		TRPV4;TRPV4;TRPV4;TRPV4;TRPV4	Body;Body;Body;Body;Body	NA	0.92 (0.38, 1.45)	0.000739	0.00174353	0.93 (0.37, 1.5)	0.001236
cg07932479	14	76127385	Island	C14orf1;C14orf1;TTLL5	1stExon;5'UTR;TSS1500	TRUE	0.92 (0.35, 1.49)	0.00169	0.00290552	1.06 (0.38, 1.73)	0.002237
cg08009622	6	75916327	Island	COL12A1;COL12A1	TSS1500;TSS1500	TRUE	2.35 (1.34, 3.36)	6e-06	0.000251538	2.53 (1.29, 3.76)	6.5e-05
cg08121446	12	119614312				NA	-1.6 (-2.57, -0.64)	0.001178	0.00231723	-1.57 (-2.79, -0.35)	0.011543
cg08124722	17	32597714		CCL7	Body	TRUE	-1.72 (-2.67, -0.77)	0.000377	0.00118766	-1.82 (-3.05, -0.59)	0.003737
cg08131310	3	155223538		PLCH1;PLCH1;PLCH1	Body;Body;Body	NA	0.26 (0.09, 0.43)	0.002914	0.00425772	0.31 (0.1, 0.52)	0.004016
cg08137360	1	22623748				NA	1.51 (0.53, 2.49)	0.002665	0.00401222	0.93 (-0.31, 2.18)	0.14163
cg08142884	7	155369424	S_Shelf			TRUE	0.77 (0.21, 1.33)	0.007181	0.00868133	0.73 (0.09, 1.37)	0.025569
cg08179530	6	36648295	Island	CDKN1A;CDKN1A	5'UTR;5'UTR	TRUE	1.94 (0.96, 2.91)	0.000106	0.000679647	2.22 (0.99, 3.45)	0.00041
cg08453194	6	41904398		CCND3;CCND3;CCND3;CCND3	Body;Body;Body;Body	TRUE	1.98 (0.91, 3.06)	0.000303	0.00105856	2.79 (1.43, 4.14)	6e-05
cg08468370	19	39903678	Island	PLEKHG2	TSS200	TRUE	-1.65 (-2.56, -0.75)	0.000335	0.00110982	-1.42 (-2.57, -0.27)	0.015449
cg08468401	3	14303131				TRUE	1.2 (0.03, 2.36)	0.044076	0.0450683	1.82 (0.37, 3.28)	0.013888
cg08468981	16	3404744		OR2C1	TSS1500	NA	-1.81 (-2.67, -0.94)	4.2e-05	0.000476875	-1.58 (-2.63, -0.52)	0.003548
cg08478016	1	9258033	N_Shore			TRUE	-1.36 (-2.48, -0.24)	0.017296	0.018703	-1.71 (-3.15, -0.27)	0.020028
cg08511598	9	38392771	Island	ALDH1B1;ALDH1B1	1stExon;5'UTR	NA	-0.92 (-1.48, -0.36)	0.001287	0.00246111	-0.26 (-1, 0.48)	0.486784
cg08535918	16	56256748		GNAO1;GNAO1	Body;Body	TRUE	1.83 (0.89, 2.77)	0.000138	0.000733654	1.95 (0.81, 3.1)	0.000857
cg08541521	1	111506029	Island	C1orf103;C1orf103	Body;5'UTR	TRUE	-0.99 (-1.94, -0.04)	0.041216	0.0426238	-0.89 (-2.1, 0.32)	0.150864
cg08642543	6	35662800		FKBP5	5'UTR	NA	-1.46 (-2.41, -0.51)	0.002626	0.00398655	-1.27 (-2.45, -0.09)	0.034726
cg08723739	7	8472876	N_Shore	NXPH1	TSS1500	NA	1.84 (1.07, 2.61)	3e-06	0.000204375	1.45 (0.52, 2.39)	0.002407
cg08784911	1	204346839	Island			TRUE	1.87 (0.8, 2.94)	0.00063	0.00161197	1.95 (0.63, 3.28)	0.00397
cg08818417	9	138139508	Island			TRUE	0.7 (0.22, 1.18)	0.004479	0.00591054	0.72 (0.06, 1.38)	0.03351
cg08826919	2	242953754	S_Shore			TRUE	-1.92 (-2.95, -0.88)	0.0003	0.00105484	-2.03 (-3.33, -0.74)	0.002133
cg08886482	1	9648699	Island	TMEM201;TMEM201	TSS1500;TSS1500	TRUE	1.48 (0.41, 2.55)	0.00691	0.00842494	1.56 (0.21, 2.91)	0.023894
cg08913955	15	75276450				NA	2.14 (0.98, 3.29)	0.000287	0.00102232	2.51 (1.07, 3.95)	0.000659
cg08919443	21	47423639	Island	COL6A1	Body	TRUE	1.77 (0.88, 2.67)	0.000113	0.00069809	1.93 (0.85, 3.01)	0.000497
cg09023608	2	198650009	Island	BOLL;BOLL;BOLL	5'UTR;Body;1stExon	TRUE	1.44 (0.73, 2.16)	8.2e-05	0.000603919	1.95 (1.06, 2.83)	1.8e-05
cg09270688	21	17267968				NA	-2.02 (-3.03, -1)	0.000106	0.000679647	-1.83 (-3.11, -0.55)	0.00519
cg09391705	13	26828746	Island	CDK8	TSS200	TRUE	-1.6 (-2.5, -0.7)	0.000527	0.00145794	-2.08 (-3.19, -0.97)	0.000266
cg09399176	11	15135329	N_Shore	INSC;INSC	TSS1500;Body	NA	-1.52 (-2.59, -0.46)	0.005174	0.00661932	-1.6 (-2.99, -0.22)	0.023157
cg09522746	9	140787128		LOC100133077;CACNA1B;CACNA1B	TSS200;Body;Body	NA	1.63 (0.65, 2.61)	0.001089	0.00217401	2.07 (0.84, 3.29)	0.001014
cg09609470	19	34110631	N_Shore			NA	1.41 (0.55, 2.27)	0.001305	0.00247142	1.34 (0.26, 2.41)	0.01477
cg09677243	17	31619231	Island	ACCN1;ACCN1;ACCN1	1stExon;5'UTR;Body	TRUE	-1.5 (-2.54, -0.47)	0.004409	0.00586074	-2.24 (-3.52, -0.96)	0.000634
cg09684846	16	10912718	Island	FAM18A	TSS200	TRUE	2.02 (1.03, 3)	6.3e-05	0.00055379	1.55 (0.3, 2.79)	0.015193
cg09704382	6	31963892		C4B;C4A	Body;Body	TRUE	0.57 (0.28, 0.85)	8.9e-05	0.000619938	0.43 (0.05, 0.82)	0.025581
cg09731694	9	132383003	Island	C9orf50;C9orf50	1stExon;5'UTR	TRUE	-1.28 (-2.51, -0.05)	0.040878	0.0423546	-2.11 (-3.63, -0.59)	0.006644
cg10012592	8	143342057		TSNARE1	Body	NA	1.62 (0.59, 2.65)	0.00211	0.00342247	2.23 (0.95, 3.5)	0.000658
cg10052164	11	1750939		HCCA2	Body	TRUE	-1.66 (-2.62, -0.71)	0.000668	0.00162527	-1.71 (-2.86, -0.55)	0.003778
cg10120572	6	4282302	Island			TRUE	-0.77 (-1.32, -0.22)	0.006503	0.00794649	-0.62 (-1.27, 0.04)	0.064997
cg10166151	14	93392367	S_Shelf	CHGA	Body	TRUE	1.01 (0.18, 1.83)	0.016438	0.0178817	1.03 (0, 2.06)	0.050302
cg10184431	6	27783226	S_Shore	HIST1H2AJ;HIST1H2BM;HIST1H2BM	TSS1500;3'UTR;1stExon	TRUE	-1.33 (-2.34, -0.32)	0.010199	0.0116286	-2.11 (-3.38, -0.84)	0.001147
cg10234506	1	235291124	N_Shore	SNORA14B;TOMM20	Body;Body	TRUE	2.18 (1.15, 3.21)	3.5e-05	0.000454167	2.18 (0.93, 3.42)	0.000653
cg10417845	9	133506507		FUBP3	Body	NA	-1.4 (-2.39, -0.41)	0.005476	0.00686074	-1.24 (-2.43, -0.05)	0.04084
cg10439209	22	38254491		EIF3L;EIF3L	Body;Body	NA	2.12 (0.95, 3.3)	0.000396	0.00121247	1.91 (0.44, 3.37)	0.010828
cg10557828	3	145879642	S_Shore	PLOD2;PLOD2	TSS1500;TSS1500	TRUE	2.41 (1.28, 3.53)	3e-05	0.000441892	2.59 (1.16, 4.01)	0.000378
cg10564101	8	101508599				NA	-2.05 (-3.06, -1.03)	7.9e-05	0.000597986	-1.75 (-2.99, -0.51)	0.005602
cg10685628	1	46251517				NA	-2.57 (-3.9, -1.25)	0.000146	0.00075066	-2.25 (-3.93, -0.58)	0.008542
cg10706817	21	40984452		B3GALT5-AS1;B3GALT5;B3GALT5-AS1	Body;TSS1500;Body	NA	-1.24 (-1.87, -0.62)	9.1e-05	0.000619938	-1.4 (-2.17, -0.63)	0.000377
cg10768055	18	9506245		RALBP1	5'UTR	NA	-2.11 (-3.11, -1.1)	4e-05	0.000476875	-1.97 (-3.21, -0.73)	0.001923
cg10783204	6	32065011	Island	TNXB	Body	TRUE	1.97 (1.02, 2.92)	5.3e-05	0.000525182	1.6 (0.38, 2.82)	0.010405
cg10897634	21	47374266				NA	1.93 (0.95, 2.91)	0.000122	0.000714946	1.5 (0.26, 2.73)	0.018129
cg11031976	2	198649780	Island	BOLL;BOLL;BOLL	5'UTR;Body;1stExon	TRUE	1.41 (0.55, 2.26)	0.001245	0.00239761	1.64 (0.56, 2.73)	0.003113
cg11054774	11	824777	Island	PNPLA2	Body	TRUE	1.52 (0.53, 2.51)	0.002581	0.00392918	1.72 (0.52, 2.92)	0.004961
cg11079992	11	1216305	Island			TRUE	-1.58 (-2.49, -0.67)	0.000689	0.00165421	-1.2 (-2.34, -0.07)	0.037784
cg11107966	14	92927875		SLC24A4;SLC24A4;SLC24A4	Body;Body;Body	TRUE	-1.04 (-1.66, -0.42)	0.001011	0.00206365	-1.14 (-1.94, -0.33)	0.005547
cg11130826	2	207083165		GPR1;GPR1;GPR1;GPR1;GPR1-AS	TSS1500;TSS1500;TSS1500;TSS1500;Body	NA	-1.65 (-2.4, -0.89)	2.1e-05	0.000384706	-1.7 (-2.68, -0.72)	0.000674
cg11137160	12	125674249	S_Shelf			TRUE	2.11 (1.1, 3.13)	4.6e-05	0.000491569	2 (0.76, 3.25)	0.001667
cg11146476	18	12857703		PTPN2;PTPN2;PTPN2;PTPN2	Body;Body;Body;Body	NA	-1.65 (-2.62, -0.68)	0.000845	0.00189971	-1.12 (-2.35, 0.1)	0.073035
cg11157034	1	168344184		MIR557	TSS1500	TRUE	0.38 (0.15, 0.61)	0.001335	0.00249063	0.42 (0.13, 0.71)	0.005133
cg11157879	8	1807993		ARHGEF10;ARHGEF10;ARHGEF10	Body;Body;Body	NA	-1.49 (-2.41, -0.58)	0.001385	0.00253297	-1.52 (-2.62, -0.43)	0.006467
cg11214884	1	5258645				NA	-1.37 (-2.36, -0.37)	0.007081	0.00859498	-1.63 (-2.89, -0.38)	0.010928
cg11604811	4	26206130				NA	-2.46 (-3.56, -1.36)	1.2e-05	0.000363333	-2 (-3.38, -0.62)	0.004647
cg11611232	11	76492469	N_Shore	TSKU	TSS1500	NA	-1.69 (-2.82, -0.57)	0.003164	0.00453784	-2.02 (-3.44, -0.61)	0.005034
cg11614245	4	146539248	N_Shore	MMAA	TSS1500	NA	1.73 (0.66, 2.8)	0.001512	0.00264965	1.53 (0.2, 2.86)	0.024279
cg11651134	15	77257362				NA	-1.89 (-2.86, -0.92)	0.00014	0.000733654	-1.94 (-3.18, -0.7)	0.002195
cg11767181	1	18436843	Island	IGSF21	Body	TRUE	-1.28 (-2.18, -0.38)	0.005461	0.00685771	-1.22 (-2.31, -0.13)	0.02879
cg11770121	10	80495806				NA	1.39 (0.52, 2.26)	0.001701	0.00291524	2.12 (1.03, 3.22)	0.000144
cg11859489	15	92459058	N_Shore	SLCO3A1;SLCO3A1	Body;Body	TRUE	-1.55 (-2.51, -0.6)	0.001415	0.00256204	-1.44 (-2.61, -0.26)	0.016679
cg12006118	4	9479947				TRUE	1.68 (0.66, 2.7)	0.0013	0.00247142	2.29 (1.01, 3.57)	0.000466
cg12024906	19	37825679	Island	HKR1;HKR1	1stExon;5'UTR	TRUE	-1.14 (-2.23, -0.06)	0.038177	0.039707	-1.56 (-2.93, -0.18)	0.026999
cg12037802	4	39640157	Island	C4orf34	5'UTR	TRUE	-0.9 (-1.48, -0.33)	0.002237	0.00354408	-0.94 (-1.57, -0.3)	0.003908
cg12116571	5	150604266	S_Shore	CCDC69	TSS1500	NA	1.87 (0.89, 2.86)	0.000198	0.000870242	2.03 (0.79, 3.27)	0.001423
cg12146447	17	47926239	N_Shelf	TAC4;TAC4;TAC4;TAC4;TAC4	TSS1500;TSS1500;TSS1500;TSS1500;TSS1500	TRUE	-1.86 (-2.89, -0.83)	0.000415	0.00124272	-1.4 (-2.72, -0.07)	0.039418
cg12239753	11	18270477		SAA2-SAA4;SAA2;SAA2	TSS1500;TSS1500;TSS1500	NA	-1.41 (-2.37, -0.44)	0.004261	0.00570576	-1.11 (-2.33, 0.12)	0.07827
cg12308164	11	1315468	Island	TOLLIP	Body	TRUE	-1.81 (-2.84, -0.77)	0.00062	0.00161197	-1.89 (-3.2, -0.58)	0.004626
cg12344235	3	186768513		ST6GAL1;ST6GAL1;ST6GAL1	5'UTR;Body;Body	NA	-1.72 (-2.64, -0.8)	0.000259	0.000960238	-1.92 (-3.07, -0.77)	0.001134
cg12420787	2	152854895		CACNB4;CACNB4;CACNB4	Body;Body;Body	NA	0.54 (0.33, 0.75)	5.29677e-07	9.08333e-05	0.57 (0.32, 0.82)	7e-06
cg12434986	4	999555	N_Shelf			TRUE	0.94 (0.44, 1.45)	0.000238	0.000913451	1.47 (0.83, 2.11)	8e-06
cg12440927	7	157791721		PTPRN2;PTPRN2;PTPRN2	Body;Body;Body	TRUE	1.74 (0.79, 2.69)	0.00036	0.00115412	1.62 (0.43, 2.82)	0.007931
cg12474881	22	36681321		MYH9	Body	TRUE	-1.6 (-2.6, -0.6)	0.001736	0.00296589	-1.48 (-2.73, -0.23)	0.020942
cg12535090	11	20071677		NAV2;NAV2;NAV2;NAV2	Body;Body;Body;Body	TRUE	-2.04 (-3.05, -1.04)	7.2e-05	0.000576143	-1.64 (-2.9, -0.38)	0.010838
cg12554755	5	43008875				TRUE	1.47 (0.55, 2.39)	0.00182	0.00308043	1.52 (0.4, 2.65)	0.008195
cg12576020	1	151689351		CELF3;CELF3;CELF3;CELF3;CELF3	TSS1500;TSS200;TSS200;TSS200;TSS200	NA	1.73 (0.93, 2.53)	2.4e-05	0.000384706	1.63 (0.5, 2.75)	0.004598
cg12600163	20	19998460	Island	NAA20;NAA20;NAA20	Body;Body;TSS200	TRUE	-0.84 (-1.43, -0.25)	0.005162	0.00661932	-1.06 (-1.76, -0.36)	0.003159
cg12602010	18	8963235				NA	-1.93 (-3.01, -0.85)	0.000478	0.00137111	-2.45 (-3.81, -1.09)	0.000433
cg12611527	2	157257110	Island			TRUE	0.99 (0.03, 1.96)	0.04373	0.0447986	1 (-0.22, 2.23)	0.109047
cg12643970	14	75390401	S_Shore	RPS6KL1	TSS1500	NA	1.21 (0.23, 2.2)	0.015771	0.0172248	2.13 (0.89, 3.37)	0.000821
cg12748088	6	33758781	S_Shore			NA	-2.15 (-3.11, -1.2)	1e-05	0.000340625	-2.43 (-3.62, -1.24)	6.6e-05
cg12803572	17	55162579	Island	AKAP1;AKAP1;AKAP1;AKAP1	TSS1500;TSS1500;1stExon;5'UTR	NA	0.64 (0.23, 1.06)	0.00248	0.00383816	0.86 (0.37, 1.36)	0.000676
cg12806681	5	368394	N_Shore	AHRR	Body	TRUE	1.53 (0.64, 2.43)	0.000815	0.00185527	1.48 (0.35, 2.61)	0.010606
cg12825185	17	7553305	N_Shore	ATP1B2;ATP1B2	5'UTR;TSS1500	NA	1.87 (0.89, 2.84)	0.000175	0.000808263	1.98 (0.74, 3.23)	0.001892
cg12934382	3	51741135	Island	GRM2;GRM2;GRM2;GRM2	1stExon;5'UTR;1stExon;5'UTR	TRUE	-0.62 (-1.77, 0.53)	0.287926	0.290055	-0.71 (-2.16, 0.74)	0.338178
cg12974668	6	33968947		MIR1275	TSS1500	TRUE	-1.94 (-2.99, -0.9)	0.000282	0.00101112	-2.67 (-3.98, -1.36)	6.9e-05
cg12987340	6	90846822		BACH2;BACH2	5'UTR;5'UTR	NA	0.63 (0.21, 1.04)	0.002948	0.00428443	0.77 (0.26, 1.28)	0.003347
cg13023638	20	62043163	N_Shore	KCNQ2;KCNQ2;KCNQ2;KCNQ2	Body;Body;Body;Body	NA	-1.68 (-2.74, -0.62)	0.001892	0.00313416	-2.36 (-3.69, -1.02)	0.000549
cg13052034	1	66999238	S_Shore	SGIP1	TSS1500	TRUE	0.95 (0.16, 1.74)	0.018052	0.0194434	1.28 (0.34, 2.22)	0.007488
cg13070632	7	57714756				TRUE	1.4 (0.56, 2.24)	0.001082	0.00216798	1.54 (0.52, 2.56)	0.003064
cg13113953	1	75519210				NA	1.45 (0.42, 2.47)	0.0059	0.00727489	1.26 (-0.02, 2.53)	0.054323
cg13206721	10	25463350	N_Shore	GPR158;GPR158-AS1	TSS1500;Body	NA	-1.11 (-2.24, 0.02)	0.054093	0.0552073	-0.87 (-2.29, 0.55)	0.228566
cg13496862	15	99069041				TRUE	-1.33 (-2.43, -0.22)	0.018977	0.0203592	-1.53 (-2.91, -0.16)	0.029132
cg13527508	17	2952355	Island			TRUE	-0.66 (-1.06, -0.27)	0.00095	0.00202307	-0.68 (-1.19, -0.16)	0.010003
cg13531482	8	127381566				TRUE	-1.44 (-2.25, -0.63)	0.000499	0.00140909	-1.03 (-2.06, 0)	0.049286
cg13531983	12	113832765		SDS	Body	NA	-2.49 (-3.54, -1.44)	4e-06	0.000218	-2.46 (-3.8, -1.12)	0.000337
cg13532523	21	44124743		PDE9A;PDE9A;PDE9A;PDE9A;PDE9A;PDE9A;PDE9A;PDE9A;PDE9A;PDE9A;PDE9A;PDE9A;PDE9A;PDE9A;PDE9A;PDE9A;PDE9A;PDE9A;PDE9A;PDE9A	5'UTR;5'UTR;5'UTR;5'UTR;5'UTR;5'UTR;5'UTR;Body;Body;Body;Body;Body;Body;Body;Body;Body;Body;Body;Body;Body	NA	-1.92 (-3.07, -0.76)	0.001182	0.00231723	-1.23 (-2.68, 0.22)	0.096837
cg13618880	6	170579474	N_Shore			TRUE	-1.17 (-1.98, -0.35)	0.005037	0.00648975	-1.64 (-2.6, -0.68)	0.00084
cg13687570	19	37825320	Island	HKR1	TSS1500	TRUE	-1.2 (-2.31, -0.09)	0.034355	0.0358001	-1.47 (-2.88, -0.06)	0.041055
cg13731483	1	3231626		PRDM16;PRDM16	Body;Body	NA	1.46 (0.32, 2.6)	0.011972	0.0133704	1.62 (0.22, 3.02)	0.023314
cg13772431	1	161039601		ARHGAP30;ARHGAP30;ARHGAP30;ARHGAP30;ARHGAP30;ARHGAP30;ARHGAP30;ARHGAP30	1stExon;1stExon;1stExon;1stExon;5'UTR;5'UTR;5'UTR;5'UTR	NA	-1.7 (-2.64, -0.75)	0.000424	0.00125883	-1.89 (-3.04, -0.74)	0.00134
cg13941715	6	18269200				NA	-2 (-2.91, -1.09)	1.8e-05	0.000377308	-1.84 (-3.03, -0.65)	0.002551
cg13955123	16	68056699	Island	DDX28;DUS2;DUS2;DUS2	1stExon;TSS200;TSS200;TSS200	NA	-1.62 (-2.58, -0.66)	0.001007	0.00206321	-1.7 (-2.9, -0.51)	0.005279
cg13964030	10	118926672	N_Shore			TRUE	2.03 (1.05, 3)	5e-05	0.00050463	1.46 (0.23, 2.7)	0.020581
cg13993914	9	140165710	N_Shore	COBRA1	Body	TRUE	-1.09 (-2.15, -0.04)	0.042738	0.0440306	-1.19 (-2.49, 0.12)	0.074281
cg14005211	2	171676925	Island	GAD1;GAD1	Body;Body	TRUE	-1.3 (-2.36, -0.23)	0.016908	0.0183563	-1.41 (-2.72, -0.1)	0.03458
cg14094927	10	18549606		CACNB2;CACNB2;CACNB2;CACNB2;CACNB2;CACNB2;CACNB2;CACNB2	5'UTR;1stExon;Body;Body;Body;Body;Body;Body	NA	1.39 (0.27, 2.52)	0.015048	0.0165013	1.13 (-0.27, 2.52)	0.11342
cg14131316	22	30723563	S_Shore	TBC1D10A;TBC1D10A	TSS1500;TSS1500	NA	2.01 (0.94, 3.08)	0.00023	0.000901799	1.94 (0.56, 3.31)	0.005808
cg14138884	9	92724132				TRUE	-1.7 (-2.59, -0.81)	0.000183	0.000831125	-1.94 (-3.05, -0.84)	0.000606
cg14147589	18	18783940				NA	-1.35 (-2.28, -0.41)	0.004732	0.00615499	-1.53 (-2.76, -0.3)	0.014766
cg14169163	15	20500279	Island			TRUE	-1.54 (-2.5, -0.57)	0.001885	0.00313209	-1.64 (-2.87, -0.41)	0.009065
cg14209041	17	56243567				NA	1.78 (0.76, 2.79)	0.0006	0.00160294	1.93 (0.69, 3.17)	0.002337
cg14297579	1	54703337		SSBP3-AS1;SSBP3;SSBP3;SSBP3	Body;Body;Body;Body	NA	1.38 (0.42, 2.33)	0.004702	0.00614624	1.34 (0.14, 2.55)	0.029086
cg14386848	20	37082122				NA	-1.46 (-2.41, -0.51)	0.002539	0.0038979	-1.04 (-2.2, 0.11)	0.076709
cg14391737	11	86513429	S_Shore	PRSS23;PRSS23;PRSS23;PRSS23;PRSS23;PRSS23;PRSS23	5'UTR;Body;Body;5'UTR;Body;Body;Body	NA	3.12 (1.79, 4.45)	5e-06	0.000227083	3.26 (1.64, 4.89)	8.6e-05
cg14442492	5	95296150	N_Shore	ELL2	Body	TRUE	2.15 (1.07, 3.23)	0.0001	0.000664634	2.43 (1.1, 3.77)	0.000365
cg14580211	5	150161299	S_Shelf	C5orf62	Body	TRUE	2.26 (0.96, 3.55)	0.00064	0.00162505	2.87 (1.27, 4.46)	0.000458
cg14665192	12	6898711		CD4;CD4	5'UTR;1stExon	TRUE	-2.22 (-3.41, -1.02)	0.00028	0.0010106	-1.95 (-3.41, -0.48)	0.009211
cg14676846	4	87606784		PTPN13;PTPN13;PTPN13;PTPN13	Body;Body;Body;Body	NA	2.23 (1.16, 3.3)	4.5e-05	0.000491569	2.38 (1.05, 3.72)	0.000498
cg14701072	22	41075428		MCHR1;MCHR1	5'UTR;1stExon	TRUE	1.83 (0.75, 2.91)	0.000922	0.00198613	1.88 (0.55, 3.22)	0.005915
cg14702655	14	72398920	Island	RGS6	TSS1500	TRUE	-1.14 (-2.04, -0.24)	0.013531	0.0150191	-1.54 (-2.68, -0.41)	0.007786
cg14710128	9	138145328				NA	2.03 (1.04, 3.02)	5.7e-05	0.000535763	2.35 (1.11, 3.58)	0.000209
cg14767799	18	76684869	N_Shore			TRUE	-1.86 (-2.88, -0.84)	0.000347	0.00113243	-1.98 (-3.25, -0.7)	0.00249
cg14791371	1	173165887		TNFSF4;TNFSF4	Body;Body	NA	1.01 (0.09, 1.94)	0.032206	0.0337544	1.58 (0.4, 2.76)	0.008665
cg14839147	10	18689627		CACNB2;CACNB2;CACNB2;CACNB2;CACNB2;CACNB2;CACNB2;CACNB2;CACNB2;CACNB2	5'UTR;1stExon;Body;Body;Body;Body;Body;Body;Body;Body	NA	2.08 (1.04, 3.11)	8.9e-05	0.000619938	1.84 (0.55, 3.14)	0.005246
cg14847236	4	1656956	Island	FAM53A	Body	TRUE	-1.44 (-2.27, -0.62)	0.000646	0.00162505	-1.52 (-2.52, -0.52)	0.002852
cg14884039	22	31360940	N_Shelf	MORC2	5'UTR	TRUE	0.84 (0.24, 1.44)	0.006447	0.00789576	0.81 (0.12, 1.51)	0.022464
cg14949271	6	13365510	Island	GFOD1	Body	TRUE	1.41 (0.46, 2.37)	0.003785	0.00520915	1.18 (-0.04, 2.39)	0.057993
cg14990483	16	32265928	S_Shore	TP53TG3D;TP53TG3D	Body;Body	NA	1.63 (0.56, 2.69)	0.002838	0.00419163	1.94 (0.61, 3.27)	0.004418
cg14994247	5	1407005		SLC6A3	Body	TRUE	-2.07 (-3.14, -1)	0.000156	0.000765946	-2.4 (-3.71, -1.09)	0.00034
cg15073419	11	120381297	N_Shore	GRIK4	TSS1500	NA	1.6 (0.64, 2.55)	0.001074	0.00215989	2.29 (1.08, 3.5)	0.000219
cg15102749	11	66510893	N_Shore	C11orf80	TSS1500	TRUE	-1.87 (-2.83, -0.91)	0.000146	0.00075066	-1.57 (-2.84, -0.29)	0.016414
cg15201584	1	167628818		RCSD1	Body	NA	-1.7 (-2.7, -0.7)	0.000837	0.0018928	-1.37 (-2.6, -0.14)	0.029256
cg15210583	7	139314189		HIPK2;HIPK2	Body;Body	NA	-2.02 (-3.01, -1.02)	7.4e-05	0.000576143	-2.15 (-3.36, -0.95)	0.000475
cg15215155	7	128473311	S_Shelf	FLNC;FLNC	Body;Body	TRUE	-2.24 (-3.38, -1.11)	0.000114	0.00069809	-2.82 (-4.23, -1.42)	8.9e-05
cg15230030	4	3365414	Island	RGS12;RGS12	Body;Body	TRUE	-1.13 (-2.07, -0.2)	0.017626	0.0190221	-1.33 (-2.48, -0.17)	0.024699
cg15254954	19	8420745				NA	1.54 (0.37, 2.71)	0.009804	0.0112488	2.29 (0.83, 3.74)	0.002074
cg15331751	1	25674235		TMEM50A	Body	NA	-2.12 (-3.06, -1.17)	1.2e-05	0.000363333	-2.06 (-3.19, -0.92)	0.000401
cg15474064	11	94842995		ENDOD1	Body	NA	0.5 (0.2, 0.79)	0.000947	0.00202307	0.55 (0.17, 0.93)	0.005017
cg15636339	14	68493660		RAD51B;RAD51B;RAD51B	Body;Body;Body	NA	-1.79 (-2.72, -0.87)	0.000152	0.00076	-1.18 (-2.3, -0.06)	0.039273
cg15649910	22	18360657		MICAL3;MICAL3;MICAL3	Body;Body;Body	NA	-1.33 (-2.17, -0.49)	0.001881	0.00313209	-1.26 (-2.33, -0.18)	0.021958
cg15651653	11	70312893	S_Shelf			NA	-2.01 (-3.01, -1)	9e-05	0.000619938	-1.65 (-2.9, -0.4)	0.009659
cg15656813	4	81104695	N_Shore			TRUE	2.41 (1.3, 3.51)	2.1e-05	0.000384706	2.24 (0.84, 3.63)	0.00167
cg15677916	9	3181007	Island			TRUE	-0.88 (-1.95, 0.2)	0.110283	0.111718	-1.1 (-2.46, 0.25)	0.111186
cg15691841	1	151255071	Island	ZNF687	5'UTR	TRUE	-1.59 (-2.46, -0.71)	0.000384	0.00118909	-1.98 (-3.1, -0.87)	0.00051
cg15694933	16	15603421		C16orf45;C16orf45	Body;Body	NA	1.47 (0.39, 2.55)	0.007666	0.00916221	1.02 (-0.33, 2.36)	0.138408
cg15745284	6	32064923	Island	TNXB	Body	TRUE	1.95 (1.05, 2.84)	2.1e-05	0.000384706	1.96 (0.83, 3.08)	0.000657
cg15888301	15	73344233	Island	NEO1	TSS1500	TRUE	-1.67 (-2.66, -0.68)	0.001	0.00206321	-2.51 (-3.74, -1.27)	7.6e-05
cg15897774	5	7869176	Island	MTRR;MTRR;FASTKD3	TSS200;TSS200;TSS200	TRUE	-1.12 (-1.75, -0.49)	0.000515	0.00143936	-1.38 (-2.19, -0.56)	0.000935
cg15898018	2	202094002		CASP10;CASP10	3'UTR;3'UTR	NA	-1.74 (-2.8, -0.67)	0.001404	0.0025506	-1.15 (-2.5, 0.2)	0.095016
cg15933823	7	149571373	S_Shore	ATP6V0E2;ATP6V0E2;LOC401431	Body;Body;TSS1500	TRUE	-1.63 (-2.57, -0.7)	0.000663	0.00162527	-1.29 (-2.49, -0.09)	0.034658
cg16124562	10	31133829		ZNF438;ZNF438;ZNF438;ZNF438;ZNF438;ZNF438;ZNF438;ZNF438	3'UTR;3'UTR;3'UTR;3'UTR;3'UTR;3'UTR;3'UTR;Body	TRUE	-1.63 (-2.59, -0.67)	0.00087	0.00191964	-1.75 (-2.98, -0.53)	0.004988
cg16158974	5	138063324				NA	-1.83 (-2.83, -0.83)	0.000333	0.00110982	-1.9 (-3.16, -0.63)	0.003414
cg16167271	6	694086	S_Shore	EXOC2;EXOC2	TSS1500;TSS1500	NA	-1.54 (-2.57, -0.51)	0.003533	0.00489945	-2.09 (-3.37, -0.8)	0.001478
cg16194300	19	51456566		KLK5;KLK5;KLK5	TSS1500;TSS1500;TSS1500	NA	1.71 (0.73, 2.68)	0.000629	0.00161197	1.62 (0.4, 2.84)	0.009133
cg16222581	7	926431	N_Shelf	C7orf20	Body	TRUE	-1.54 (-2.53, -0.56)	0.002218	0.00352423	-2.15 (-3.38, -0.92)	0.000624
cg16266379	16	5278204				NA	1.74 (0.7, 2.78)	0.001031	0.00209662	2.2 (0.92, 3.48)	0.000793
cg16304914	1	44173101	Island	ST3GAL3;ST3GAL3;ST3GAL3;ST3GAL3;ST3GAL3;ST3GAL3;ST3GAL3;ST3GAL3;ST3GAL3;ST3GAL3	TSS200;TSS200;TSS200;TSS200;TSS200;TSS200;TSS200;TSS200;TSS200;TSS200	TRUE	-1.05 (-1.81, -0.29)	0.006929	0.00842925	-1.28 (-2.19, -0.37)	0.006034
cg16313966	1	9242037	N_Shore			NA	2.44 (1.34, 3.53)	1.5e-05	0.000371591	2.7 (1.34, 4.06)	0.000107
cg16369235	21	45719404	N_Shore	PFKL;PFKL	TSS1500;TSS1500	TRUE	-1.43 (-2.36, -0.51)	0.002465	0.00382742	-0.95 (-2.15, 0.26)	0.124049
cg16402557	8	2549244				TRUE	-2.1 (-3.05, -1.16)	1.4e-05	0.000371591	-1.51 (-2.68, -0.33)	0.012364
cg16416261	2	37424104	Island			TRUE	0.83 (0.32, 1.34)	0.001339	0.00249063	0.89 (0.24, 1.55)	0.00785
cg16518176	4	135248367				TRUE	1.33 (0.56, 2.09)	0.000697	0.00166607	1.17 (0.21, 2.12)	0.017172
cg16692196	1	85040371	S_Shore	CTBS	TSS1500	TRUE	-1.19 (-1.89, -0.5)	0.000814	0.00185527	-1.21 (-2.05, -0.36)	0.005426
cg16758484	2	33030624		TTC27;TTC27	Body;Body	NA	-1.44 (-2.13, -0.75)	4.2e-05	0.000476875	-1.45 (-2.48, -0.41)	0.006165
cg16763270	3	57131910	Island	IL17RD	Body	TRUE	-2.13 (-3.04, -1.22)	5e-06	0.000227083	-1.96 (-3.09, -0.82)	0.000772
cg16771344	9	87282797	N_Shore	NTRK2;NTRK2	TSS1500;TSS1500	NA	2.66 (1.65, 3.68)	2.87609e-07	7.83735e-05	2.86 (1.59, 4.14)	1.2e-05
cg16805188	2	152858262		CACNB4;CACNB4;CACNB4	Body;Body;Body	TRUE	0.38 (0.2, 0.56)	2.5e-05	0.000389286	0.41 (0.21, 0.62)	6.6e-05
cg16805334	10	103661276		C10orf76	Body	NA	-0.94 (-1.44, -0.44)	0.000234	0.000910929	-0.96 (-1.56, -0.36)	0.001816
cg16820945	11	126147156		FOXRED1;FOXRED1;FOXRED1	Body;Body;Body	NA	-1.56 (-2.51, -0.62)	0.00123	0.00238559	-1.59 (-2.77, -0.4)	0.008699
cg16912114	2	31330666		GALNT14;GALNT14;GALNT14;GALNT14	Body;Body;Body;Body	NA	-1.71 (-2.73, -0.69)	0.001053	0.0021334	-1.67 (-2.93, -0.4)	0.010261
cg16985770	13	113243084	S_Shore	TUBGCP3;TUBGCP3;TUBGCP3;TUBGCP3	TSS1500;TSS1500;TSS1500;TSS1500	NA	2.23 (1.18, 3.27)	3.2e-05	0.000447179	1.75 (0.46, 3.04)	0.007827
cg17017284	1	161128717	N_Shore	USP21;USP21	TSS1500;TSS1500	TRUE	2.1 (0.85, 3.36)	0.001066	0.00215174	1.79 (0.21, 3.37)	0.026284
cg17087669	6	36099123	S_Shore	MAPK13	Body	TRUE	-2.05 (-3.13, -0.97)	0.000216	0.000895947	-2.79 (-4.14, -1.44)	5.4e-05
cg17139625	22	50067651	S_Shelf			NA	-1.81 (-2.76, -0.86)	0.0002	0.000872	-1.88 (-3.07, -0.69)	0.001963
cg17187459	8	32949518				NA	-1.86 (-2.81, -0.91)	0.00013	0.000730412	-1.72 (-2.89, -0.56)	0.003833
cg17196268	18	30354310	S_Shelf	KLHL14	TSS1500	TRUE	1.66 (0.63, 2.69)	0.001654	0.00285263	1.79 (0.49, 3.09)	0.007012
cg17278281	18	28813954				NA	1.17 (0.55, 1.79)	0.000204	0.000875433	1.31 (0.58, 2.04)	0.000447
cg17302850	3	10358800	N_Shelf	SEC13;SEC13;SEC13;SEC13	Body;Body;Body;Body	TRUE	-1.84 (-2.9, -0.78)	0.000658	0.00162527	-1.75 (-3.05, -0.46)	0.008183
cg17519283	2	119504813				NA	-1.77 (-2.69, -0.85)	0.000167	0.000798377	-1.46 (-2.64, -0.29)	0.015023
cg17545652	10	6261011	N_Shore	PFKFB3;PFKFB3	Body;Body	TRUE	-2 (-3.1, -0.9)	0.000373	0.00118766	-2.04 (-3.45, -0.62)	0.004826
cg17554862	2	201991544		CFLAR;CFLAR;CFLAR;CFLAR;CFLAR;CFLAR;CFLAR	5'UTR;5'UTR;5'UTR;5'UTR;5'UTR;5'UTR;5'UTR	NA	1.93 (0.67, 3.18)	0.002663	0.00401222	1.93 (0.38, 3.47)	0.014779
cg17557766	6	10420696	N_Shore	TFAP2A	TSS1500	TRUE	1.75 (0.79, 2.72)	0.000388	0.00119469	1.37 (0.18, 2.56)	0.024059
cg17651613	8	143111540				NA	2.19 (1.07, 3.31)	0.000137	0.000733654	2.08 (0.64, 3.53)	0.00468
cg17663727	6	1478000				NA	-1.58 (-2.54, -0.62)	0.001306	0.00247142	-1.44 (-2.6, -0.29)	0.014671
cg17739917	17	38477572	S_Shelf	RARA;RARA;RARA	5'UTR;5'UTR;5'UTR	NA	1.97 (0.58, 3.37)	0.00555	0.00692162	2.53 (0.79, 4.28)	0.0045
cg17742434	6	31502944		BAT1;BAT1	Body;Body	TRUE	-2.14 (-3.11, -1.17)	1.7e-05	0.000377308	-2 (-3.24, -0.75)	0.001697
cg17884026	7	57246097	N_Shore	LOC642006	Body	TRUE	1.51 (0.55, 2.47)	0.002045	0.0033369	1.7 (0.49, 2.91)	0.005909
cg17893399	10	32345482	Island	KIF5B	TSS200	TRUE	1.27 (0.33, 2.21)	0.008388	0.00981	1.15 (-0.04, 2.34)	0.05918
cg18059928	16	75300238	S_Shore	BCAR1;BCAR1;BCAR1;BCAR1;BCAR1	Body;Body;TSS1500;TSS1500;TSS1500	NA	1.75 (0.77, 2.73)	0.000469	0.00135241	1.78 (0.58, 2.98)	0.003766
cg18158149	1	162138215		NOS1AP;NOS1AP	Body;Body	NA	1.77 (0.58, 2.96)	0.003502	0.0048813	3.23 (1.7, 4.77)	4e-05
cg18172495	20	61178767	Island			TRUE	1.34 (0.63, 2.04)	0.000228	0.000900435	1.58 (0.73, 2.43)	0.000295
cg18186241	10	11767023				NA	1.55 (0.54, 2.55)	0.002577	0.00392918	1.84 (0.58, 3.09)	0.004307
cg18192325	2	105854051	S_Shore			TRUE	1.82 (0.78, 2.85)	0.000621	0.00161197	1.23 (-0.09, 2.55)	0.068139
cg18347033	15	65426458	S_Shore	PDCD7	TSS1500	NA	2.05 (1.05, 3.06)	6.7e-05	0.000561769	1.91 (0.61, 3.2)	0.003946
cg18352555	10	104153568	N_Shore	NFKB2;NFKB2	TSS1500;TSS1500	NA	1.37 (0.37, 2.36)	0.007184	0.00868133	1.13 (-0.13, 2.39)	0.078626
cg18376773	20	44878374	N_Shore	CDH22	Body	TRUE	1.58 (0.61, 2.55)	0.00137	0.00251397	1.18 (-0.05, 2.4)	0.059935
cg18524788	7	25890808	N_Shore			TRUE	1.22 (0.33, 2.11)	0.007252	0.00872481	1.53 (0.39, 2.66)	0.008377
cg18532215	3	145879568	S_Shore	PLOD2;PLOD2	TSS1500;TSS1500	TRUE	2.21 (1.04, 3.38)	0.000213	0.000892962	1.96 (0.48, 3.43)	0.009487
cg18631743	22	20104954	Island	RANBP1;TRMT2A;TRMT2A	TSS200;TSS200;TSS200	TRUE	-1.55 (-2.62, -0.48)	0.004713	0.00614624	-2.48 (-3.84, -1.13)	0.000349
cg18697856	9	100396069	Island	NCBP1;NCBP1;TSTD2	5'UTR;1stExon;TSS200	NA	-0.78 (-1.32, -0.25)	0.004171	0.005599	-0.91 (-1.61, -0.22)	0.010051
cg18799399	12	58087353	N_Shore	OS9;OS9;OS9;OS9	TSS1500;TSS1500;TSS1500;TSS1500	TRUE	1.45 (0.48, 2.42)	0.003412	0.00478031	1.19 (-0.04, 2.42)	0.058466
cg18803251	4	7374622		SORCS2	Body	TRUE	-1.23 (-2.18, -0.28)	0.011233	0.0125967	-1.03 (-2.25, 0.2)	0.100693
cg18975392	11	65627821	Island	MUS81	TSS200	TRUE	-1.78 (-2.71, -0.85)	0.000173	0.000808263	-1.54 (-2.68, -0.4)	0.008299
cg19005246	1	211859183				NA	-1.68 (-2.68, -0.68)	0.001005	0.00206321	-1.72 (-2.98, -0.46)	0.007746
cg19168961	15	41245649	Island	CHAC1;CHAC1;CHAC1;CHAC1	1stExon;5'UTR;1stExon;5'UTR	TRUE	-1.22 (-2.13, -0.31)	0.008757	0.010176	-1.56 (-2.75, -0.37)	0.01032
cg19187254	8	10983376		XKR6	Body	NA	-1.6 (-2.48, -0.71)	0.000425	0.00125883	-1.72 (-2.75, -0.7)	0.000982
cg19251604	12	50318666		LOC101927292	Body	NA	-1.16 (-1.82, -0.49)	0.000649	0.00162505	-1.15 (-1.99, -0.31)	0.007179
cg19283806	18	66389420		CCDC102B	5'UTR	TRUE	1.46 (0.34, 2.58)	0.010836	0.0122017	1.53 (0.12, 2.94)	0.033272
cg19384289	2	176994365	Island	HOXD8	TSS200	TRUE	-1.59 (-2.86, -0.31)	0.015196	0.0166302	-1.84 (-3.48, -0.21)	0.027277
cg19533231	18	54814390				TRUE	-0.94 (-1.65, -0.24)	0.008926	0.0103504	-0.82 (-1.72, 0.09)	0.07609
cg19573841	15	41717247		RTF1	Body	NA	-2.06 (-3.15, -0.97)	0.000228	0.000900435	-1.81 (-3.18, -0.43)	0.010043
cg19613085	17	1987946		SMG6;SMG6;SMG6;SMG6	Body;Body;Body;Body	NA	1.55 (0.49, 2.61)	0.004051	0.00547024	1.06 (-0.36, 2.48)	0.145385
cg19621814	8	146033842	Island	ZNF517	3'UTR	TRUE	1.31 (0.42, 2.19)	0.003961	0.00539686	1.88 (0.78, 2.97)	0.000783
cg19672783	3	47018311	Island	CCDC12;CCDC12;CCDC12	TSS1500;TSS200;5'UTR	NA	-1.66 (-2.54, -0.79)	0.000193	0.000855163	-0.81 (-1.89, 0.27)	0.142319
cg19676997	18	44946624				NA	-1.27 (-2.24, -0.3)	0.010505	0.0119276	-1 (-2.21, 0.2)	0.10192
cg19724470	9	5450936	S_Shore	CD274	5'UTR	TRUE	2.15 (1.05, 3.24)	0.000124	0.000718936	2.24 (0.87, 3.6)	0.001364
cg19761273	17	80232096	S_Shore	CSNK1D;CSNK1D	TSS1500;TSS1500	TRUE	1.46 (0.3, 2.63)	0.013875	0.0153385	1.3 (-0.16, 2.75)	0.082341
cg19859270	3	98251294		GPR15	1stExon	TRUE	1.53 (0.55, 2.52)	0.00221	0.00352178	1.57 (0.35, 2.78)	0.011652
cg19916129	13	113242878	S_Shore	TUBGCP3	TSS1500	TRUE	2.18 (1.17, 3.19)	2.3e-05	0.000384706	1.95 (0.69, 3.22)	0.002543
cg19948253	11	65318624	N_Shelf	LTBP3;LTBP3;LTBP3	Body;Body;Body	TRUE	-1.43 (-2.44, -0.42)	0.005456	0.00685771	-1.68 (-2.94, -0.43)	0.008842
cg19966745	10	134965215				TRUE	1.57 (0.54, 2.59)	0.0029	0.00424866	1.32 (0.02, 2.62)	0.047066
cg19981892	7	100182691	N_Shore	LRCH4;LRCH4;FBXO24	Body;Body;TSS1500	NA	1.38 (0.35, 2.42)	0.009074	0.0104996	1.45 (0.15, 2.75)	0.029458
cg20070768	15	74285128	S_Shore	STOML1	TSS1500	TRUE	1.16 (0.09, 2.24)	0.03424	0.0357487	0.94 (-0.39, 2.27)	0.164498
cg20167458	7	73257498	S_Shore	WBSCR27	TSS1500	NA	1.33 (0.33, 2.33)	0.009255	0.0106864	1.74 (0.48, 2.99)	0.00676
cg20252529	11	70343159		SHANK2;SHANK2;SHANK2	Body;Body;Body	NA	1.35 (0.57, 2.13)	0.000743	0.00174541	1.77 (0.89, 2.65)	9.1e-05
cg20258279	20	35028406		DLGAP4	5'UTR	NA	1.73 (0.73, 2.72)	0.000677	0.00163741	1.73 (0.5, 2.97)	0.00598
cg20265528	2	105853269	Island			TRUE	1.77 (0.83, 2.71)	0.000228	0.000900435	1.53 (0.34, 2.71)	0.011684
cg20375320	12	2420738		CACNA1C;CACNA1C;CACNA1C;CACNA1C;CACNA1C;CACNA1C;CACNA1C;CACNA1C;CACNA1C;CACNA1C;CACNA1C;CACNA1C;CACNA1C;CACNA1C;CACNA1C;CACNA1C;CACNA1C;CACNA1C;CACNA1C;CACNA1C;CACNA1C;CACNA1C;CACNA1C	Body;Body;Body;Body;Body;Body;Body;Body;Body;Body;Body;Body;Body;Body;Body;Body;Body;Body;Body;Body;Body;Body;Body	TRUE	-2.1 (-3.13, -1.07)	7e-05	0.000576143	-1.73 (-3.07, -0.38)	0.012233
cg20400733	7	112023776				NA	-1.51 (-2.54, -0.48)	0.004055	0.00547024	-1.62 (-2.89, -0.35)	0.01239
cg20595453	6	33219392	S_Shore	VPS52	Body	TRUE	1.68 (0.62, 2.73)	0.001874	0.00313209	2.11 (0.79, 3.44)	0.001801
cg20669012	3	11102341				TRUE	2.36 (1.14, 3.58)	0.000156	0.000765946	2.61 (1.04, 4.18)	0.001168
cg20714339	10	76860279		DUSP13;DUSP13;DUSP13;DUSP13	TSS1500;3'UTR;Body;Body	NA	1.76 (0.77, 2.74)	0.000487	0.00138961	2.08 (0.84, 3.32)	0.001059
cg20810997	20	29978353		DEFB119;DEFB119;DEFB119;DEFB119;DEFB119;DEFB119	5'UTR;1stExon;1stExon;5'UTR;5'UTR;1stExon	TRUE	1.49 (0.49, 2.49)	0.003485	0.00487006	1.75 (0.52, 2.97)	0.005427
cg20813374	6	35657180	S_Shore	FKBP5;FKBP5;FKBP5;FKBP5	5'UTR;TSS1500;TSS1500;TSS1500	TRUE	1.64 (0.53, 2.75)	0.003837	0.00526742	2.14 (0.73, 3.54)	0.002931
cg20876248	2	55155458		EML6;EML6	ExonBnd;Body	NA	1.05 (0.27, 1.82)	0.008124	0.0096043	1.3 (0.41, 2.2)	0.004259
cg20877679	10	112431836	Island	RBM20	Body	TRUE	1.89 (0.93, 2.85)	0.000122	0.000714946	2.26 (1.06, 3.45)	0.000225
cg20883831	7	150652948	Island	KCNH2;KCNH2;KCNH2	TSS200;Body;Body	TRUE	-1.23 (-2.08, -0.38)	0.004714	0.00614624	-1.31 (-2.37, -0.26)	0.014715
cg20980305	22	44761374				NA	1.72 (0.85, 2.59)	0.000111	0.000695345	1.07 (-0.03, 2.18)	0.056723
cg20985067	7	95026538	S_Shore	PON3	TSS1500	TRUE	-1.84 (-2.73, -0.94)	5.8e-05	0.000535763	-1.49 (-2.57, -0.41)	0.006759
cg21186299	7	100808810	Island	VGF;VGF	1stExon;5'UTR	TRUE	-0.75 (-1.44, -0.06)	0.033912	0.0354742	-0.49 (-1.38, 0.4)	0.282846
cg21209022	7	71217765				TRUE	2.38 (1.43, 3.34)	1e-06	9.08333e-05	2.49 (1.31, 3.68)	4.2e-05
cg21211367	2	162094118	N_Shore			TRUE	-1.55 (-2.77, -0.34)	0.01245	0.0138758	-1.23 (-2.74, 0.27)	0.10757
cg21244504	2	63651568		WDPCP;WDPCP;WDPCP	Body;Body;Body	NA	-1.62 (-2.6, -0.63)	0.001318	0.00247693	-1.63 (-2.86, -0.39)	0.00993
cg21271198	6	53213658	Island	ELOVL5;ELOVL5;ELOVL5;ELOVL5;ELOVL5;ELOVL5;ELOVL5;ELOVL5;ELOVL5;ELOVL5	1stExon;1stExon;1stExon;1stExon;1stExon;5'UTR;5'UTR;5'UTR;5'UTR;5'UTR	NA	-1.38 (-2.23, -0.53)	0.00142	0.00256258	-1.78 (-2.79, -0.77)	0.000586
cg21303655	1	112438797		KCND3;KCND3	Body;Body	TRUE	0.84 (0.24, 1.45)	0.00612	0.00751216	1.02 (0.29, 1.75)	0.006458
cg21518937	12	49741245	S_Shore	DNAJC22;DNAJC22	5'UTR;1stExon	TRUE	-1.64 (-2.42, -0.86)	3.8e-05	0.000476875	-1.93 (-2.88, -0.97)	7.8e-05
cg21566642	2	233284661	Island			TRUE	2.53 (1.18, 3.89)	0.000262	0.000964797	2.62 (0.9, 4.34)	0.002927
cg21572722	6	11044894	Island	ELOVL2	TSS1500	TRUE	-0.69 (-2.04, 0.66)	0.316203	0.317953	-0.59 (-2.33, 1.14)	0.503753
cg21842999	15	45475008		SHF	Body	TRUE	-1.67 (-2.63, -0.72)	0.00063	0.00161197	-1.22 (-2.42, -0.01)	0.047577
cg21902846	12	124457705	Island	CCDC92;CCDC92;CCDC92;CCDC92;CCDC92;CCDC92;ZNF664-FAM101A;ZNF664;ZNF664	TSS1500;TSS1500;TSS200;TSS200;TSS200;TSS200;TSS200;TSS200;TSS200	NA	-0.07 (-0.12, -0.03)	0.002827	0.00418673	-0.07 (-0.13, -0.01)	0.020244
cg21911500	19	48182598	N_Shore	GLTSCR1	Body	TRUE	-1.63 (-2.58, -0.68)	0.000817	0.00185527	-1.77 (-2.94, -0.6)	0.00317
cg21917405	6	111302637	N_Shore	RPF2;RPF2	TSS1500;TSS1500	NA	1.54 (0.54, 2.54)	0.002498	0.00384579	0.73 (-0.53, 1.98)	0.255186
cg21959316	1	85040158	Island	CTBS;CTBS	1stExon;5'UTR	TRUE	-1.27 (-2.01, -0.52)	0.000859	0.00190307	-1.37 (-2.26, -0.48)	0.002679
cg22028894	5	140719360	S_Shore	PCDHGA2;PCDHGA2;PCDHGA1	1stExon;1stExon;Body	NA	1.37 (0.59, 2.16)	0.000624	0.00161197	1.12 (0.13, 2.12)	0.027498
cg22052143	5	78067856				TRUE	-1.68 (-2.92, -0.44)	0.008075	0.00958796	-2.02 (-3.56, -0.48)	0.010069
cg22216643	17	74704158	N_Shelf	MXRA7;MXRA7;MXRA7	Body;Body;Body	TRUE	1.51 (0.58, 2.44)	0.001454	0.00259541	1.65 (0.56, 2.75)	0.003095
cg22353329	17	77814357	Island	CBX4	TSS1500	TRUE	-0.9 (-1.95, 0.16)	0.094808	0.0962204	-0.86 (-2.19, 0.46)	0.203171
cg22453302	14	20841322		TEP1;TEP1	ExonBnd;Body	NA	-1.88 (-2.84, -0.92)	0.000133	0.000733654	-1.95 (-3.12, -0.77)	0.00125
cg22496030	8	124497545				NA	-2.06 (-3.07, -1.05)	7.1e-05	0.000576143	-1.81 (-3.09, -0.54)	0.005505
cg22582617	15	97307936				TRUE	1.96 (0.94, 2.97)	0.000163	0.00078615	1.69 (0.4, 2.99)	0.010711
cg22647178	12	49318809	Island	FKBP11;FKBP11;FKBP11;FKBP11;FKBP11	Body;TSS200;ExonBnd;ExonBnd;Body	NA	-0.7 (-1.19, -0.2)	0.005537	0.00692125	-0.93 (-1.55, -0.31)	0.003528
cg22683036	1	63249209		ATG4C;ATG4C	TSS1500;TSS1500	TRUE	2.26 (1.22, 3.31)	2.2e-05	0.000384706	2.02 (0.71, 3.32)	0.002521
cg22924015	10	10687311				TRUE	0.36 (0.12, 0.59)	0.003176	0.0045431	0.64 (0.31, 0.96)	0.000138
cg22943580	19	12792127	N_Shore	DHPS;DHPS;DHPS;DHPS	Body;Body;Body;TSS200	NA	1.63 (0.64, 2.61)	0.001268	0.00243331	1.41 (0.19, 2.64)	0.023859
cg23025288	2	129278724				NA	1.85 (0.8, 2.91)	0.000597	0.00160278	2 (0.71, 3.29)	0.002449
cg23085704	15	99504334	S_Shelf	IGF1R	3'UTR	TRUE	-1.8 (-2.73, -0.87)	0.000162	0.00078615	-2.46 (-3.59, -1.33)	2.2e-05
cg23212578	2	238656306		LRRFIP1;LRRFIP1;LRRFIP1;LRRFIP1;LRRFIP1	Body;Body;Body;Body;Body	NA	-1.84 (-2.8, -0.88)	0.000192	0.000855163	-1.57 (-2.75, -0.39)	0.009025
cg23270359	19	13875381	Island	MRI1;MRI1;MRI1;MRI1	1stExon;5'UTR;5'UTR;1stExon	TRUE	-1.29 (-1.96, -0.63)	0.000127	0.000728579	-1.33 (-2.11, -0.55)	0.000837
cg23346544	8	80731144				TRUE	2.48 (1.31, 3.64)	3.1e-05	0.000444605	1.94 (0.45, 3.43)	0.010903
cg23408982	7	87540384				NA	-1.74 (-2.61, -0.87)	9.6e-05	0.000645926	-1.43 (-2.45, -0.4)	0.006566
cg23497190	6	31106302		PSORS1C1;PSORS1C2	Body;Body	TRUE	-1.14 (-1.91, -0.36)	0.004023	0.00546767	-1.56 (-2.58, -0.54)	0.002836
cg23621115	22	38452869	N_Shore	PICK1;PICK1;PICK1	TSS1500;TSS1500;TSS1500	NA	1.69 (0.71, 2.67)	0.000755	0.00176599	1.54 (0.31, 2.78)	0.014523
cg23735646	6	170559452				TRUE	-1.31 (-2.2, -0.43)	0.003608	0.00497813	-2.1 (-3.23, -0.97)	0.000289
cg23750206	4	7878384		AFAP1;AFAP1	5'UTR;5'UTR	TRUE	1.63 (0.62, 2.63)	0.0015	0.00264965	2.35 (1.13, 3.57)	0.000165
cg23756236	19	37825572	Island	HKR1	TSS200	NA	-1.04 (-2.11, 0.03)	0.057165	0.0582335	-1.44 (-2.79, -0.08)	0.037878
cg23797270	11	71110373				NA	1.29 (0.65, 1.93)	8.2e-05	0.000603919	1.55 (0.79, 2.32)	7.9e-05
cg23797551	7	4243526		SDK1;SDK1	Body;Body	TRUE	-0.68 (-1.24, -0.11)	0.018856	0.0202693	-0.8 (-1.55, -0.05)	0.037156
cg23830250	14	70554097		SLC8A3;SLC8A3;SLC8A3;SLC8A3;SLC8A3	Body;Body;Body;Body;Body	NA	1.95 (0.89, 3)	0.0003	0.00105484	2.72 (1.43, 4.01)	4e-05
cg23931381	19	18119847	N_Shore	ARRDC2;ARRDC2	Body;Body	TRUE	1.49 (0.54, 2.44)	0.002153	0.00346774	1.56 (0.38, 2.73)	0.009728
cg23978841	12	110049549				NA	1.66 (0.68, 2.64)	0.000922	0.00198613	1.97 (0.76, 3.18)	0.001409
cg24200401	17	76573401		DNAH17;DNAH17	1stExon;5'UTR	TRUE	1.08 (0.03, 2.12)	0.04315	0.0442877	1.41 (0.1, 2.71)	0.034649
cg24289912	10	129845739		PTPRE;PTPRE	TSS200;Body	TRUE	-1.51 (-2.42, -0.61)	0.001004	0.00206321	-1.61 (-2.79, -0.43)	0.007388
cg24332002	1	22228582		HSPG2	Body	TRUE	-2.1 (-3.18, -1.03)	0.000129	0.000730412	-2.5 (-3.81, -1.18)	0.000206
cg24349421	22	18389868		MICAL3;MICAL3;MICAL3	TSS1500;TSS1500;5'UTR	NA	-1.65 (-2.75, -0.54)	0.003521	0.00489527	-1.04 (-2.44, 0.37)	0.148081
cg24399529	15	69373153		MIR548H4;TMEM84	Body;TSS200	TRUE	-1.91 (-2.96, -0.86)	0.000384	0.00118909	-2.27 (-3.58, -0.97)	0.000667
cg24420778	1	173445979	Island	PRDX6	TSS1500	TRUE	-1.42 (-2.42, -0.42)	0.005384	0.00682391	-1.2 (-2.47, 0.06)	0.061734
cg24691453	1	153518384		S100A4;S100A4	TSS200;TSS200	TRUE	-1.27 (-2.15, -0.4)	0.004305	0.00574715	-1.44 (-2.5, -0.38)	0.008017
cg24725441	2	232280961	S_Shelf			TRUE	-1.88 (-2.9, -0.85)	0.000335	0.00110982	-1.96 (-3.27, -0.65)	0.003424
cg24749559	5	141616065				TRUE	1.76 (0.75, 2.77)	0.000668	0.00162527	2.35 (1.05, 3.64)	0.000402
cg24757931	19	56186530	Island	EPN1;EPN1;EPN1	TSS200;TSS200;TSS1500	TRUE	-1.3 (-2.22, -0.39)	0.005358	0.00680678	-1.66 (-2.8, -0.52)	0.004479
cg24790788	3	145879626	S_Shore	PLOD2;PLOD2	TSS1500;TSS1500	TRUE	2.01 (0.89, 3.13)	0.000435	0.0012746	1.9 (0.5, 3.3)	0.007951
cg24844769	19	7269698	S_Shelf	INSR;INSR	Body;Body	TRUE	1.63 (0.58, 2.69)	0.002401	0.0037541	1.61 (0.3, 2.93)	0.01649
cg24981909	3	131102436	S_Shore	NUDT16	3'UTR	TRUE	-1.97 (-2.97, -0.97)	0.00011	0.000695345	-1.68 (-2.92, -0.45)	0.007639
cg24983998	6	38146191		BTBD9;BTBD9;BTBD9;BTBD9	Body;Body;Body;Body	NA	-0.98 (-1.7, -0.25)	0.008347	0.00978304	-0.59 (-1.48, 0.3)	0.194156
cg25001882	14	78619077				NA	2.98 (1.93, 4.03)	3.16654e-08	1.72576e-05	2.54 (1.24, 3.84)	0.000142
cg25061445	15	57912784		GCOM1;GCOM1;GCOM1;GCOM1;GCOM1;MYZAP;MYZAP;GCOM1;GCOM1;GCOM1	Body;Body;Body;Body;Body;Body;Body;Body;Body;Body	NA	1.18 (0.17, 2.2)	0.022756	0.0241755	1.1 (-0.18, 2.38)	0.091446
cg25181381	11	134373655				TRUE	-1.5 (-2.41, -0.59)	0.001313	0.00247607	-0.91 (-2.05, 0.23)	0.116632
cg25239463	6	2167408		GMDS;GMDS	Body;Body	NA	-1.42 (-2.11, -0.74)	4.9e-05	0.000503868	-1.28 (-2.09, -0.48)	0.001723
cg25249492	6	159273623		OSTCP1	Body	NA	-1.62 (-2.65, -0.6)	0.001842	0.00310802	-1.08 (-2.36, 0.2)	0.099132
cg25254573	11	76432963		GUCY2E	TSS200	TRUE	0.92 (0.31, 1.54)	0.003357	0.00472756	0.81 (-0.02, 1.63)	0.056004
cg25314531	6	169117973				TRUE	-1.5 (-2.39, -0.62)	0.000898	0.00195764	-1.38 (-2.48, -0.28)	0.013898
cg25326133	21	33644173		MIS18A	Body	NA	-1.28 (-2.12, -0.43)	0.00327	0.00464102	-1.38 (-2.39, -0.37)	0.007384
cg25356393	20	62052156	Island	KCNQ2;KCNQ2;KCNQ2;KCNQ2	Body;Body;Body;Body	TRUE	1.48 (0.48, 2.49)	0.003922	0.00535712	2.18 (0.93, 3.44)	0.000687
cg25433624	20	37435119	Island	PPP1R16B	5'UTR	TRUE	-0.97 (-1.42, -0.52)	2.4e-05	0.000384706	-1.26 (-1.8, -0.73)	4e-06
cg25487775	2	162093969	N_Shore			TRUE	-1.58 (-2.75, -0.41)	0.008114	0.0096043	-1.55 (-3.02, -0.08)	0.039102
cg25546253	4	39038565				TRUE	-1.77 (-2.73, -0.8)	0.000353	0.0011416	-1.68 (-2.87, -0.49)	0.005825
cg25593573	3	45077920	S_Shore			TRUE	1.87 (0.79, 2.95)	0.000735	0.00174163	1.87 (0.54, 3.2)	0.006022
cg25638549	10	13692225		FRMD4A	3'UTR	NA	-1.5 (-2.49, -0.5)	0.003264	0.00464102	-2.06 (-3.34, -0.78)	0.001677
cg25693132	3	51740741	Island	GRM2;GRM2	TSS1500;TSS1500	TRUE	-0.36 (-1.45, 0.73)	0.515623	0.516571	-0.55 (-1.9, 0.81)	0.428209
cg25855384	22	30221358		ASCC2;ASCC2	Body;Body	NA	-1.42 (-2.33, -0.52)	0.002166	0.00347197	-1.59 (-2.78, -0.39)	0.00932
cg25870663	19	56331640		NLRP11;NLRP11	5'UTR;5'UTR	NA	-2.09 (-3.15, -1.03)	0.000118	0.000706703	-1.68 (-3.01, -0.35)	0.013483
cg25877436	13	27998191	N_Shore	GTF3A	TSS1500	TRUE	1.84 (0.73, 2.96)	0.001229	0.00238559	1.54 (0.15, 2.92)	0.02978
cg26005569	6	78176847	S_Shelf			TRUE	1.36 (0.4, 2.32)	0.005398	0.00682578	1.69 (0.45, 2.92)	0.00751
cg26010015	12	89675002				NA	2.17 (0.99, 3.35)	0.000315	0.00107297	2.45 (0.99, 3.92)	0.001084
cg26040939	14	71068188		MED6;MED6;MED6;MED6	TSS1500;TSS1500;TSS1500;TSS1500	NA	-1.51 (-2.44, -0.58)	0.001535	0.00268133	-0.95 (-2.07, 0.17)	0.098228
cg26079664	3	51740956	Island	GRM2;GRM2	TSS200;TSS200	NA	-0.37 (-1.58, 0.84)	0.549288	0.549288	-0.39 (-1.91, 1.14)	0.621681
cg26101366	17	46805563	Island	HOXB13	1stExon	TRUE	1.73 (0.74, 2.72)	0.000607	0.00161197	2.2 (0.93, 3.47)	0.000696
cg26136497	18	20735537		CABLES1;CABLES1;CABLES1	Body;Body;TSS1500	TRUE	-2.15 (-3.11, -1.18)	1.4e-05	0.000371591	-1.81 (-3.03, -0.59)	0.003746
cg26139080	11	47293733	S_Shore	MADD;MADD;MADD;MADD;MADD;MADD;MADD;MADD;MADD;MADD	5'UTR;5'UTR;5'UTR;5'UTR;5'UTR;5'UTR;5'UTR;5'UTR;5'UTR;5'UTR	TRUE	-1.47 (-2.59, -0.34)	0.01057	0.0119764	-1.44 (-2.85, -0.03)	0.046142
cg26154367	1	114448170	S_Shore	DCLRE1B;DCLRE1B;AP4B1	5'UTR;1stExon;TSS1500	TRUE	-1.41 (-2.4, -0.41)	0.005604	0.00695713	-0.78 (-2.04, 0.48)	0.22273
cg26174713	1	61547813	N_Shore	NFIA;NFIA;NFIA;NFIA	TSS200;TSS200;Body;Body	NA	1.54 (0.53, 2.55)	0.002942	0.00428443	0.81 (-0.44, 2.06)	0.20274
cg26179116	9	131140339		URM1;URM1;URM1;URM1;MIR1268A	Body;Body;Body;Body;Body	NA	-1.58 (-2.54, -0.61)	0.001356	0.00250515	-1.95 (-3.13, -0.77)	0.001235
cg26208364	3	164441521		LINC01324	Body	NA	-2.13 (-3.07, -1.19)	1e-05	0.000340625	-1.69 (-2.85, -0.53)	0.00437
cg26243278	12	125628211				NA	2.14 (1.04, 3.24)	0.000149	0.000751898	2.41 (1.05, 3.77)	0.000533
cg26301167	6	7911733	S_Shore	TXNDC5;TXNDC5;BLOC1S5-TXNDC5	TSS1500;TSS1500;Body	NA	-1.31 (-2.32, -0.3)	0.011154	0.0125339	-1.53 (-2.79, -0.28)	0.016931
cg26312217	7	30602641		LOC401320	Body	NA	-1.71 (-2.71, -0.71)	0.000849	0.00189971	-1.49 (-2.74, -0.24)	0.019874
cg26326701	5	37250242	S_Shore	C5orf42	TSS1500	NA	-1.68 (-2.64, -0.72)	0.000618	0.00161197	-1.59 (-2.78, -0.41)	0.008428
cg26342454	4	10035262		SLC2A9	5'UTR	NA	1.96 (0.85, 3.08)	0.000594	0.00160262	2.47 (1.08, 3.86)	0.000512
cg26382679	19	30215768	S_Shore			TRUE	1.45 (0.52, 2.38)	0.002266	0.00357962	0.73 (-0.45, 1.92)	0.225526
cg26411222	12	115104352	N_Shore			TRUE	-1.14 (-2.09, -0.18)	0.019849	0.0212112	-1.83 (-3.05, -0.61)	0.003353
cg26426220	14	106932032				NA	-1.71 (-2.59, -0.84)	0.000135	0.000733654	-1.82 (-2.86, -0.77)	0.000673
cg26427818	11	15093613	N_Shore			TRUE	1.29 (0.49, 2.09)	0.001566	0.00272674	0.82 (-0.15, 1.79)	0.096653
cg26470501	19	45252955	S_Shore	BCL3	Body	TRUE	2.37 (1.22, 3.52)	5.5e-05	0.000535268	2.65 (1.19, 4.11)	0.000378
cg26543436	1	171853856		DNM3;DNM3;DNM3	Body;Body;Body	NA	1.36 (0.29, 2.43)	0.01267	0.0140921	1.3 (-0.03, 2.63)	0.055769
cg26563583	1	175162052	Island	KIAA0040;KIAA0040;KIAA0040;KIAA0040;KIAA0040;KIAA0040	1stExon;5'UTR;TSS200;5'UTR;TSS200;1stExon	TRUE	1.32 (0.39, 2.25)	0.005421	0.00683899	1.34 (0.2, 2.49)	0.021791
cg26582706	6	170241199	S_Shore			TRUE	-1.48 (-2.26, -0.7)	0.000222	0.000900435	-1.36 (-2.36, -0.36)	0.007962
cg26656684	8	59465595	Island	SDCBP;SDCBP;SDCBP;SDCBP;SDCBP	TSS200;TSS200;TSS200;TSS200;TSS200	TRUE	0.86 (0.22, 1.51)	0.008472	0.00988702	1.1 (0.24, 1.97)	0.012686
cg26754824	7	1476361	S_Shelf	MICALL2	Body	TRUE	-1.42 (-2.31, -0.52)	0.00198	0.00327	-1.32 (-2.41, -0.23)	0.018217
cg26835232	17	3839414		ATP2A3;ATP2A3;ATP2A3;ATP2A3;ATP2A3;ATP2A3;ATP2A3	Body;Body;Body;Body;Body;Body;Body	NA	0.55 (0.24, 0.86)	0.00058	0.0015805	0.58 (0.19, 0.97)	0.003944
cg26887302	17	27181995	Island	ERAL1	TSS200	TRUE	-1.27 (-1.99, -0.54)	0.000651	0.00162505	-0.71 (-1.56, 0.14)	0.103732
cg26913058	16	419975	Island	MRPL28	Body	TRUE	0.76 (0.35, 1.17)	0.000308	0.00106917	0.81 (0.29, 1.33)	0.002298
cg26932544	8	28278344				NA	-2.27 (-3.32, -1.21)	2.7e-05	0.00040875	-1.75 (-3.07, -0.44)	0.009026
cg27055182	14	90949960				NA	-1.39 (-2.34, -0.44)	0.004081	0.00549172	-1.33 (-2.58, -0.08)	0.036652
cg27090784	5	147862681		HTR4;HTR4;HTR4;HTR4;HTR4;HTR4	3'UTR;Body;3'UTR;Body;Body;3'UTR	TRUE	-1.16 (-2.2, -0.12)	0.028516	0.0300604	-0.24 (-1.53, 1.05)	0.714769
cg27127773	16	3668184				NA	-2.35 (-3.34, -1.36)	4e-06	0.000218	-2.42 (-3.66, -1.18)	0.000139
cg27131563	8	67434522				TRUE	-1.72 (-2.66, -0.78)	0.000333	0.00110982	-1.47 (-2.72, -0.22)	0.021005
cg27174263	8	95731936	Island	DPY19L4	TSS200	NA	1.21 (0.38, 2.05)	0.004514	0.00594234	1.08 (0.06, 2.11)	0.037474
cg27245147	16	88763611	Island	RNF166	3'UTR	TRUE	1.57 (0.57, 2.56)	0.002019	0.00331432	1.55 (0.29, 2.81)	0.015728
cg27245293	5	141262379	N_Shore			NA	-1.12 (-1.87, -0.36)	0.003913	0.00535712	-1.7 (-2.6, -0.79)	0.000254
cg27422857	2	105853526	Island			TRUE	2.03 (0.97, 3.09)	0.000174	0.000808263	1.52 (0.19, 2.84)	0.025288
cg27504117	2	241497663	N_Shore	ANKMY1;ANKMY1	TSS1500;TSS1500	TRUE	1.92 (0.96, 2.87)	8.7e-05	0.000619938	2.48 (1.28, 3.67)	5.3e-05
cg27532318	7	32358331				TRUE	1.93 (0.88, 2.98)	0.000312	0.00106943	1.72 (0.39, 3.04)	0.011159
cg27561786	1	8525010		RERE;RERE	Body;Body	TRUE	-1.52 (-2.42, -0.62)	0.000963	0.0020306	-1.5 (-2.67, -0.34)	0.011403
cg27598761	10	537128		DIP2C	Body	TRUE	-1.85 (-2.86, -0.83)	0.000375	0.00118766	-1.59 (-2.86, -0.33)	0.013909
cg27615067	10	134224821		PWWP2B;PWWP2B	3'UTR;Body	TRUE	1.69 (0.79, 2.6)	0.000246	0.000918288	2.01 (0.88, 3.14)	0.000505

## Sheet: Table S4
Supplementary Excel Table 4: DMPs selected by elastic-net for airflow limitation
CpG	chr	pos	Relation_to_Island	Gene	Gene_Group	Methyl450_Loci	OR	p.lin	FDR	OR_exclusions	p_exclusions	Never_smokers
cg00003555	7	142985452	Island	CASP2;CASP2;CASP2;CASP2;CASP2	TSS1500;5'UTR;5'UTR;1stExon;1stExon	NA	1.53 (1.13, 2.06)	0.005945	0.0102887	1.6 (1.12, 2.29)	0.010427	0
cg00005112	16	69958840		WWP2;WWP2	TSS200;Body	TRUE	1.58 (1.13, 2.21)	0.007601	0.0121747	1.37 (0.92, 2.06)	0.124092	0
cg00028184	1	222638644	N_Shore			TRUE	0.55 (0.4, 0.77)	0.000572	0.00333653	0.57 (0.38, 0.85)	0.005577	1
cg00101154	16	420108	Island	MRPL28	Body	TRUE	0.71 (0.5, 1)	0.050461	0.0544025	0.76 (0.5, 1.15)	0.189497	0
cg00110191	3	58203083				NA	1.34 (0.98, 1.84)	0.064007	0.0678292	1.51 (1.02, 2.23)	0.03728	0
cg00134876	5	150449313		TNIP1;TNIP1;TNIP1;TNIP1;TNIP1;TNIP1;TNIP1;TNIP1	5'UTR;5'UTR;5'UTR;5'UTR;5'UTR;5'UTR;5'UTR;5'UTR	NA	1.8 (1.26, 2.56)	0.00115	0.00448369	2.24 (1.45, 3.48)	0.000316	0
cg00183153	18	24474055		AQP4-AS1	Body	NA	0.6 (0.44, 0.83)	0.001692	0.00534366	0.56 (0.37, 0.82)	0.00357	0
cg00193902	7	98579722	S_Shore	TRRAP	Body	TRUE	1.66 (1.19, 2.3)	0.002643	0.00661046	1.55 (1.05, 2.3)	0.028817	1
cg00197495	10	93392836	Island	PPP1R3C;PPP1R3C	1stExon;5'UTR	TRUE	1.39 (1.13, 1.71)	0.00194	0.00581888	1.44 (1.12, 1.86)	0.004774	1
cg00205703	3	184054901	N_Shore	FAM131A;FAM131A	5'UTR;TSS1500	TRUE	0.53 (0.36, 0.78)	0.001172	0.00450273	0.5 (0.31, 0.79)	0.003044	0
cg00284516	8	117778669	Island	UTP23	TSS200	TRUE	0.63 (0.45, 0.89)	0.008925	0.0135942	0.59 (0.39, 0.89)	0.011368	0
cg00299286	5	180478185	N_Shore	BTNL9	Body	TRUE	1.6 (1.09, 2.34)	0.016093	0.0209697	1.58 (0.99, 2.53)	0.055391	0
cg00303541	3	51741280	Island	GRM2;GRM2	5'UTR;5'UTR	TRUE	1.49 (1.04, 2.15)	0.031549	0.0360284	1.45 (0.93, 2.27)	0.104693	1
cg00308159	22	28198591	Island	MN1	TSS1500	TRUE	0.58 (0.39, 0.85)	0.00504	0.00932098	0.5 (0.31, 0.81)	0.005348	1
cg00323385	1	21593084		ECE1;ECE1;ECE1;ECE1	Body;Body;Body;Body	NA	0.76 (0.62, 0.93)	0.007169	0.0117006	0.78 (0.63, 0.98)	0.030487	1
cg00330958	3	39184552	N_Shore	CSRNP1	Body	TRUE	1.58 (1.12, 2.22)	0.009183	0.0137807	1.88 (1.23, 2.86)	0.003415	1
cg00359695	12	131401509				NA	0.72 (0.51, 1.03)	0.068974	0.0725427	0.79 (0.51, 1.21)	0.272542	0
cg00388471	16	1475871	N_Shelf	C16orf91	Body	TRUE	1.65 (1.19, 2.3)	0.003017	0.00696902	1.62 (1.07, 2.45)	0.02257	0
cg00422068	6	16223119				NA	1.66 (1.2, 2.3)	0.002132	0.00593677	1.53 (1.08, 2.16)	0.017572	0
cg00450425	1	116189098	S_Shelf	VANGL1	5'UTR	TRUE	1.54 (1.11, 2.14)	0.009295	0.0139204	1.5 (1.01, 2.23)	0.044477	0
cg00475490	11	86517110		PRSS23;PRSS23;PRSS23;PRSS23;PRSS23;PRSS23;PRSS23	5'UTR;Body;Body;5'UTR;Body;Body;Body	NA	0.65 (0.45, 0.94)	0.02219	0.027262	0.81 (0.53, 1.24)	0.326682	0
cg00518989	22	31608519	Island	LIMK2	Body	TRUE	0.64 (0.47, 0.89)	0.00707	0.0115843	0.65 (0.44, 0.96)	0.028626	0
cg00523425	17	46969672	N_Shore	ATP5G1;ATP5G1	TSS1500;TSS1500	TRUE	0.63 (0.46, 0.86)	0.004385	0.00858569	0.6 (0.41, 0.88)	0.009704	0
cg00524706	12	132859820	Island	GALNT9	Body	TRUE	0.55 (0.38, 0.78)	0.000958	0.00409649	0.65 (0.42, 1)	0.049161	0
cg00559177	19	40759555		AKT2;AKT2;AKT2	Body;Body;Body	NA	1.65 (1.17, 2.32)	0.003942	0.00811631	1.82 (1.2, 2.75)	0.004421	0
cg00585846	6	31515458		NFKBIL1;NFKBIL1;ATP6V1G2;NFKBIL1;NFKBIL1;NFKBIL1;ATP6V1G2;NFKBIL1	5'UTR;5'UTR;TSS1500;1stExon;1stExon;5'UTR;TSS1500;5'UTR	TRUE	0.68 (0.48, 0.95)	0.025267	0.0301157	0.55 (0.36, 0.85)	0.006787	0
cg00590036	6	158957433	Island	TMEM181	TSS200	TRUE	1.11 (0.78, 1.57)	0.564821	0.565833	1.16 (0.75, 1.79)	0.505687	0
cg00594716	2	96782443	Island	ADRA2B	TSS1500	TRUE	1.42 (1.08, 1.87)	0.012861	0.0176208	1.16 (0.8, 1.68)	0.447495	0
cg00604410	15	67417899		SMAD3;SMAD3	TSS200;Body	TRUE	0.58 (0.4, 0.84)	0.004326	0.00849994	0.62 (0.39, 0.98)	0.041	0
cg00612985	2	101257313				TRUE	2.62 (1.7, 4.03)	1.2e-05	0.00140965	2.49 (1.48, 4.18)	0.000572	0
cg00656420	6	43034110		KLC4;KLC4;KLC4;KLC4	Body;Body;Body;Body	TRUE	2.15 (1.47, 3.14)	8.2e-05	0.00178052	2.4 (1.5, 3.83)	0.000246	0
cg00658413	6	142409323	N_Shore	NMBR	Body	NA	0.58 (0.42, 0.81)	0.001196	0.00452488	0.49 (0.32, 0.75)	0.000836	1
cg00664381	1	231826346		DISC1;DISC1;DISC1;DISC1;DISC1;DISC1;DISC1;DISC1;DISC1;DISC1;DISC1;DISC1;DISC1;DISC1;DISC1;DISC1;DISC1;DISC1;DISC1;DISC1;DISC1;DISC1;DISC1;TSNAX-DISC1;TSNAX-DISC1;TSNAX-DISC1;TSNAX-DISC1;TSNAX-DISC1;TSNAX-DISC1;TSNAX-DISC1;TSNAX-DISC1	Body;Body;Body;Body;Body;Body;Body;Body;Body;Body;Body;Body;Body;Body;Body;Body;Body;Body;Body;Body;Body;Body;Body;Body;Body;Body;Body;Body;Body;Body;Body	NA	1.97 (1.39, 2.8)	0.000146	0.00207629	2.05 (1.35, 3.1)	0.000745	1
cg00664406	3	51740875	Island	GRM2;GRM2	TSS1500;TSS1500	TRUE	1.31 (0.88, 1.94)	0.181355	0.183821	1.05 (0.65, 1.7)	0.833293	0
cg00702381	6	88117996	Island	C6orf165;C6orf165	5'UTR;5'UTR	TRUE	1.68 (1.22, 2.3)	0.001443	0.00496736	1.83 (1.24, 2.71)	0.002542	1
cg00710870	7	102793411	S_Shelf			TRUE	1.61 (1.17, 2.21)	0.003375	0.00738055	1.62 (1.11, 2.38)	0.012766	0
cg00715124	6	3227026	Island	TUBB2B	Body	TRUE	1.61 (1.16, 2.23)	0.004082	0.00829877	1.77 (1.2, 2.61)	0.004153	1
cg00743325	2	98703619	Island	VWA3B;VWA3B	1stExon;5'UTR	NA	1.28 (0.99, 1.66)	0.063952	0.0678292	1.3 (0.92, 1.82)	0.132811	1
cg00752806	2	220462673	Island	STK11IP	Body	TRUE	0.61 (0.44, 0.84)	0.00241	0.00628061	0.56 (0.38, 0.83)	0.003974	0
cg00781436	3	134866704		EPHB1	Body	NA	2.57 (1.67, 3.95)	1.8e-05	0.00140965	2.28 (1.36, 3.82)	0.001686	1
cg00801034	22	43570199	Island	TTLL12	Body	TRUE	0.64 (0.48, 0.87)	0.003677	0.00783026	0.64 (0.45, 0.93)	0.018521	0
cg00811166	5	1288569	N_Shore	TERT;TERT	Body;Body	TRUE	1.66 (1.21, 2.28)	0.001814	0.00558692	1.88 (1.27, 2.78)	0.001488	0
cg00827989	2	175201542	Island	SP9	Body	TRUE	1.41 (1.1, 1.81)	0.006436	0.0109353	1.47 (1.09, 1.98)	0.011383	0
cg00874357	12	62997129	Island	MIRLET7I;C12orf61;C12orf61	TSS1500;5'UTR;1stExon	TRUE	1.52 (1.15, 1.99)	0.002767	0.0067323	1.45 (1.04, 2.01)	0.026874	1
cg00875713	11	22646839	Island	FANCF	1stExon	NA	1.37 (1.06, 1.76)	0.015904	0.0207718	1.5 (1.1, 2.04)	0.010877	0
cg00894697	1	20826246		MUL1	3'UTR	TRUE	0.85 (0.72, 1.01)	0.0665	0.0700726	0.82 (0.67, 0.99)	0.043214	0
cg00897095	1	36765446		THRAP3	Body	NA	1.68 (1.18, 2.39)	0.004308	0.00847948	1.48 (0.97, 2.25)	0.0685	0
cg00918900	1	1057335				NA	0.71 (0.51, 0.99)	0.046078	0.0500634	0.7 (0.47, 1.05)	0.088007	1
cg00936589	19	51339294	Island	LOC105372441;LOC105372441	Body;Body	NA	0.6 (0.43, 0.84)	0.003005	0.00695567	0.55 (0.37, 0.83)	0.003838	0
cg00941797	14	81407711	Island			TRUE	0.54 (0.38, 0.76)	0.000487	0.0031655	0.58 (0.38, 0.89)	0.013363	0
cg01005308	20	48768686	N_Shore	TMEM189;TMEM189-UBE2V1;TMEM189;TMEM189	Body;Body;Body;Body	TRUE	0.88 (0.79, 0.97)	0.010659	0.0153624	0.85 (0.75, 0.97)	0.014778	1
cg01033175	3	101396021	Island	ZBTB11;LOC100009676	TSS200;Body	TRUE	1.61 (1.15, 2.25)	0.00554	0.00984693	1.77 (1.18, 2.66)	0.006035	0
cg01089319	2	171676809	Island	GAD1;GAD1	Body;Body	TRUE	1.54 (1.06, 2.24)	0.023155	0.028169	1.68 (1.06, 2.64)	0.02601	0
cg01116067	1	2461838	Island	HES5	TSS200	TRUE	1.42 (1.08, 1.88)	0.01247	0.017233	1.38 (0.97, 1.95)	0.074743	0
cg01127300	22	38614796	S_Shelf			TRUE	0.68 (0.48, 0.97)	0.034414	0.0389028	0.71 (0.46, 1.11)	0.132705	0
cg01169073	12	112280321	Island	C12orf47;MAPKAPK5;MAPKAPK5;MAPKAPK5;MAPKAPK5	Body;1stExon;1stExon;5'UTR;5'UTR	TRUE	0.66 (0.47, 0.92)	0.015445	0.020267	0.6 (0.4, 0.9)	0.014224	0
cg01182332	1	45477679	S_Shore	HECTD3;UROD;UROD	TSS1500;TSS200;TSS200	NA	0.58 (0.41, 0.82)	0.0023	0.00616643	0.57 (0.37, 0.87)	0.008607	1
cg01211109	9	127962544	Island	RABEPK	TSS1500	TRUE	0.65 (0.47, 0.9)	0.010046	0.0147588	0.59 (0.4, 0.87)	0.008172	0
cg01229793	11	58292004				NA	1.58 (1.17, 2.12)	0.002591	0.00655371	1.69 (1.18, 2.43)	0.004385	1
cg01234748	11	2005425		LOC100133545	Body	TRUE	0.66 (0.49, 0.88)	0.004196	0.00837205	0.59 (0.41, 0.84)	0.003732	0
cg01277844	1	154934734	Island	PYGO2	TSS1500	TRUE	0.7 (0.49, 0.99)	0.04376	0.0480115	0.57 (0.37, 0.89)	0.013015	0
cg01291947	21	34305156				NA	0.6 (0.42, 0.86)	0.005565	0.00987567	0.58 (0.38, 0.89)	0.012902	0
cg01311717	19	7694494	Island	XAB2;LOC100131801;LOC100131801	TSS200;TSS200;TSS200	TRUE	0.61 (0.44, 0.85)	0.003717	0.00787232	0.72 (0.48, 1.08)	0.116426	0
cg01313513	3	175675432				NA	0.59 (0.42, 0.84)	0.003293	0.00727584	0.51 (0.33, 0.79)	0.002262	0
cg01320218	16	83842889	S_Shore	HSBP1	Body	TRUE	1.68 (1.2, 2.35)	0.002618	0.00656512	1.66 (1.1, 2.49)	0.015002	0
cg01394167	4	9479622				TRUE	0.68 (0.49, 0.95)	0.02232	0.0273916	0.52 (0.35, 0.77)	0.001119	0
cg01399860	9	136889061	N_Shore	NCRNA00094	TSS1500	TRUE	0.74 (0.53, 1.02)	0.066207	0.0699617	0.67 (0.45, 1)	0.052274	0
cg01405107	17	46671635	N_Shore	LOC404266;LOC404266;LOC404266;HOXB5;LOC404266	Body;Body;Body;TSS1500;Body	TRUE	0.64 (0.45, 0.93)	0.019587	0.0244128	0.64 (0.41, 1.01)	0.053056	0
cg01463565	17	8926158	Island	NTN1	Body	TRUE	1.23 (0.93, 1.62)	0.14892	0.151495	1.41 (1.01, 1.97)	0.046661	0
cg01471428	12	115133663	N_Shelf			TRUE	0.49 (0.34, 0.7)	0.000102	0.0018748	0.53 (0.35, 0.8)	0.00264	1
cg01492329	1	246588723		SMYD3	Body	NA	0.74 (0.54, 1)	0.053026	0.0568935	0.74 (0.5, 1.08)	0.114693	0
cg01508365	14	26746099				NA	0.71 (0.55, 0.93)	0.011139	0.015844	0.66 (0.48, 0.89)	0.006845	0
cg01563335	14	96830698	S_Shore	GSKIP;ATG2B;GSKIP;GSKIP;GSKIP	TSS1500;TSS1500;5'UTR;5'UTR;5'UTR	NA	0.56 (0.4, 0.8)	0.001191	0.00452488	0.57 (0.37, 0.87)	0.00983	0
cg01573554	1	41174907		NFYC;NFYC;NFYC;NFYC;NFYC;NFYC	TSS200;5'UTR;5'UTR;5'UTR;5'UTR;5'UTR	NA	1.31 (0.95, 1.81)	0.103597	0.10665	1.19 (0.79, 1.78)	0.400537	0
cg01601949	2	16154325	Island			TRUE	0.55 (0.39, 0.76)	0.000325	0.00267169	0.55 (0.37, 0.83)	0.004489	0
cg01620164	2	164590272	N_Shelf	FIGN	Body	TRUE	0.82 (0.52, 1.27)	0.368501	0.369492	0.94 (0.55, 1.58)	0.805204	0
cg01663825	7	43238739		HECW1	5'UTR	TRUE	0.63 (0.46, 0.87)	0.005093	0.00935338	0.59 (0.4, 0.87)	0.00695	0
cg01786715	14	65007437	Island	HSPA2;HSPA2	1stExon;5'UTR	TRUE	0.58 (0.43, 0.8)	0.000786	0.00382903	0.52 (0.35, 0.76)	0.000797	0
cg01832935	16	51026724				TRUE	1.92 (1.34, 2.73)	0.000322	0.00267169	1.97 (1.28, 3.03)	0.001986	0
cg01834697	19	58341619		ZNF587B	TSS200	NA	1.41 (1.01, 1.97)	0.042357	0.0466094	1.33 (0.89, 1.99)	0.165516	0
cg01835766	20	55043526	Island	C20orf43	TSS200	TRUE	1.72 (1.23, 2.4)	0.001341	0.00486258	1.83 (1.22, 2.74)	0.003568	0
cg01842146	2	119027134				NA	1.61 (1.19, 2.18)	0.002137	0.00593677	1.46 (1.02, 2.09)	0.039984	0
cg01857615	22	38511767		PLA2G6;PLA2G6;PLA2G6	Body;Body;Body	NA	1.73 (1.24, 2.41)	0.001364	0.00486722	1.63 (1.09, 2.45)	0.018086	1
cg01858428	20	46081916				NA	1.86 (1.32, 2.62)	0.000396	0.00291268	1.54 (1.02, 2.33)	0.040609	1
cg01863337	1	21861252		ALPL;ALPL;ALPL	5'UTR;5'UTR;5'UTR	NA	1.52 (1.08, 2.14)	0.015402	0.0202344	1.58 (1.05, 2.37)	0.027867	0
cg01872779	4	2936973	Island	MFSD10;C4orf10;MFSD10	TSS1500;TSS1500;TSS1500	TRUE	1.51 (1.13, 2.02)	0.005065	0.00934434	1.67 (1.17, 2.39)	0.004698	0
cg01925891	11	64310508				TRUE	1.76 (1.26, 2.47)	0.001013	0.00421016	1.62 (1.08, 2.43)	0.02044	0
cg01940273	2	233284934	Island			TRUE	0.63 (0.41, 0.96)	0.030895	0.0354991	0.78 (0.47, 1.29)	0.324495	0
cg01959004	11	118928411	Island	HYOU1;HYOU1	TSS1500;TSS1500	TRUE	1.31 (1.05, 1.65)	0.01729	0.0221423	1.43 (1.08, 1.9)	0.013145	0
cg01976374	12	72668243	S_Shore	TRHDE-AS1;TRHDE-AS1;TRHDE	TSS1500;TSS1500;Body	NA	0.77 (0.55, 1.07)	0.121125	0.124009	0.62 (0.41, 0.94)	0.022479	0
cg01984991	3	185217550	S_Shore	TMEM41A	TSS1500	NA	1.99 (1.4, 2.81)	0.000106	0.0018748	1.87 (1.23, 2.85)	0.003495	0
cg02002408	5	132112972	Island	SEPT8;SEPT8;SEPT8;SEPT8;SEPT8;SEPT8;SEPT8;SEPT8;SEPT8;SEPT8;SEPT8	1stExon;1stExon;1stExon;1stExon;1stExon;5'UTR;5'UTR;5'UTR;5'UTR;5'UTR;5'UTR	NA	1.49 (1.14, 1.93)	0.003061	0.0070127	1.76 (1.27, 2.44)	0.000726	0
cg02071305	15	41185973	N_Shore	VPS18	TSS1500	TRUE	0.7 (0.5, 0.98)	0.038325	0.0426342	0.68 (0.45, 1.02)	0.062401	1
cg02087229	9	1759154				NA	1.9 (1.34, 2.71)	0.00034	0.00274272	1.91 (1.24, 2.94)	0.003269	0
cg02166394	5	2741746	S_Shore			TRUE	0.63 (0.45, 0.88)	0.007053	0.0115789	0.62 (0.41, 0.92)	0.018913	0
cg02168303	7	27265309	Island			TRUE	1.32 (0.95, 1.82)	0.096861	0.0998991	1.54 (1.05, 2.25)	0.027472	0
cg02210934	14	105511982	N_Shore			TRUE	0.6 (0.44, 0.82)	0.001467	0.00498512	0.5 (0.33, 0.75)	0.000721	1
cg02235261	1	47693873	N_Shelf	TAL1	5'UTR	TRUE	1.84 (1.3, 2.6)	0.000523	0.00326656	1.64 (1.08, 2.47)	0.019247	0
cg02237119	7	73256414	N_Shore	WBSCR27	Body	TRUE	0.56 (0.39, 0.8)	0.001391	0.00492132	0.63 (0.41, 0.96)	0.030856	0
cg02293212	19	1962588	S_Shore	CSNK1G2	5'UTR	TRUE	1.48 (1.06, 2.08)	0.02102	0.0259672	1.36 (0.91, 2.03)	0.139355	0
cg02321017	15	101094404	N_Shore	PRKXP1	Body	NA	0.75 (0.62, 0.89)	0.001635	0.00523762	0.77 (0.61, 0.96)	0.017927	0
cg02338578	10	43145915				NA	1.56 (1.12, 2.17)	0.008024	0.0125642	1.64 (1.09, 2.46)	0.016871	1
cg02356218	11	124352048				TRUE	0.65 (0.47, 0.89)	0.007834	0.0123499	0.55 (0.37, 0.83)	0.004019	0
cg02360445	10	21798257	Island			TRUE	0.68 (0.52, 0.89)	0.004865	0.00908585	0.68 (0.47, 0.96)	0.029446	0
cg02366798	7	27237154	N_Shore	HOXA13	3'UTR	TRUE	0.57 (0.41, 0.8)	0.001209	0.00455052	0.56 (0.37, 0.84)	0.005056	0
cg02392228	19	4523345	N_Shore	PLIN5	3'UTR	TRUE	0.68 (0.48, 0.96)	0.026558	0.0313299	0.56 (0.37, 0.85)	0.00602	0
cg02439066	2	169214197				NA	1.75 (1.27, 2.41)	0.000665	0.00355727	1.59 (1.08, 2.33)	0.017595	0
cg02449198	15	52216459		LOC100422556	TSS200	NA	1.95 (1.37, 2.79)	0.00021	0.00229027	1.58 (1.04, 2.4)	0.030912	0
cg02449561	4	108745567	N_Shore	SGMS2	TSS200	NA	0.42 (0.28, 0.63)	2.8e-05	0.00140965	0.39 (0.24, 0.63)	0.000136	0
cg02456219	6	41754918	Island	PRICKLE4;TOMM6	3'UTR;TSS1500	TRUE	0.75 (0.53, 1.05)	0.09222	0.0952883	0.74 (0.5, 1.11)	0.150816	0
cg02489552	19	15121531	N_Shore	CCDC105	TSS200	TRUE	1.97 (1.37, 2.83)	0.000246	0.00244377	1.72 (1.11, 2.66)	0.014519	1
cg02490882	5	176029129		GPRIN1	5'UTR	NA	1.48 (1.09, 2.02)	0.012251	0.0170114	1.39 (0.97, 2)	0.071551	0
cg02495149	10	14282661		FRMD4A	Body	NA	0.6 (0.44, 0.83)	0.002047	0.00589831	0.5 (0.33, 0.76)	0.001181	0
cg02527372	16	56692077	S_Shore	MT1F	Body	TRUE	1.88 (1.4, 2.52)	2.7e-05	0.00140965	1.93 (1.34, 2.77)	0.000424	0
cg02595819	19	57874541	N_Shore	ZNF547;TRAPPC2P1	TSS1500;TSS1500	TRUE	0.61 (0.44, 0.85)	0.003239	0.00725255	0.64 (0.44, 0.95)	0.028142	0
cg02632099	12	132284684	Island			TRUE	0.54 (0.39, 0.75)	0.00021	0.00229027	0.56 (0.38, 0.83)	0.003299	0
cg02656049	12	133100051	N_Shelf	FBRSL1	Body	TRUE	1.92 (1.37, 2.69)	0.000141	0.00207629	2 (1.32, 3.01)	0.000953	0
cg02670096	5	172386299	Island	LOC100268168;RPL26L1;LOC100268168	Body;TSS200;TSS1500	TRUE	0.65 (0.48, 0.88)	0.005833	0.0101472	0.64 (0.44, 0.92)	0.017484	0
cg02702369	21	42844174		TMPRSS2;TMPRSS2	Body;Body	NA	0.65 (0.5, 0.85)	0.001849	0.00564165	0.68 (0.48, 0.95)	0.025153	1
cg02706365	2	18058830	N_Shore	KCNS3;KCNS3	TSS1500;TSS1500	NA	0.63 (0.45, 0.89)	0.008168	0.012667	0.61 (0.41, 0.92)	0.019326	1
cg02707558	2	59252488		LINC01122	Body	NA	0.72 (0.5, 1.03)	0.075348	0.0786546	0.74 (0.48, 1.16)	0.190754	0
cg02730865	16	80972238				TRUE	1.8 (1.29, 2.5)	0.000513	0.00324031	2.09 (1.38, 3.17)	0.000463	0
cg02776315	2	48983178	S_Shore	LHCGR	TSS1500	TRUE	0.65 (0.48, 0.89)	0.006223	0.0106871	0.73 (0.5, 1.08)	0.115909	0
cg02786491	4	169931756	S_Shore	CBR4	TSS1500	NA	0.64 (0.46, 0.9)	0.009346	0.013969	0.65 (0.43, 0.97)	0.035467	0
cg02836478	17	46652501	N_Shore	HOXB3	TSS1500	TRUE	0.77 (0.55, 1.08)	0.126106	0.128872	0.74 (0.49, 1.13)	0.167687	0
cg02863988	19	4525572	S_Shore	PLIN5	Body	TRUE	0.61 (0.44, 0.85)	0.003895	0.00806409	0.64 (0.42, 0.97)	0.03459	0
cg02882755	6	34100963		GRM4	1stExon	TRUE	1.51 (1.13, 2.02)	0.005513	0.0098302	1.47 (1.03, 2.12)	0.035569	1
cg02886509	11	2020556	S_Shore	H19	TSS1500	TRUE	0.57 (0.41, 0.79)	0.000698	0.00364656	0.67 (0.45, 1)	0.048865	1
cg02924348	18	75884597	N_Shore			TRUE	0.71 (0.53, 0.94)	0.017181	0.0220532	0.73 (0.52, 1.02)	0.061453	0
cg02931873	9	113189984		SVEP1	Body	NA	0.62 (0.44, 0.85)	0.003511	0.00760717	0.56 (0.38, 0.85)	0.005534	0
cg02933139	11	133817324		IGSF9B	Body	TRUE	1.38 (1.03, 1.84)	0.029417	0.0340689	1.44 (1, 2.07)	0.051524	0
cg02954617	1	172712325				NA	1.6 (1.14, 2.26)	0.00718	0.0117015	1.52 (1.01, 2.29)	0.04331	0
cg02956255	6	31430641		HCP5	TSS1500	TRUE	0.69 (0.5, 0.95)	0.0233	0.0282838	0.78 (0.54, 1.13)	0.187826	1
cg03036514	1	120255011	Island	PHGDH	Body	TRUE	1.64 (1.23, 2.17)	0.000626	0.00345313	1.87 (1.33, 2.63)	0.000313	0
cg03054255	14	105685132	Island	BRF1;BRF1	Body;Body	TRUE	0.87 (0.77, 0.98)	0.021828	0.0268763	0.91 (0.78, 1.06)	0.22425	0
cg03061888	15	74600834		CCDC33	Body	NA	0.63 (0.44, 0.91)	0.013034	0.0177491	0.63 (0.41, 0.99)	0.045228	0
cg03086067	10	82368399		SH2D4B;SH2D4B	Body;Body	TRUE	0.62 (0.42, 0.9)	0.012245	0.0170114	0.64 (0.41, 1.01)	0.056322	0
cg03092551	2	58273420	N_Shore	VRK2;VRK2;VRK2;VRK2;VRK2;VRK2	TSS1500;TSS1500;TSS1500;TSS1500;TSS1500;TSS1500	TRUE	0.62 (0.43, 0.88)	0.007671	0.0122692	0.61 (0.39, 0.94)	0.025509	0
cg03101530	4	95596384				NA	1.83 (1.29, 2.6)	0.000791	0.00382903	1.94 (1.25, 3)	0.003195	0
cg03110167	19	3964912	Island	DAPK3	Body	TRUE	0.71 (0.53, 0.93)	0.014421	0.0191481	0.54 (0.38, 0.79)	0.001236	0
cg03128534	1	43423976	Island	SLC2A1	Body	TRUE	0.62 (0.44, 0.88)	0.008214	0.012701	0.54 (0.35, 0.84)	0.006203	1
cg03146412	12	132658927				TRUE	0.61 (0.44, 0.84)	0.002914	0.00688764	0.56 (0.38, 0.83)	0.004078	1
cg03160378	21	44880700	S_Shelf			TRUE	0.74 (0.52, 1.04)	0.079782	0.0830505	0.71 (0.47, 1.07)	0.09957	1
cg03228516	22	38710725	N_Shore	CSNK1E;CSNK1E	5'UTR;5'UTR	TRUE	0.6 (0.43, 0.84)	0.00266	0.00662124	0.61 (0.41, 0.91)	0.015779	0
cg03299208	15	80452147		FAH	Body	NA	1.63 (1.12, 2.37)	0.010217	0.0148926	1.77 (1.13, 2.75)	0.011842	0
cg03316614	19	47842533		C5AR2;C5AR2;C5AR2	TSS1500;5'UTR;5'UTR	NA	0.74 (0.54, 1.01)	0.059413	0.0632005	0.62 (0.42, 0.92)	0.017233	0
cg03329539	2	233283329	N_Shore			TRUE	0.69 (0.48, 1)	0.050408	0.0543978	0.68 (0.43, 1.08)	0.10296	0
cg03357006	11	68973410				TRUE	1.7 (1.22, 2.35)	0.001487	0.00502256	1.58 (1.07, 2.34)	0.021326	0
cg03394764	17	36909005	Island	PSMB3;PSMB3	5'UTR;1stExon	TRUE	0.63 (0.46, 0.88)	0.005702	0.0100233	0.63 (0.42, 0.92)	0.018522	0
cg03430597	9	137660514	Island	COL5A1	Body	TRUE	0.77 (0.57, 1.04)	0.089207	0.0923458	0.72 (0.51, 1.01)	0.057939	0
cg03432641	12	49760606	Island	SPATS2	TSS200	TRUE	1.26 (1.07, 1.47)	0.004546	0.00875735	1.31 (1.08, 1.58)	0.005305	0
cg03437883	17	61959738		GH2;GH2;GH2;GH2	TSS1500;TSS1500;TSS1500;TSS1500	NA	1.72 (1.2, 2.45)	0.002959	0.0069302	1.6 (1.03, 2.48)	0.035317	1
cg03438618	10	134748675		C10orf93	Body	TRUE	1.52 (1.11, 2.09)	0.008678	0.0133453	1.58 (1.08, 2.31)	0.017942	0
cg03468671	14	39737849	S_Shore	CTAGE5;CTAGE5;CTAGE5;CTAGE5	Body;Body;Body;5'UTR	TRUE	0.61 (0.44, 0.84)	0.002408	0.00628061	0.66 (0.45, 0.97)	0.034555	0
cg03508340	7	46030313				NA	1.67 (1.2, 2.32)	0.002148	0.00594422	1.25 (0.84, 1.87)	0.269157	0
cg03518311	19	39348339				NA	0.6 (0.42, 0.87)	0.006088	0.0105199	0.55 (0.35, 0.85)	0.007816	0
cg03555448	1	4631309				NA	1.16 (1.05, 1.29)	0.003799	0.00796418	1.11 (0.99, 1.24)	0.0767	0
cg03558379	3	43003249				NA	0.59 (0.42, 0.83)	0.002846	0.00680117	0.56 (0.38, 0.84)	0.004633	0
cg03598801	6	32292992		C6orf10	Body	TRUE	0.73 (0.57, 0.95)	0.016898	0.0218152	0.73 (0.54, 0.99)	0.045457	1
cg03617345	22	17690680		CECR1;CECR1	5'UTR;1stExon	TRUE	0.91 (0.83, 0.99)	0.030367	0.0349643	0.82 (0.72, 0.94)	0.004487	0
cg03636183	19	17000585	N_Shore	F2RL3	Body	TRUE	0.52 (0.35, 0.78)	0.001574	0.0051155	0.61 (0.38, 0.99)	0.043589	0
cg03647068	2	153480251		FMNL2	Body	NA	3.04 (1.93, 4.78)	2e-06	0.000559	2.77 (1.6, 4.81)	0.000298	0
cg03652676	3	62361923	N_Shore			TRUE	1.48 (1.1, 1.99)	0.010307	0.0149652	1.43 (1, 2.05)	0.050477	1
cg03660377	16	368048		AXIN1;AXIN1	Body;Body	TRUE	0.68 (0.49, 0.94)	0.020994	0.0259638	0.76 (0.51, 1.14)	0.189062	0
cg03698922	17	74867428	S_Shore	MGAT5B;MGAT5B;MGAT5B	TSS1500;Body;Body	NA	0.66 (0.5, 0.87)	0.002663	0.00662124	0.75 (0.55, 1.02)	0.068896	0
cg03701609	2	209129993	N_Shore	PIKFYVE;PIKFYVE;PIKFYVE	TSS1500;TSS1500;TSS1500	NA	0.66 (0.48, 0.92)	0.012995	0.0177176	0.8 (0.54, 1.18)	0.254998	0
cg03706951	17	39465518				TRUE	0.55 (0.39, 0.78)	0.000831	0.00393669	0.47 (0.31, 0.72)	0.000513	0
cg03749016	8	23564591	Island	NKX2-6	TSS1500	TRUE	1.58 (1.17, 2.13)	0.002877	0.00684359	1.42 (0.98, 2.07)	0.066746	0
cg03764753	2	152163155				NA	0.68 (0.48, 0.98)	0.036185	0.0405729	0.61 (0.39, 0.95)	0.028042	1
cg03779117	7	57271021	Island			TRUE	1.63 (1.17, 2.27)	0.004201	0.00837205	1.74 (1.17, 2.58)	0.006122	1
cg03781731	7	73256416	N_Shore	WBSCR27	Body	TRUE	0.53 (0.37, 0.77)	0.000725	0.0036894	0.58 (0.38, 0.91)	0.016107	0
cg03800065	10	134808159	S_Shore			TRUE	0.59 (0.42, 0.84)	0.003737	0.00787232	0.49 (0.32, 0.76)	0.001443	1
cg03826317	10	25465503	Island	LOC100128811;GPR158	TSS1500;Body	TRUE	1.62 (1.15, 2.28)	0.005734	0.0100638	1.23 (0.8, 1.89)	0.336782	1
cg03860013	20	31756013		C20orf70;C20orf70	1stExon;5'UTR	TRUE	0.69 (0.52, 0.91)	0.008826	0.0135171	0.66 (0.46, 0.96)	0.028006	0
cg03875566	17	72102863				NA	1.91 (1.35, 2.7)	0.000251	0.00245767	1.77 (1.17, 2.65)	0.006254	0
cg03882445	7	73414616				TRUE	0.73 (0.53, 1)	0.050521	0.0544147	0.61 (0.41, 0.9)	0.011772	0
cg03989967	14	31281572				NA	1.7 (1.19, 2.43)	0.003345	0.00734717	1.77 (1.15, 2.73)	0.009715	0
cg03996735	11	2020104	S_Shore	H19	TSS1500	TRUE	0.45 (0.31, 0.65)	1.7e-05	0.00140965	0.53 (0.34, 0.82)	0.004612	0
cg04009867	21	39343803				NA	2.34 (1.57, 3.49)	2.9e-05	0.00140965	2.24 (1.37, 3.67)	0.001231	0
cg04034967	7	1309108				TRUE	0.54 (0.39, 0.75)	0.000236	0.00240878	0.46 (0.31, 0.69)	0.000178	0
cg04042305	15	55562773		RAB27A;RAB27A;RAB27A;RAB27A	5'UTR;5'UTR;TSS1500;TSS200	TRUE	2.14 (1.43, 3.21)	0.000208	0.00229027	1.87 (1.18, 2.98)	0.008138	0
cg04059762	16	53544020				TRUE	0.55 (0.4, 0.76)	0.000298	0.00254324	0.55 (0.37, 0.81)	0.002248	0
cg04067574	16	87998207		BANP;BANP	5'UTR;5'UTR	TRUE	1.65 (1.17, 2.32)	0.004681	0.0088701	1.78 (1.17, 2.71)	0.007138	0
cg04089275	14	62009941		PRKCH	Body	NA	1.68 (1.2, 2.37)	0.002858	0.00681289	1.52 (1.03, 2.26)	0.036349	0
cg04117455	14	104192737	N_Shore	ZFYVE21	Body	TRUE	1.59 (1.14, 2.22)	0.005826	0.0101472	1.38 (0.92, 2.08)	0.116928	0
cg04122904	17	80546376	S_Shore	FOXK2	Body	NA	0.81 (0.69, 0.94)	0.006145	0.010602	0.8 (0.67, 0.96)	0.016594	0
cg04135377	6	23181388				TRUE	0.73 (0.52, 1.03)	0.073051	0.0764783	0.76 (0.5, 1.15)	0.193882	0
cg04149179	10	97149537		SORBS1;SORBS1;SORBS1;SORBS1;SORBS1;SORBS1;SORBS1	Body;Body;Body;Body;Body;Body;Body	TRUE	2.12 (1.46, 3.08)	8.4e-05	0.00178052	1.92 (1.23, 3.01)	0.004295	0
cg04169328	19	1020409	N_Shore	C19orf6;C19orf6	Body;Body	TRUE	1.38 (1.11, 1.71)	0.00342	0.00745333	1.42 (1.11, 1.81)	0.005042	0
cg04175739	2	47748042	Island	KCNK12	3'UTR	TRUE	0.52 (0.37, 0.73)	0.000143	0.00207629	0.44 (0.29, 0.66)	9.6e-05	0
cg04188397	8	134582582	Island	ST3GAL1;ST3GAL1	5'UTR;5'UTR	TRUE	0.63 (0.45, 0.88)	0.006842	0.0113492	0.49 (0.32, 0.74)	0.000698	0
cg04188937	5	3101614				TRUE	0.63 (0.46, 0.87)	0.005006	0.00930243	0.54 (0.37, 0.8)	0.001878	0
cg04189727	11	64875106	N_Shore	C11orf2	Body	TRUE	0.69 (0.53, 0.91)	0.00895	0.0135952	0.73 (0.53, 1.02)	0.067558	0
cg04191978	17	12507296				TRUE	1.97 (1.38, 2.81)	0.00017	0.00213551	2.21 (1.43, 3.42)	0.000356	0
cg04243827	5	3103718				TRUE	0.6 (0.43, 0.83)	0.002209	0.00606797	0.5 (0.33, 0.77)	0.001363	0
cg04264999	2	42795054	N_Shore	MTA3;MTA3;MTA3	TSS1500;TSS200;5'UTR	NA	1.78 (1.27, 2.5)	0.00091	0.00405438	1.54 (1.02, 2.33)	0.040044	0
cg04290162	16	82204401	S_Shore	MPHOSPH6	TSS1500	TRUE	0.59 (0.43, 0.83)	0.002348	0.00622053	0.57 (0.38, 0.84)	0.00465	0
cg04304696	9	138847903		UBAC1	Body	NA	0.81 (0.69, 0.95)	0.009971	0.0147066	0.78 (0.62, 0.98)	0.035735	0
cg04314978	11	36509910				TRUE	1.37 (1.02, 1.86)	0.039311	0.0436009	1.25 (0.88, 1.78)	0.22054	0
cg04320150	4	181463687				NA	0.6 (0.43, 0.83)	0.002029	0.00587674	0.6 (0.4, 0.9)	0.014046	0
cg04327425	3	137771067				NA	0.69 (0.5, 0.96)	0.025477	0.0303014	0.56 (0.37, 0.83)	0.004142	0
cg04332134	16	86080738				NA	0.67 (0.49, 0.92)	0.014008	0.0187556	0.56 (0.38, 0.83)	0.003994	0
cg04361926	16	89070185	N_Shore			TRUE	0.61 (0.4, 0.91)	0.016447	0.0213563	0.41 (0.24, 0.67)	0.000494	0
cg04368076	2	3776067				TRUE	1.57 (1.15, 2.14)	0.004364	0.00855956	1.7 (1.16, 2.49)	0.006203	1
cg04368942	7	134571320		CALD1;CALD1;CALD1	Body;Body;Body	NA	0.76 (0.54, 1.06)	0.106379	0.109212	0.7 (0.47, 1.04)	0.081067	0
cg04370758	9	131313743	N_Shore	SPTAN1;SPTAN1;SPTAN1;MIR1268A	TSS1500;TSS1500;TSS1500;Body	NA	0.7 (0.49, 0.99)	0.045595	0.0496351	0.81 (0.53, 1.25)	0.346951	1
cg04453050	3	51740896	Island	GRM2;GRM2	TSS200;TSS200	TRUE	1.58 (1.09, 2.28)	0.015194	0.0199846	1.44 (0.93, 2.24)	0.100209	1
cg04464523	12	3948619	Island	PARP11	Body	TRUE	0.86 (0.77, 0.96)	0.009087	0.0137102	0.85 (0.74, 0.98)	0.023115	1
cg04485850	20	60372565	N_Shore	CDH4	Body	TRUE	0.66 (0.46, 0.93)	0.018192	0.0229297	0.55 (0.36, 0.84)	0.005622	0
cg04493946	1	3607097	Island	TP73;TP73;TP73;TP73	Body;TSS200;TSS200;TSS200	TRUE	0.69 (0.53, 0.88)	0.002832	0.00680117	0.69 (0.52, 0.91)	0.008815	0
cg04513912	7	156409788	Island			TRUE	0.51 (0.37, 0.72)	0.000108	0.0018748	0.49 (0.32, 0.73)	0.000597	0
cg04556220	1	32706433	Island	MTMR9L	Body	TRUE	0.73 (0.53, 1.01)	0.056229	0.060042	0.65 (0.43, 0.97)	0.034373	0
cg04562714	16	22645718				TRUE	2.07 (1.43, 3)	0.000117	0.00195233	1.93 (1.24, 3.03)	0.003836	0
cg04637264	6	112359355				TRUE	1.78 (1.22, 2.6)	0.002987	0.00695567	1.78 (1.12, 2.83)	0.015523	0
cg04693046	7	1132853	Island	C7orf50;GPER;GPER;GPER;C7orf50;C7orf50	Body;3'UTR;3'UTR;3'UTR;Body;Body	TRUE	0.62 (0.45, 0.84)	0.002508	0.00643619	0.76 (0.52, 1.09)	0.131678	1
cg04733838	3	10206254	N_Shore	IRAK2	TSS1500	TRUE	0.62 (0.44, 0.88)	0.006957	0.011495	0.64 (0.42, 0.97)	0.036904	0
cg04750804	6	37518118				NA	1.73 (1.23, 2.45)	0.001682	0.00534226	1.6 (1.07, 2.41)	0.02291	0
cg04757239	7	44198380		GCK;GCK;GCK	Body;Body;5'UTR	TRUE	1.46 (1.04, 2.05)	0.029948	0.034553	1.73 (1.14, 2.63)	0.009887	0
cg04771946	4	174449488	N_Shore	HAND2	Body	TRUE	0.66 (0.49, 0.88)	0.00409	0.00829877	0.64 (0.45, 0.92)	0.015047	0
cg04772326	10	103599757	N_Shelf	KCNIP2;KCNIP2;KCNIP2;KCNIP2;KCNIP2;KCNIP2;KCNIP2	Body;Body;TSS200;Body;Body;Body;Body	TRUE	1.8 (1.36, 2.38)	4.7e-05	0.00164206	1.73 (1.25, 2.41)	0.001019	0
cg04802826	20	30865183	N_Shore	KIF3B	TSS1500	TRUE	0.62 (0.45, 0.86)	0.003968	0.00814601	0.59 (0.39, 0.87)	0.008827	0
cg04823738	15	23631875				TRUE	0.62 (0.46, 0.83)	0.001519	0.00506938	0.65 (0.46, 0.93)	0.019495	0
cg04828493	13	111328783	N_Shelf	CARS2	Body	TRUE	0.76 (0.58, 0.98)	0.036266	0.040586	0.75 (0.55, 1.04)	0.085623	0
cg04835383	6	28888029	N_Shelf	TRIM27	Body	TRUE	1.95 (1.36, 2.8)	0.000255	0.00245767	1.68 (1.1, 2.55)	0.015655	0
cg04865110	4	6202558	Island	JAKMIP1;JAKMIP1	TSS1500;TSS1500	TRUE	1.59 (1.19, 2.12)	0.001592	0.005159	1.63 (1.16, 2.3)	0.00491	1
cg04880050	10	75012285	Island	MRPS16;MRPS16;DNAJC9-AS1	1stExon;5'UTR;Body	NA	1.79 (1.3, 2.48)	0.000411	0.00295267	1.78 (1.21, 2.62)	0.003316	1
cg04902128	18	2303013				NA	0.68 (0.5, 0.91)	0.010663	0.0153624	0.69 (0.48, 0.99)	0.042527	0
cg04916094	3	9723938		MTMR14;MTMR14;MTMR14	Body;Body;Body	NA	1.77 (1.23, 2.54)	0.002284	0.00614631	2.04 (1.3, 3.2)	0.00197	0
cg04916984	12	112856443	N_Shore	PTPN11	TSS200	TRUE	1.59 (1.22, 2.07)	0.000649	0.00352224	1.63 (1.19, 2.23)	0.002179	1
cg04949287	15	75165871	Island	SCAMP2	TSS1500	NA	1.56 (1.13, 2.17)	0.00744	0.0120028	1.62 (1.09, 2.4)	0.017033	1
cg04963156	2	241513918	S_Shore	RNPEPL1;RNPEPL1	ExonBnd;Body	NA	0.62 (0.46, 0.83)	0.001724	0.00539897	0.57 (0.39, 0.82)	0.002684	0
cg05001573	17	47308929	S_Shore	PHOSPHO1;PHOSPHO1	TSS1500;TSS1500	NA	0.64 (0.46, 0.88)	0.0066	0.0111294	0.61 (0.41, 0.92)	0.018118	0
cg05008027	17	63097370	S_Shore	LOC100507002	Body	NA	0.58 (0.4, 0.83)	0.002997	0.00695567	0.55 (0.35, 0.85)	0.007703	0
cg05025870	13	44811104				NA	1.95 (1.38, 2.75)	0.000149	0.00207629	1.52 (1.04, 2.23)	0.031885	0
cg05054468	15	65669594	Island	IGDCC3	Body	TRUE	0.57 (0.41, 0.81)	0.001461	0.00497987	0.5 (0.33, 0.77)	0.001607	0
cg05060686	6	168426413		KIF25;KIF25	5'UTR;5'UTR	TRUE	1.89 (1.36, 2.62)	0.000144	0.00207629	1.78 (1.19, 2.65)	0.004647	0
cg05086993	1	6614664	Island	TAS1R1;TAS1R1;NOL9;TAS1R1;TAS1R1	TSS1500;TSS1500;TSS200;TSS1500;TSS1500	TRUE	0.64 (0.46, 0.9)	0.009112	0.0137294	0.65 (0.44, 0.97)	0.033499	0
cg05095125	4	152588239				NA	1.54 (1.19, 1.98)	0.00096	0.00409649	1.61 (1.17, 2.22)	0.003719	0
cg05113697	16	53544098				TRUE	0.57 (0.42, 0.79)	0.000673	0.00356594	0.66 (0.45, 0.96)	0.02817	0
cg05123067	1	203455873	Island	PRELP;PRELP	Body;Body	TRUE	1.67 (1.19, 2.35)	0.003263	0.00725255	1.9 (1.24, 2.91)	0.002967	0
cg05228295	11	117049893	Island	SIDT2	TSS200	TRUE	1.7 (1.22, 2.36)	0.001614	0.00521304	1.53 (1.02, 2.3)	0.039457	0
cg05234126	11	60681693	Island	TMEM109;TMEM109	1stExon;5'UTR	NA	1.59 (1.22, 2.07)	0.00066	0.0035475	1.54 (1.13, 2.1)	0.005687	0
cg05246994	5	92927148	N_Shelf	NR2F1;MIR548AO	Body;Body	NA	0.65 (0.47, 0.89)	0.008159	0.012667	0.6 (0.41, 0.88)	0.009988	0
cg05249271	14	101525995		MIR496;MIR154	TSS1500;TSS200	TRUE	1.82 (1.31, 2.52)	0.000357	0.00277969	1.56 (1.05, 2.3)	0.026757	0
cg05293407	6	28891967	Island	TRIM27	TSS200	TRUE	0.61 (0.43, 0.86)	0.004868	0.00908585	0.54 (0.36, 0.83)	0.004178	0
cg05387167	17	46629804	Island	HOXB3	Body	TRUE	1.63 (1.16, 2.3)	0.005254	0.00953567	1.67 (1.11, 2.53)	0.014546	0
cg05393469	20	32864333				NA	1.83 (1.27, 2.64)	0.001135	0.00447592	1.47 (0.96, 2.26)	0.077825	0
cg05401945	3	56590734	N_Shore	CCDC66;CCDC66;CCDC66	TSS1500;TSS1500;TSS1500	TRUE	0.63 (0.44, 0.91)	0.012761	0.0175282	0.83 (0.53, 1.29)	0.401618	0
cg05412222	14	105782817	S_Shore	PACS2;PACS2	Body;Body	TRUE	0.5 (0.34, 0.73)	0.00029	0.0025026	0.43 (0.27, 0.67)	0.000197	0
cg05419812	6	31276437	Island			TRUE	0.59 (0.41, 0.85)	0.004297	0.00847948	0.48 (0.31, 0.74)	0.000951	0
cg05456966	11	111472557	N_Shore	SIK2	TSS1500	NA	0.57 (0.41, 0.8)	0.001066	0.00431459	0.62 (0.41, 0.92)	0.018411	0
cg05489661	16	88975108	N_Shore	CBFA2T3;CBFA2T3	5'UTR;Body	TRUE	1.66 (1.19, 2.33)	0.003221	0.00724563	1.71 (1.14, 2.59)	0.010234	0
cg05501666	6	163558674		PACRG;PACRG;PACRG	Body;Body;Body	TRUE	0.87 (0.79, 0.95)	0.00217	0.00599027	0.85 (0.75, 0.95)	0.006082	0
cg05539750	16	82829935		CDH13;CDH13;CDH13;CDH13;CDH13;CDH13;LOC101928446	5'UTR;Body;Body;Body;Body;Body;Body	NA	1.95 (1.31, 2.89)	0.000886	0.00404305	1.73 (1.09, 2.74)	0.020389	0
cg05546059	16	3093691	N_Shore			NA	0.68 (0.49, 0.93)	0.016926	0.0218261	0.56 (0.38, 0.83)	0.004088	0
cg05573744	6	109011227				NA	1.7 (1.19, 2.43)	0.00386	0.00802757	1.58 (1.03, 2.43)	0.03654	0
cg05575921	5	373378	N_Shore	AHRR	Body	TRUE	0.5 (0.32, 0.79)	0.003095	0.00707609	0.58 (0.33, 1.01)	0.052875	0
cg05583334	5	107382854		FBXL17	Body	NA	0.9 (0.77, 1.05)	0.191079	0.193502	0.78 (0.63, 0.96)	0.020036	0
cg05585115	1	2999454	N_Shore	PRDM16;PRDM16	Body;Body	NA	2.18 (1.5, 3.17)	4.1e-05	0.00164206	2.33 (1.47, 3.68)	0.000307	0
cg05590723	15	45422849	S_Shore	DUOX1;DUOX1;DUOXA1;DUOXA1;DUOXA1;DUOXA1	5'UTR;5'UTR;TSS1500;TSS1500;TSS1500;TSS1500	NA	0.53 (0.38, 0.76)	0.000484	0.0031655	0.63 (0.42, 0.96)	0.030906	0
cg05602615	14	99947482	Island	SETD3;CCNK;SETD3;CCNK	TSS1500;TSS1500;TSS1500;TSS1500	TRUE	1.54 (1.17, 2.01)	0.001977	0.00581888	1.59 (1.14, 2.23)	0.006882	0
cg05612094	14	45722890	S_Shore	MIS18BP1	TSS1500	NA	0.61 (0.42, 0.9)	0.012334	0.0170661	0.64 (0.4, 1.03)	0.063681	0
cg05626073	11	971527	N_Shelf	AP2A2	Body	TRUE	1.43 (1.05, 1.96)	0.024056	0.0290753	1.55 (1.05, 2.27)	0.025606	0
cg05674406	7	1541901	N_Shore	INTS1	Body	TRUE	0.61 (0.44, 0.84)	0.002382	0.0062629	0.78 (0.53, 1.15)	0.202831	0
cg05753416	3	49481675				NA	0.6 (0.42, 0.86)	0.005229	0.00953567	0.59 (0.38, 0.9)	0.014252	0
cg05762101	4	1857817	Island	LETM1;LETM1	1stExon;5'UTR	TRUE	1.47 (1.07, 2.03)	0.018696	0.0234592	1.39 (0.93, 2.08)	0.105949	0
cg05892674	11	101918304	Island	C11orf70;C11orf70	1stExon;5'UTR	TRUE	1.2 (0.88, 1.63)	0.255625	0.2577	1.7 (1.12, 2.58)	0.013446	0
cg05894462	7	157461125		PTPRN2;PTPRN2;PTPRN2	Body;Body;Body	TRUE	1.39 (0.97, 2)	0.073273	0.0766316	1.46 (0.95, 2.24)	0.085107	0
cg05943642	9	134980394				NA	0.71 (0.55, 0.93)	0.010982	0.0157207	0.67 (0.48, 0.92)	0.014928	0
cg05997655	16	53544321				TRUE	0.68 (0.52, 0.89)	0.004646	0.00884133	0.64 (0.46, 0.88)	0.006826	0
cg06039076	19	40775504		AKT2;AKT2;AKT2	5'UTR;5'UTR;5'UTR	NA	1.97 (1.32, 2.93)	0.000905	0.00405438	1.61 (1, 2.58)	0.050272	0
cg06054473	22	46391012				NA	0.76 (0.54, 1.07)	0.114849	0.117799	0.63 (0.41, 0.97)	0.037166	0
cg06068392	3	119315590		PLA1A	TSS1500	TRUE	2.43 (1.64, 3.59)	9e-06	0.00140965	2.63 (1.64, 4.22)	5.6e-05	0
cg06083642	7	150934910	S_Shore	CHPF2;MIR671	Body;TSS1500	TRUE	1.75 (1.24, 2.46)	0.001319	0.00482274	1.76 (1.16, 2.69)	0.00842	0
cg06100532	16	935414		LMF1;LMF1;LMF1	Body;Body;Body	NA	2.77 (1.8, 4.25)	3e-06	0.0006708	3.3 (1.92, 5.67)	1.6e-05	0
cg06125049	7	50658806		GRB10;GRB10;GRB10;GRB10	3'UTR;3'UTR;3'UTR;3'UTR	NA	2.26 (1.55, 3.31)	2.4e-05	0.00140965	1.94 (1.24, 3.03)	0.003542	0
cg06132200	2	161071249				NA	1.85 (1.27, 2.69)	0.001217	0.00455052	1.72 (1.1, 2.69)	0.017804	0
cg06153420	7	65445462	N_Shore	GUSB;GUSB;GUSB;GUSB;GUSB	5'UTR;5'UTR;Body;Body;Body	NA	0.64 (0.47, 0.88)	0.006233	0.0106879	0.66 (0.45, 0.96)	0.028476	0
cg06202544	22	33801400		LARGE;LARGE	Body;Body	NA	1.77 (1.23, 2.55)	0.00228	0.00614631	1.77 (1.14, 2.75)	0.011352	0
cg06223926	10	33626522	S_Shore			TRUE	0.58 (0.41, 0.82)	0.001716	0.00538901	0.64 (0.42, 0.96)	0.03259	0
cg06240124	16	23690079	Island	PLK1	TSS200	TRUE	1.72 (1.29, 2.3)	0.000198	0.00229027	1.59 (1.11, 2.27)	0.010548	0
cg06245352	10	79188620		KCNMA1;KCNMA1;KCNMA1;KCNMA1;KCNMA1;KCNMA1	Body;Body;Body;Body;Body;Body	NA	1.49 (1.05, 2.12)	0.024175	0.0291875	1.44 (0.94, 2.21)	0.092395	1
cg06268921	1	214158573	N_Shore			TRUE	1.18 (0.95, 1.47)	0.132398	0.134933	1.18 (0.92, 1.51)	0.182957	0
cg06295223	16	90143751	Island	PRDM7	TSS1500	TRUE	1.48 (1.08, 2.02)	0.014409	0.0191481	1.31 (0.9, 1.92)	0.161867	1
cg06418907	17	7982510	N_Shore	ALOX12B	Body	TRUE	0.52 (0.37, 0.72)	0.000103	0.0018748	0.48 (0.32, 0.72)	0.000358	0
cg06421013	20	19194143	S_Shore	SLC24A3	Body	NA	0.67 (0.47, 0.95)	0.02342	0.0283987	0.57 (0.37, 0.87)	0.009557	0
cg06442877	11	117372535		DSCAML1	Body	NA	1.58 (1.11, 2.26)	0.011275	0.0159668	1.48 (0.96, 2.28)	0.078032	0
cg06471042	15	37392468	N_Shore	MEIS2;MEIS2;MEIS2;MEIS2;MEIS2;MEIS2;MEIS2;MEIS2	5'UTR;5'UTR;TSS1500;TSS200;TSS200;TSS200;TSS200;TSS200	NA	0.55 (0.38, 0.78)	0.000883	0.00404305	0.63 (0.41, 0.97)	0.037513	0
cg06497446	20	56004662				NA	1.73 (1.23, 2.45)	0.001857	0.00564165	1.77 (1.17, 2.67)	0.006885	0
cg06510334	4	181587449				NA	0.58 (0.41, 0.81)	0.001618	0.00521304	0.67 (0.44, 1)	0.049471	0
cg06560026	16	6624242		A2BP1;A2BP1	5'UTR;5'UTR	TRUE	0.74 (0.6, 0.92)	0.006427	0.0109353	0.71 (0.55, 0.92)	0.009977	0
cg06572849	11	45354316				TRUE	0.72 (0.53, 0.96)	0.025795	0.0305844	0.7 (0.49, 0.99)	0.045053	0
cg06579118	1	11919116	Island	NPPB	TSS200	NA	0.6 (0.44, 0.82)	0.001182	0.00451016	0.61 (0.42, 0.88)	0.008961	0
cg06595162	21	40141040		NCRNA00114;NCRNA00114	Body;TSS200	TRUE	0.68 (0.48, 0.96)	0.028	0.0327106	0.89 (0.57, 1.37)	0.585913	0
cg06632098	10	43605906		RET;RET	Body;Body	TRUE	1.77 (1.24, 2.51)	0.001492	0.00502426	2.09 (1.35, 3.25)	0.000967	0
cg06637774	11	72975702	Island	P2RY6;P2RY6	5'UTR;5'UTR	TRUE	0.56 (0.4, 0.78)	0.000623	0.00345313	0.7 (0.46, 1.06)	0.089714	0
cg06674791	1	164545861	Island	PBX1;PBX1;PBX1	Body;Body;Body	NA	1.45 (1.05, 2)	0.024519	0.0295391	1.66 (1.12, 2.46)	0.011348	1
cg06685111	6	30295466	S_Shore	HCG18;TRIM39;TRIM39;HCG18;TRIM39	TSS1500;5'UTR;5'UTR;TSS1500;1stExon	TRUE	0.66 (0.47, 0.92)	0.014249	0.0189967	0.68 (0.45, 1.03)	0.068746	1
cg06690929	19	57901493	Island	ZNF548;ZNF548	Body;Body	NA	1.44 (1.09, 1.91)	0.01158	0.0162848	1.32 (0.96, 1.83)	0.09014	1
cg06691943	6	90661300		BACH2;BACH2	Body;Body	NA	1.57 (1.12, 2.21)	0.009175	0.0137807	1.5 (1, 2.24)	0.047552	0
cg06715977	2	8978950	S_Shore	KIDINS220	TSS1500	TRUE	1.98 (1.4, 2.8)	0.000126	0.00207159	1.77 (1.17, 2.67)	0.006927	0
cg06760668	15	68111844	N_Shore	SKOR1	TSS200	NA	1.6 (1.17, 2.21)	0.003557	0.00766228	1.47 (0.99, 2.18)	0.056281	0
cg06788644	4	146539191	N_Shore	MMAA	TSS1500	NA	0.49 (0.33, 0.72)	0.000383	0.00290076	0.53 (0.33, 0.86)	0.00948	0
cg06804311	17	8296226	Island	RNF222	Body	TRUE	1.57 (1.13, 2.19)	0.007717	0.0122916	1.42 (0.97, 2.09)	0.074241	0
cg06804921	11	20620854	N_Shore	SLC6A5	TSS200	TRUE	1.28 (1.03, 1.59)	0.025264	0.0301157	1.26 (0.99, 1.61)	0.063542	0
cg06810323	14	55716336				NA	1.88 (1.34, 2.64)	0.000262	0.0024596	1.88 (1.25, 2.83)	0.002256	0
cg06811166	12	52444554	Island	NR4A1;NR4A1	TSS1500;TSS1500	TRUE	1.63 (1.19, 2.23)	0.002567	0.00653737	1.59 (1.09, 2.34)	0.01673	0
cg06812612	16	2962430	Island	FLYWCH1;FLYWCH1	5'UTR;5'UTR	TRUE	0.65 (0.46, 0.91)	0.012304	0.0170457	0.58 (0.38, 0.87)	0.009224	0
cg06824013	15	53097247	N_Shore			TRUE	0.6 (0.41, 0.86)	0.005044	0.00932098	0.54 (0.35, 0.85)	0.006885	0
cg06826457	12	12867669	N_Shelf			TRUE	0.71 (0.48, 1.04)	0.080446	0.0836638	0.74 (0.46, 1.18)	0.205563	1
cg06842409	20	30437560	Island			TRUE	0.64 (0.45, 0.9)	0.009625	0.0143286	0.48 (0.32, 0.72)	0.000465	0
cg06855485	4	144303008		GAB1;GAB1	Body;Body	TRUE	0.7 (0.5, 0.99)	0.045821	0.0498326	0.72 (0.48, 1.1)	0.132923	1
cg06888270	1	238053972		ZP4;LOC100130331	TSS200;Body	TRUE	0.63 (0.45, 0.88)	0.007077	0.0115843	0.61 (0.41, 0.93)	0.020749	0
cg06989330	16	77822135	N_Shore	VAT1L	TSS1500	TRUE	0.48 (0.34, 0.67)	2.8e-05	0.00140965	0.43 (0.28, 0.67)	0.00014	0
cg07004059	8	25333156		CDCA2	Body	NA	1.94 (1.34, 2.82)	0.000501	0.00320067	1.7 (1.09, 2.66)	0.019516	0
cg07024568	15	71615957		THSD4	Body	NA	0.61 (0.42, 0.9)	0.012595	0.0173842	0.63 (0.39, 1)	0.051879	1
cg07071426	3	39470608				TRUE	0.64 (0.48, 0.86)	0.003055	0.0070127	0.53 (0.37, 0.76)	0.000573	0
cg07073999	17	14214081	S_Shore	HS3ST3B1	Body	TRUE	2 (1.35, 2.94)	0.000479	0.0031655	1.82 (1.14, 2.89)	0.011357	0
cg07078644	1	109656737	S_Shore	KIAA1324;KIAA1324;KIAA1324;KIAA1324;KIAA1324;C1orf194;KIAA1324	5'UTR;5'UTR;1stExon;1stExon;1stExon;TSS1500;5'UTR	NA	1.38 (1.05, 1.8)	0.019898	0.0247728	1.38 (1.03, 1.87)	0.033602	0
cg07086945	6	109036145				TRUE	1.81 (1.26, 2.62)	0.001511	0.00505778	1.72 (1.1, 2.71)	0.018621	0
cg07106832	17	73285616	Island	SLC25A19;SLC25A19;SLC25A19	TSS200;TSS200;TSS200	TRUE	0.65 (0.48, 0.87)	0.004187	0.00837205	0.59 (0.41, 0.86)	0.005704	0
cg07128371	3	14219457	N_Shore	LSM3;XPC;XPC	TSS1500;Body;Body	NA	0.68 (0.48, 0.98)	0.035962	0.040367	0.8 (0.52, 1.23)	0.310975	0
cg07133749	17	29249870	Island	ADAP2	Body	TRUE	0.59 (0.43, 0.82)	0.001644	0.00525141	0.55 (0.37, 0.81)	0.002548	0
cg07137341	3	84597457				NA	1.65 (1.21, 2.26)	0.001793	0.00556826	1.98 (1.34, 2.95)	0.000694	0
cg07143470	6	56111812	N_Shore	COL21A1	5'UTR	TRUE	0.49 (0.34, 0.71)	0.000176	0.00215094	0.5 (0.32, 0.78)	0.00219	0
cg07144368	6	110738034		DDO;DDO	TSS1500;TSS1500	NA	1.86 (1.31, 2.65)	0.000527	0.00327326	1.94 (1.26, 2.99)	0.002471	0
cg07153921	17	41440717	S_Shelf			TRUE	0.54 (0.39, 0.75)	0.000275	0.00249959	0.56 (0.38, 0.82)	0.003342	0
cg07156249	6	32822911	S_Shore	PSMB9;PSMB9;TAP1	Body;Body;TSS1500	TRUE	0.65 (0.44, 0.96)	0.031529	0.0360284	0.67 (0.41, 1.07)	0.095499	0
cg07187827	9	140197798	S_Shore	NRARP	TSS1500	NA	0.58 (0.4, 0.84)	0.004017	0.00819527	0.56 (0.35, 0.9)	0.016077	0
cg07195851	5	3517522				TRUE	1.62 (1.17, 2.24)	0.003646	0.00779394	1.5 (1.01, 2.22)	0.042993	0
cg07205753	8	1581122	S_Shore	DLGAP2	Body	TRUE	2.16 (1.46, 3.18)	0.000104	0.0018748	2.02 (1.27, 3.2)	0.002882	0
cg07231451	12	123852477	S_Shelf			TRUE	0.92 (0.84, 1)	0.064118	0.0678825	0.91 (0.82, 1.01)	0.089093	0
cg07257824	6	170732353	Island			TRUE	0.56 (0.39, 0.79)	0.001077	0.00433125	0.5 (0.33, 0.75)	0.000922	1
cg07263235	8	19796394	N_Shore	LPL	TSS200	TRUE	0.54 (0.39, 0.75)	0.000241	0.00242737	0.58 (0.39, 0.86)	0.00655	0
cg07267107	18	70494302		NETO1;NETO1	Body;Body	NA	1.71 (1.2, 2.44)	0.002749	0.00672513	1.65 (1.07, 2.52)	0.021941	1
cg07278844	6	109035874				NA	1.86 (1.27, 2.72)	0.001509	0.00505778	1.77 (1.11, 2.81)	0.016192	0
cg07280497	4	8475151		TRMT44	Body	NA	1.68 (1.21, 2.35)	0.002125	0.00593677	1.76 (1.17, 2.66)	0.007186	0
cg07322909	11	55541018		OR5D13	1stExon	TRUE	0.6 (0.44, 0.81)	0.000798	0.00382903	0.56 (0.39, 0.81)	0.001771	0
cg07355593	5	57183505				NA	0.86 (0.76, 0.97)	0.016514	0.0214184	0.86 (0.73, 1)	0.051501	1
cg07355762	13	28252953				NA	2.02 (1.44, 2.83)	4.1e-05	0.00164206	1.91 (1.27, 2.87)	0.001785	0
cg07377017	4	154286038		MND1;MND1;MND1	Body;Body;Body	NA	1.41 (1.02, 1.94)	0.035925	0.040366	1.28 (0.96, 1.71)	0.091762	0
cg07395350	9	110238322				NA	1.91 (1.36, 2.68)	0.000169	0.00213551	1.67 (1.12, 2.49)	0.012467	0
cg07414863	10	3868080				NA	1.06 (1.01, 1.11)	0.017417	0.022254	1.06 (0.99, 1.13)	0.091025	0
cg07433723	17	64941151				NA	0.58 (0.4, 0.85)	0.005633	0.00994896	0.52 (0.33, 0.83)	0.005881	0
cg07504352	14	55369741	Island	GCH1;GCH1;GCH1;GCH1	TSS200;TSS200;TSS200;TSS200	NA	0.67 (0.48, 0.95)	0.025637	0.0304593	0.6 (0.39, 0.92)	0.019004	0
cg07509728	2	156862158				NA	1.98 (1.37, 2.87)	0.000279	0.0025026	1.73 (1.11, 2.68)	0.014944	1
cg07527646	2	241773255	S_Shore			NA	1.44 (1.03, 2)	0.030763	0.0353838	1.78 (1.19, 2.67)	0.00517	0
cg07536600	7	44579245		NPC1L1;NPC1L1	Body;Body	TRUE	1.56 (1.12, 2.17)	0.008206	0.012701	1.93 (1.27, 2.94)	0.002258	0
cg07553761	3	160167977	Island	TRIM59	TSS1500	TRUE	1.23 (0.82, 1.83)	0.318047	0.319476	1.1 (0.67, 1.79)	0.709463	0
cg07611626	8	139784450		COL22A1	Body	TRUE	0.74 (0.56, 0.97)	0.030971	0.0355499	0.65 (0.47, 0.9)	0.010192	0
cg07625020	15	78113344	S_Shore	LINGO1;LINGO1;LINGO1;LINGO1;LINGO1;LINGO1	TSS1500;TSS1500;TSS1500;TSS1500;TSS1500;TSS200	NA	0.64 (0.46, 0.87)	0.005269	0.00954642	0.67 (0.46, 0.99)	0.043103	0
cg07671369	2	46843409	N_Shore	PIGF;PIGF;CRIPT	5'UTR;5'UTR;TSS1500	NA	0.53 (0.37, 0.76)	0.000602	0.00345313	0.41 (0.26, 0.65)	0.000168	0
cg07691469	9	132815770	Island	GPR107;GPR107;GPR107;GPR107	TSS1500;TSS1500;TSS1500;TSS1500	NA	0.69 (0.5, 0.96)	0.028758	0.0334911	0.76 (0.51, 1.13)	0.177351	0
cg07697275	7	2294658	N_Shore	SNX8	3'UTR	TRUE	1.56 (1.09, 2.22)	0.014785	0.0195617	1.68 (1.09, 2.59)	0.019379	0
cg07772147	16	19486178		TMC5;TMC5;TMC5;TMC5;TMC5	Body;Body;Body;Body;Body	NA	0.69 (0.52, 0.91)	0.007792	0.0123217	0.62 (0.45, 0.86)	0.004059	0
cg07817806	16	20344487		UMOD;UMOD	3'UTR;3'UTR	TRUE	1.76 (1.23, 2.51)	0.002011	0.00586297	1.45 (0.93, 2.25)	0.103632	0
cg07842459	1	160514878		CD84;CD84;CD84;CD84	3'UTR;3'UTR;3'UTR;3'UTR	NA	2.8 (1.84, 4.27)	2e-06	0.000559	3.23 (1.91, 5.46)	1.2e-05	0
cg07861658	17	25622067	S_Shore	WSB1;WSB1	Body;Body	TRUE	0.69 (0.49, 0.98)	0.038298	0.0426342	0.89 (0.58, 1.35)	0.577209	0
cg07898632	15	73345666	S_Shore	NEO1	Body	TRUE	0.68 (0.49, 0.96)	0.027378	0.0321519	0.67 (0.44, 1.02)	0.06466	0
cg07902085	13	101359058				NA	2.14 (1.47, 3.11)	6.5e-05	0.00177244	2.12 (1.35, 3.34)	0.00114	1
cg07912242	4	151956647				NA	1.95 (1.33, 2.84)	0.000551	0.00332411	2.06 (1.3, 3.26)	0.002091	1
cg07918978	3	53290343	S_Shore	TKT;TKT;TKT	TSS1500;TSS1500;TSS1500	TRUE	1.52 (1.1, 2.1)	0.011663	0.0163604	1.62 (1.09, 2.43)	0.018223	0
cg07932479	14	76127385	Island	C14orf1;C14orf1;TTLL5	1stExon;5'UTR;TSS1500	TRUE	0.7 (0.52, 0.95)	0.021127	0.0260706	0.65 (0.44, 0.94)	0.022061	0
cg07933234	10	3441625				TRUE	1.5 (1.09, 2.06)	0.012245	0.0170114	1.29 (0.89, 1.88)	0.179728	0
cg07937295	17	27918761	N_Shore			TRUE	1.84 (1.33, 2.55)	0.000254	0.00245767	1.6 (1.07, 2.39)	0.022408	0
cg07950084	19	5456261	Island	ZNRF4	1stExon	TRUE	1.73 (1.24, 2.41)	0.001375	0.00488016	1.76 (1.18, 2.62)	0.005252	0
cg07952905	17	27275352	N_Shore	PHF12;PHF12	Body;Body	TRUE	0.61 (0.43, 0.86)	0.005401	0.00970791	0.68 (0.45, 1.04)	0.074517	0
cg07954659	17	40950815	Island	CNTD1;CCDC56	TSS200;TSS200	TRUE	0.66 (0.49, 0.89)	0.005388	0.00970014	0.65 (0.46, 0.93)	0.018393	0
cg08006512	1	179557960	N_Shelf			TRUE	1.67 (1.17, 2.38)	0.004637	0.00884133	1.86 (1.2, 2.86)	0.005078	0
cg08008254	17	15860951		ADORA2B	Body	TRUE	1.63 (1.16, 2.29)	0.004498	0.00873739	1.5 (1, 2.27)	0.051999	0
cg08051804	15	74679906				TRUE	0.69 (0.53, 0.89)	0.00443	0.00864743	0.7 (0.52, 0.95)	0.023131	0
cg08058898	10	80872266		ZMIZ1	5'UTR	NA	0.6 (0.42, 0.85)	0.004166	0.00837205	0.49 (0.32, 0.75)	0.001135	0
cg08079693	20	40247090	Island	CHD6;CHD6	1stExon;5'UTR	TRUE	0.64 (0.45, 0.9)	0.009776	0.0144954	0.67 (0.45, 1.01)	0.054004	0
cg08084737	7	43965691	N_Shore	URGCP;UBE2D4	5'UTR;TSS1500	TRUE	0.61 (0.46, 0.82)	0.001003	0.00421016	0.57 (0.4, 0.8)	0.001391	1
cg08142884	7	155369424	S_Shelf			TRUE	0.81 (0.68, 0.95)	0.012706	0.0174942	0.78 (0.64, 0.95)	0.01301	0
cg08186900	6	30182518	S_Shore	TRIM26	TSS1500	TRUE	0.58 (0.41, 0.82)	0.001983	0.00581888	0.6 (0.39, 0.9)	0.013544	0
cg08230124	19	44617658	Island	ZNF225;ZNF225	5'UTR;1stExon	TRUE	0.63 (0.45, 0.88)	0.00714	0.0116704	0.54 (0.35, 0.82)	0.003562	1
cg08247289	13	113400754		ATP11A;ATP11A	Body;Body	TRUE	0.65 (0.5, 0.85)	0.001572	0.0051155	0.65 (0.48, 0.89)	0.00602	1
cg08251761	11	470197	N_Shore	PTDSS2	Body	TRUE	0.71 (0.56, 0.9)	0.00409	0.00829877	0.56 (0.39, 0.78)	0.000841	0
cg08264297	1	36563430		COL8A2	Body	TRUE	0.74 (0.58, 0.95)	0.015898	0.0207718	0.68 (0.51, 0.92)	0.011088	0
cg08293760	1	220445750	Island	RAB3GAP2;RAB3GAP2	5'UTR;1stExon	TRUE	1.48 (1.19, 1.85)	0.000458	0.00314137	1.38 (1.07, 1.76)	0.011361	1
cg08314781	2	55131029		EML6	Body	TRUE	1.63 (1.19, 2.22)	0.002227	0.0060875	1.51 (1.05, 2.17)	0.026169	0
cg08331345	16	28995882		LAT;LAT;LAT;LAT	TSS1500;TSS1500;TSS1500;TSS1500	TRUE	1.69 (1.16, 2.46)	0.006244	0.0106903	2.02 (1.27, 3.2)	0.002806	0
cg08333555	16	20817571	Island	ERI2;LOC81691;LOC81691;ERI2	Body;TSS200;TSS200;Body	TRUE	1.49 (1.04, 2.14)	0.029437	0.0340689	1.4 (0.91, 2.17)	0.125375	0
cg08463280	5	167466922		ODZ2	Body	TRUE	1.54 (1.11, 2.13)	0.00953	0.0142061	1.15 (0.79, 1.68)	0.455916	0
cg08492387	6	33360228	S_Shore	KIFC1	Body	TRUE	0.55 (0.39, 0.77)	0.000556	0.00332411	0.65 (0.44, 0.96)	0.031935	0
cg08524522	9	138002821		OLFM1;OLFM1;OLFM1	Body;Body;Body	NA	0.56 (0.4, 0.78)	0.000564	0.00333653	0.62 (0.41, 0.92)	0.017258	0
cg08525430	19	52900882	N_Shore	ZNF528	TSS1500	TRUE	0.54 (0.39, 0.75)	0.000201	0.00229027	0.58 (0.4, 0.86)	0.006538	0
cg08526401	11	82808301				NA	1.62 (1.14, 2.31)	0.007216	0.0117431	1.82 (1.19, 2.8)	0.006039	0
cg08538288	12	98909445	Island	TMPO;TMPO;TMPO;TMPO;TMPO;LOC100128191;TMPO	1stExon;1stExon;1stExon;5'UTR;5'UTR;Body;5'UTR	TRUE	1.28 (1.08, 1.52)	0.004641	0.00884133	1.37 (1.08, 1.73)	0.008271	1
cg08546732	8	8426692				NA	2.31 (1.54, 3.44)	4.4e-05	0.00164206	2.47 (1.53, 4.01)	0.000237	0
cg08546933	7	79763240	N_Shore	GNAI1	TSS1500	NA	0.64 (0.44, 0.92)	0.017127	0.0220345	0.8 (0.52, 1.23)	0.311278	0
cg08548489	12	56360480	Island	CDK2;SILV;CDK2	TSS200;TSS1500;TSS200	TRUE	1.21 (0.98, 1.49)	0.076349	0.0796252	1.21 (0.92, 1.6)	0.167996	0
cg08549989	1	43220463		P3H1;P3H1;P3H1	Body;Body;Body	NA	1.71 (1.2, 2.44)	0.002847	0.00680117	1.64 (1.07, 2.53)	0.023656	1
cg08579279	16	87425295	Island	FBXO31;MAP1LC3B	5'UTR;TSS1500	NA	0.6 (0.43, 0.85)	0.004231	0.00840188	0.5 (0.32, 0.78)	0.002445	1
cg08580399	15	39874413	S_Shore	THBS1	Body	NA	1.85 (1.31, 2.6)	0.000477	0.0031655	2.05 (1.33, 3.17)	0.001201	0
cg08585614	13	114890416		RASA3	Body	TRUE	1.69 (1.24, 2.31)	0.000978	0.00415743	1.5 (1.03, 2.18)	0.032336	0
cg08643108	1	47009446	N_Shore	MKNK1-AS1;MKNK1-AS1	ExonBnd;Body	NA	0.57 (0.4, 0.79)	0.000995	0.00419777	0.59 (0.39, 0.89)	0.012812	0
cg08648042	17	40086195	N_Shore	TTC25;TTC25	TSS1500;TSS1500	NA	0.68 (0.48, 0.96)	0.027121	0.0319171	0.68 (0.45, 1.03)	0.069175	0
cg08665271	16	69600236	Island	NFAT5;NFAT5;NFAT5;NFAT5;NFAT5;NFAT5;MIR1538;NFAT5;NFAT5;NFAT5	1stExon;1stExon;1stExon;1stExon;1stExon;1stExon;TSS1500;5'UTR;5'UTR;5'UTR	NA	1.43 (1.09, 1.86)	0.008981	0.0136238	1.47 (1.06, 2.05)	0.02078	0
cg08674654	11	9758466		SWAP70;SWAP70	Body;Body	NA	1.79 (1.3, 2.48)	0.000399	0.00291557	1.92 (1.29, 2.85)	0.001341	0
cg08688052	9	18633311		ADAMTSL1;ADAMTSL1	Body;Body	NA	0.85 (0.75, 0.96)	0.010836	0.0155515	0.79 (0.68, 0.93)	0.003282	0
cg08695554	6	30929240				NA	1.95 (1.4, 2.7)	7.2e-05	0.00178052	1.6 (1.1, 2.32)	0.013665	0
cg08763169	12	30990639				NA	2.08 (1.46, 2.97)	5.2e-05	0.001677	1.82 (1.2, 2.76)	0.004607	0
cg08763705	5	139525657	Island			TRUE	1.18 (1, 1.38)	0.052636	0.0565293	1.27 (1.01, 1.59)	0.03774	0
cg08783351	1	244401022				NA	2.03 (1.4, 2.94)	0.000198	0.00229027	1.98 (1.26, 3.11)	0.002968	0
cg08870473	5	148000007		HTR4;HTR4;HTR4;HTR4;HTR4;HTR4;HTR4	Body;Body;Body;Body;Body;Body;Body	NA	0.91 (0.84, 0.99)	0.03211	0.0364827	0.93 (0.84, 1.02)	0.132906	0
cg08873209	1	41175048		NFYC;NFYC;NFYC;NFYC;NFYC;NFYC;NFYC	1stExon;5'UTR;5'UTR;5'UTR;5'UTR;5'UTR;5'UTR	NA	1.47 (1.06, 2.04)	0.020502	0.025468	1.44 (0.96, 2.15)	0.075567	0
cg08891259	16	46982393				NA	2.37 (1.6, 3.53)	2e-05	0.00140965	2.37 (1.49, 3.77)	0.000287	0
cg08897759	5	178415944	Island	GRM6	Body	TRUE	1.55 (1.12, 2.15)	0.007787	0.0123217	1.82 (1.21, 2.72)	0.003646	0
cg08917795	16	56716597	S_Shore	MT1X	Body	TRUE	0.7 (0.52, 0.93)	0.015014	0.0197944	0.78 (0.55, 1.11)	0.165665	0
cg08927754	16	89344197	N_Shore	ANKRD11	Body	TRUE	1.63 (1.18, 2.25)	0.002826	0.00680117	1.64 (1.11, 2.44)	0.013911	0
cg08934427	3	38347441		SLC22A14	TSS200	TRUE	1.77 (1.28, 2.44)	0.000569	0.00333653	1.86 (1.25, 2.77)	0.00222	0
cg08937639	1	18704828	S_Shore	IGSF21	3'UTR	TRUE	0.82 (0.73, 0.93)	0.001476	0.00500051	0.79 (0.68, 0.93)	0.003852	1
cg08946615	6	86388512	Island	SNORD50B;SNORD50A;SNHG5	TSS1500;TSS1500;TSS200	TRUE	0.71 (0.55, 0.92)	0.010001	0.0147223	0.69 (0.5, 0.93)	0.01614	0
cg08993197	1	113161691	Island	CAPZA1;ST7L;ST7L;ST7L;ST7L;ST7L;ST7L	TSS1500;1stExon;1stExon;1stExon;1stExon;1stExon;5'UTR	NA	0.7 (0.51, 0.96)	0.024812	0.0297709	0.74 (0.51, 1.07)	0.111642	0
cg09030501	11	85779252	N_Shore	PICALM;PICALM	Body;Body	TRUE	0.68 (0.49, 0.93)	0.017177	0.0220532	0.67 (0.46, 0.97)	0.034297	0
cg09038676	11	67351608	Island	GSTP1	Body	TRUE	1.49 (1.11, 2.01)	0.007755	0.0123217	1.96 (1.33, 2.88)	0.000691	0
cg09136568	17	74497603	Island	RHBDF2	TSS200	NA	1.4 (1.03, 1.89)	0.031591	0.0360395	1.59 (1.09, 2.3)	0.015097	0
cg09150815	19	58919920	Island	ZNF584	TSS200	TRUE	1.45 (1.12, 1.89)	0.005205	0.00953567	1.39 (1, 1.94)	0.04839	0
cg09224452	20	576394				NA	1.43 (1.02, 2)	0.036218	0.0405729	1.39 (0.92, 2.09)	0.119751	0
cg09290600	4	41753032	N_Shore			TRUE	1.48 (1.1, 1.99)	0.009452	0.0141086	1.65 (1.13, 2.39)	0.009235	0
cg09306577	1	12040877	S_Shore	MFN2;MFN2	5'UTR;5'UTR	TRUE	1.71 (1.25, 2.33)	0.000724	0.0036894	1.68 (1.15, 2.45)	0.007688	0
cg09357140	16	332745	Island	ARHGDIG;PDIA2	Body;TSS1500	TRUE	0.67 (0.52, 0.86)	0.00155	0.00509676	0.64 (0.47, 0.87)	0.004343	0
cg09357822	6	32098169	S_Shore	FKBPL	TSS200	TRUE	1.91 (1.39, 2.62)	7.2e-05	0.00178052	2.2 (1.48, 3.27)	9.7e-05	0
cg09399176	11	15135329	N_Shore	INSC;INSC	TSS1500;Body	NA	1.7 (1.19, 2.42)	0.00338	0.00738055	1.69 (1.1, 2.61)	0.016748	0
cg09424308	4	7046094	S_Shore	CCDC96;TADA2B	TSS1500;Body	TRUE	1.64 (1.15, 2.34)	0.006729	0.0112501	1.69 (1.09, 2.62)	0.019085	0
cg09477411	4	106630478	S_Shore	GSTCD;INTS12;INTS12;GSTCD	5'UTR;TSS1500;TSS1500;TSS1500	NA	0.72 (0.53, 0.98)	0.037526	0.0419122	0.8 (0.54, 1.18)	0.266338	0
cg09477886	5	10507827				NA	0.59 (0.4, 0.89)	0.010576	0.0152962	0.52 (0.32, 0.85)	0.008795	0
cg09507697	7	130037985		TSGA14	3'UTR	TRUE	1.87 (1.33, 2.63)	0.000316	0.00267169	1.9 (1.25, 2.89)	0.002684	0
cg09545510	10	102976835	Island			TRUE	1.61 (1.22, 2.11)	0.000655	0.00353763	1.52 (1.09, 2.13)	0.013756	0
cg09598552	10	73417893		CDH23	Body	TRUE	0.48 (0.33, 0.68)	5.4e-05	0.001677	0.44 (0.28, 0.69)	0.000305	0
cg09622203	20	43160299	N_Shore	PKIG;PKIG;PKIG	TSS200;TSS200;TSS200	TRUE	0.53 (0.36, 0.79)	0.001423	0.00496736	0.52 (0.32, 0.84)	0.007299	0
cg09625024	10	134590163	N_Shelf	INPP5A	Body	TRUE	1.73 (1.24, 2.4)	0.001139	0.00447592	1.72 (1.14, 2.59)	0.009844	0
cg09644065	6	127835750	N_Shore	C6orf174	Body	TRUE	1.48 (1.03, 2.11)	0.031789	0.0362284	1.32 (0.86, 2.03)	0.208714	0
cg09693736	22	37068970		CACNG2	Body	NA	0.68 (0.5, 0.92)	0.013503	0.0182544	0.76 (0.52, 1.12)	0.162703	0
cg09694610	20	36156532	Island	BLCAP;BLCAP;BLCAP;BLCAP	TSS200;TSS1500;TSS200;TSS1500	TRUE	0.67 (0.48, 0.93)	0.018084	0.0228709	0.57 (0.38, 0.86)	0.00642	1
cg09723184	8	101159106	S_Shore	FBXO43;FBXO43	TSS1500;TSS1500	TRUE	1.84 (1.3, 2.61)	0.000556	0.00332411	2.08 (1.35, 3.2)	0.000831	1
cg09728985	16	53543985				TRUE	0.59 (0.43, 0.81)	0.000902	0.00405438	0.62 (0.43, 0.9)	0.010992	0
cg09797334	11	39183488				TRUE	1.49 (1.12, 1.98)	0.005525	0.00983591	1.7 (1.21, 2.4)	0.002256	0
cg09829551	16	86599111	N_Shore			TRUE	0.71 (0.52, 0.97)	0.031438	0.036012	0.76 (0.53, 1.1)	0.144939	0
cg09859398	14	59932033	Island	GPR135;GPR135	5'UTR;1stExon	TRUE	1.49 (1.18, 1.9)	0.00093	0.00405438	1.69 (1.29, 2.22)	0.000143	1
cg09889948	17	48858873	Island			TRUE	0.56 (0.4, 0.77)	0.000497	0.00319337	0.64 (0.43, 0.95)	0.026638	0
cg09892917	3	15643053	Island	BTD;BTD;BTD;HACL1;HACL1;HACL1;HACL1;HACL1;HACL1;HACL1;HACL1;BTD;BTD;BTD;HACL1	TSS1500;5'UTR;1stExon;1stExon;1stExon;1stExon;1stExon;5'UTR;5'UTR;5'UTR;5'UTR;TSS200;TSS200;TSS200;Body	NA	1.46 (1.14, 1.88)	0.002963	0.0069302	1.57 (1.15, 2.15)	0.004667	0
cg09935388	1	92947588	Island	GFI1;GFI1;GFI1	Body;Body;Body	TRUE	0.66 (0.46, 0.95)	0.024818	0.0297709	0.81 (0.52, 1.25)	0.342449	0
cg10001186	11	94882829	N_Shore			TRUE	0.6 (0.42, 0.87)	0.007596	0.0121747	0.62 (0.39, 0.98)	0.041415	0
cg10032734	18	33709268	Island	SLC39A6;SLC39A6;ELP2;ELP2;ELP2;ELP2;ELP2;ELP2;ELP2;SLC39A6;SLC39A6	5'UTR;5'UTR;TSS1500;TSS1500;TSS1500;TSS1500;TSS1500;TSS1500;TSS1500;1stExon;1stExon	NA	1.89 (1.4, 2.56)	3.5e-05	0.0015652	1.83 (1.27, 2.66)	0.001302	0
cg10033267	6	167707912		UNC93A;UNC93A	Body;Body	NA	1.68 (1.2, 2.35)	0.002496	0.00642979	1.89 (1.27, 2.82)	0.001832	0
cg10043152	9	113190042		SVEP1;SVEP1	ExonBnd;Body	NA	0.65 (0.45, 0.93)	0.017538	0.022383	0.4 (0.25, 0.63)	0.0001	0
cg10045446	7	32530734	S_Shore	LSM5;LSM5;LSM5;LSM5	5'UTR;TSS1500;TSS1500;5'UTR	TRUE	0.6 (0.42, 0.84)	0.003253	0.00725255	0.66 (0.44, 0.98)	0.039671	0
cg10100318	2	3504532	Island	ADI1	Body	TRUE	1.57 (1.12, 2.21)	0.008901	0.0135762	1.35 (0.9, 2.03)	0.15091	0
cg10104290	1	167597441	N_Shelf			TRUE	1.72 (1.22, 2.43)	0.002019	0.00586297	1.89 (1.25, 2.86)	0.002529	0
cg10105137	11	69240277				NA	1.59 (1.13, 2.23)	0.007718	0.0122916	1.62 (1.07, 2.46)	0.021961	0
cg10116432	10	104953276	S_Shore	NT5C2;NT5C2	TSS1500;TSS1500	TRUE	0.66 (0.47, 0.93)	0.018134	0.0228875	0.6 (0.4, 0.92)	0.019173	0
cg10148123	2	106234455				NA	1.76 (1.24, 2.5)	0.001536	0.00509569	1.73 (1.13, 2.65)	0.012399	0
cg10173694	12	132859608	Island	GALNT9	Body	TRUE	0.65 (0.48, 0.88)	0.005084	0.00935338	0.65 (0.46, 0.94)	0.022499	1
cg10184431	6	27783226	S_Shore	HIST1H2AJ;HIST1H2BM;HIST1H2BM	TSS1500;3'UTR;1stExon	TRUE	1.67 (1.2, 2.33)	0.002238	0.00610264	1.94 (1.3, 2.9)	0.001258	0
cg10203483	2	85646239	S_Shore			TRUE	0.71 (0.51, 0.99)	0.044525	0.0486871	0.82 (0.54, 1.23)	0.33213	0
cg10206588	10	32044738	N_Shelf			TRUE	0.66 (0.48, 0.89)	0.006733	0.0112501	0.59 (0.4, 0.85)	0.004797	0
cg10214640	16	54973047	S_Shore			TRUE	1.47 (1.08, 2)	0.014183	0.0189446	1.51 (1.03, 2.22)	0.035109	0
cg10278394	16	79454280				TRUE	1.85 (1.29, 2.67)	0.000839	0.00394118	1.73 (1.12, 2.68)	0.014302	1
cg10290868	22	50947305	S_Shore	NCAPH2;LMF2;NCAPH2	Body;TSS1500;Body	TRUE	0.64 (0.46, 0.89)	0.007244	0.0117715	0.57 (0.38, 0.85)	0.006524	0
cg10308937	4	464029	N_Shelf	ABCA11P;ZNF721	Body;Body	NA	1.71 (1.22, 2.38)	0.001631	0.00523762	1.62 (1.09, 2.4)	0.016411	0
cg10329468	20	44802548	N_Shore	CDH22	3'UTR	TRUE	0.6 (0.43, 0.83)	0.001788	0.0055682	0.65 (0.44, 0.96)	0.029279	0
cg10417845	9	133506507		FUBP3	Body	NA	1.43 (1.01, 2.01)	0.041152	0.0454175	1.32 (0.89, 1.93)	0.163471	0
cg10501210	1	207997020				TRUE	0.73 (0.48, 1.1)	0.131802	0.134448	0.67 (0.4, 1.12)	0.126384	1
cg10516146	17	37897246		GRB7;GRB7	5'UTR;5'UTR	TRUE	0.72 (0.51, 1.03)	0.073058	0.0764783	0.78 (0.51, 1.19)	0.247921	0
cg10544019	4	3631075				NA	0.72 (0.53, 0.97)	0.031857	0.036269	0.68 (0.46, 1.01)	0.055032	0
cg10554896	2	102628859		IL1R2;IL1R2;IL1R2	Body;Body;Body	NA	2.3 (1.47, 3.6)	0.000285	0.0025026	2.09 (1.23, 3.56)	0.006561	0
cg10566776	20	37074185	N_Shore	SNHG11	TSS1500	TRUE	1.79 (1.31, 2.44)	0.000223	0.00237442	1.75 (1.2, 2.56)	0.003578	0
cg10609043	5	79408024		SERINC5	3'UTR	TRUE	0.64 (0.47, 0.86)	0.003628	0.00777031	0.6 (0.42, 0.87)	0.00697	0
cg10619644	7	69149951		AUTS2;AUTS2;AUTS2	Body;Body;Body	TRUE	0.63 (0.45, 0.88)	0.006742	0.0112501	0.55 (0.36, 0.83)	0.004405	0
cg10626803	7	157436558	N_Shelf	PTPRN2;PTPRN2;PTPRN2	Body;Body;Body	TRUE	1.78 (1.27, 2.49)	0.000753	0.00375828	1.76 (1.16, 2.65)	0.007437	0
cg10662790	2	25058974		ADCY3	Body	NA	0.57 (0.43, 0.75)	4.9e-05	0.00166006	0.51 (0.36, 0.72)	0.000125	0
cg10706817	21	40984452		B3GALT5-AS1;B3GALT5;B3GALT5-AS1	Body;TSS1500;Body	NA	1.22 (1, 1.47)	0.04556	0.0496351	1.39 (1.1, 1.76)	0.006549	0
cg10734164	8	145726283	Island	PPP1R16A	Body	NA	1.74 (1.19, 2.52)	0.003879	0.00804587	1.85 (1.17, 2.93)	0.008325	0
cg10753283	13	114912269	N_Shore			TRUE	1.75 (1.23, 2.49)	0.001891	0.00571389	1.4 (0.94, 2.11)	0.101146	0
cg10832308	13	43938315		ENOX1;ENOX1;ENOX1	Body;Body;Body	NA	0.72 (0.48, 1.07)	0.103799	0.106759	0.73 (0.45, 1.19)	0.208287	0
cg10835659	9	132933827	N_Shore	NCS1	TSS1500	NA	0.6 (0.42, 0.84)	0.003668	0.007826	0.6 (0.39, 0.91)	0.017621	0
cg10893656	7	157367871	N_Shore	MIR153-2;PTPRN2;PTPRN2;PTPRN2;PTPRN2;PTPRN2	TSS1500;Body;Body;Body;Body;Body	NA	2.01 (1.35, 2.99)	0.00055	0.00332411	2.01 (1.25, 3.23)	0.004108	0
cg11017200	21	47857292	S_Shore	PCNT	Body	NA	1.54 (1.09, 2.16)	0.013314	0.0180644	1.36 (0.92, 2.02)	0.123778	0
cg11054774	11	824777	Island	PNPLA2	Body	TRUE	0.57 (0.42, 0.79)	0.000762	0.00376954	0.53 (0.36, 0.79)	0.001624	0
cg11065467	10	133218425				TRUE	0.71 (0.55, 0.93)	0.013625	0.0183527	0.71 (0.51, 1)	0.053377	0
cg11071459	11	61518691	N_Shore	MYRF	TSS1500	NA	0.58 (0.42, 0.81)	0.001544	0.00509676	0.67 (0.45, 0.99)	0.043727	0
cg11073447	12	111715721		CUX2	Body	NA	1.98 (1.39, 2.82)	0.000149	0.00207629	1.86 (1.22, 2.83)	0.003946	0
cg11076306	4	41430667		LIMCH1;LIMCH1;LIMCH1	Body;Body;Body	TRUE	0.71 (0.5, 1.01)	0.054671	0.0584342	0.56 (0.36, 0.87)	0.009148	0
cg11110570	22	45405067	Island	PHF21B;PHF21B;PHF21B;PHF21B	TSS200;TSS200;Body;Body	NA	1.46 (1.09, 1.96)	0.011305	0.0159668	1.6 (1.11, 2.29)	0.010785	0
cg11112532	15	45479807	Island	SHF;SHF;SHF;SHF	1stExon;1stExon;1stExon;Body	NA	0.66 (0.47, 0.93)	0.017882	0.022784	0.77 (0.51, 1.16)	0.209216	0
cg11124443	12	118541585	Island	VSIG10;VSIG10	1stExon;5'UTR	TRUE	1.59 (1.21, 2.1)	0.000947	0.0040893	1.36 (0.97, 1.89)	0.074535	1
cg11133410	2	29093369	Island	TRMT61B	TSS200	TRUE	0.66 (0.47, 0.92)	0.014273	0.0189967	0.79 (0.53, 1.19)	0.263829	0
cg11151217	2	130607514				NA	0.72 (0.52, 0.99)	0.044049	0.0482812	0.67 (0.45, 1)	0.05258	0
cg11152667	12	132854031	Island	GALNT9;LOC100130238	Body;Body	TRUE	0.57 (0.41, 0.78)	0.000627	0.00345313	0.43 (0.29, 0.65)	6.6e-05	0
cg11165465	7	4841435		RADIL	Body	TRUE	1.23 (1.05, 1.44)	0.009301	0.0139204	1.24 (1.04, 1.47)	0.014105	0
cg11173014	16	419916	Island	MRPL28;MRPL28	Body;ExonBnd	NA	0.69 (0.5, 0.94)	0.017984	0.0228479	0.7 (0.49, 1.01)	0.056502	0
cg11176135	14	74705942	N_Shore	VSX2	TSS1500	TRUE	0.59 (0.43, 0.81)	0.000948	0.0040893	0.55 (0.38, 0.79)	0.001565	0
cg11181660	6	157953387		ZDHHC14;ZDHHC14	Body;Body	NA	2.23 (1.51, 3.31)	6.3e-05	0.00176085	1.9 (1.19, 3.04)	0.007665	0
cg11202945	6	153274367				NA	0.74 (0.52, 1.05)	0.091232	0.0943546	0.71 (0.46, 1.1)	0.127991	0
cg11238301	10	126195058		LHPP;LHPP	Body;Body	NA	1.89 (1.32, 2.7)	0.00045	0.00310556	1.68 (1.1, 2.57)	0.017346	1
cg11255163	16	68771200	Island	CDH1;CDH1	5'UTR;1stExon	TRUE	0.56 (0.39, 0.79)	0.001058	0.00430125	0.52 (0.33, 0.81)	0.00342	0
cg11257342	6	112408828	Island	TUBE1;C6orf225;C6orf225	TSS200;1stExon;5'UTR	TRUE	0.62 (0.44, 0.86)	0.00419	0.00837205	0.62 (0.42, 0.93)	0.019756	0
cg11258956	2	233215575	N_Shore			NA	0.59 (0.42, 0.84)	0.00279	0.00675882	0.49 (0.32, 0.76)	0.001321	0
cg11263584	17	73008587	Island	ICT1	TSS200	TRUE	1.61 (1.22, 2.13)	0.00075	0.00375828	1.78 (1.27, 2.49)	0.000834	0
cg11376080	3	126398092	Island			TRUE	0.62 (0.44, 0.88)	0.007503	0.0120696	0.46 (0.29, 0.71)	0.000521	0
cg11399827	2	228639194				NA	1.52 (1.07, 2.14)	0.018014	0.0228563	1.37 (0.9, 2.07)	0.138584	0
cg11427240	20	5004919				NA	1.82 (1.3, 2.55)	0.000486	0.0031655	1.6 (1.08, 2.38)	0.020316	0
cg11505821	21	44793158				NA	0.64 (0.47, 0.88)	0.005682	0.0100039	0.56 (0.38, 0.82)	0.002853	1
cg11554610	20	30410856	S_Shore	MYLK2	Body	TRUE	1.16 (0.97, 1.39)	0.10013	0.103175	1.05 (0.84, 1.32)	0.64477	0
cg11560910	3	158679386				NA	1.94 (1.38, 2.71)	0.000115	0.00194803	1.83 (1.21, 2.76)	0.004	1
cg11566183	12	8123627	S_Shore			TRUE	0.58 (0.41, 0.81)	0.001561	0.00510292	0.58 (0.38, 0.88)	0.010909	0
cg11618705	9	132221590				NA	1.74 (1.23, 2.46)	0.001716	0.00538901	1.47 (0.97, 2.25)	0.070203	0
cg11638998	6	41658156		TFEB;TFEB;TFEB;TFEB;TFEB	Body;Body;Body;Body;Body	NA	0.5 (0.35, 0.71)	0.000146	0.00207629	0.4 (0.26, 0.61)	3.3e-05	0
cg11679455	10	8100761	Island	GATA3;GATA3	Body;Body	TRUE	0.64 (0.47, 0.87)	0.004306	0.00847948	0.62 (0.42, 0.92)	0.016317	0
cg11756026	1	202758973		KDM5B	Body	NA	0.8 (0.68, 0.93)	0.004155	0.00837205	0.79 (0.66, 0.95)	0.011266	0
cg11809604	20	30311847	Island	BCL2L1;BCL2L1	TSS1500;TSS1500	NA	0.64 (0.46, 0.89)	0.007601	0.0121747	0.89 (0.59, 1.33)	0.563737	0
cg11847992	5	95590917				TRUE	0.65 (0.44, 0.95)	0.027808	0.0325471	0.65 (0.41, 1.03)	0.066943	0
cg11864609	3	184098911	N_Shore	THPO;THPO;THPO;THPO;THPO;THPO;CHRD;CHRD;CHRD;CHRD;CHRD;CHRD	TSS1500;TSS1500;TSS1500;TSS1500;TSS1500;TSS1500;5'UTR;5'UTR;ExonBnd;Body;Body;Body	NA	0.66 (0.49, 0.89)	0.006322	0.0108073	0.6 (0.42, 0.86)	0.005079	0
cg11880652	10	102505268	Island	PAX2;PAX2;PAX2;PAX2;PAX2	TSS200;TSS200;TSS200;TSS200;TSS200	TRUE	0.62 (0.45, 0.85)	0.002671	0.00662124	0.59 (0.4, 0.86)	0.006662	0
cg11884787	7	43865249				NA	2.19 (1.49, 3.22)	6.3e-05	0.00176085	1.99 (1.25, 3.17)	0.003565	0
cg11914555	8	134522645		ST3GAL1;ST3GAL1	5'UTR;5'UTR	NA	2.05 (1.38, 3.06)	0.000391	0.00291268	1.92 (1.19, 3.1)	0.007453	0
cg11960359	8	142339068				NA	0.69 (0.48, 0.99)	0.045509	0.0496351	0.64 (0.42, 1)	0.049035	0
cg11965652	11	286738	N_Shelf			NA	0.59 (0.43, 0.81)	0.001348	0.00486258	0.61 (0.42, 0.91)	0.014609	0
cg11984323	14	35100832	S_Shore	SNX6	TSS1500	NA	2.22 (1.49, 3.29)	7.7e-05	0.00178052	2.09 (1.31, 3.34)	0.002083	0
cg12006118	4	9479947				TRUE	0.69 (0.5, 0.96)	0.028333	0.0330305	0.56 (0.38, 0.83)	0.003671	0
cg12024906	19	37825679	Island	HKR1;HKR1	1stExon;5'UTR	TRUE	1.32 (0.93, 1.87)	0.124111	0.12695	1.4 (0.91, 2.17)	0.125832	0
cg12037802	4	39640157	Island	C4orf34	5'UTR	TRUE	1.24 (1.03, 1.5)	0.022868	0.0278805	1.23 (1.01, 1.5)	0.042916	1
cg12051819	1	114717638				TRUE	1.87 (1.29, 2.71)	0.001054	0.00430125	1.64 (1.05, 2.57)	0.029929	0
cg12052789	1	155105676	N_Shelf	EFNA1;EFNA1	Body;Body	TRUE	0.62 (0.45, 0.85)	0.002619	0.00656512	0.63 (0.43, 0.92)	0.016941	1
cg12163462	14	102418598	N_Shelf			TRUE	0.67 (0.5, 0.91)	0.009183	0.0137807	0.64 (0.44, 0.93)	0.01954	0
cg12239753	11	18270477		SAA2-SAA4;SAA2;SAA2	TSS1500;TSS1500;TSS1500	NA	1.4 (1.03, 1.91)	0.033237	0.0376866	1.19 (0.81, 1.74)	0.365214	0
cg12284382	22	35940438	S_Shelf	RASD2	5'UTR	TRUE	0.6 (0.43, 0.83)	0.002086	0.00593677	0.54 (0.37, 0.81)	0.002511	0
cg12297374	1	19038550		PAX7;PAX7;PAX7	Body;Body;Body	TRUE	0.62 (0.45, 0.86)	0.004017	0.00819527	0.51 (0.34, 0.76)	0.000975	0
cg12304441	12	62653866	Island	USP15	TSS1500	TRUE	0.64 (0.46, 0.89)	0.007843	0.0123499	0.62 (0.41, 0.93)	0.022308	0
cg12308570	16	7371890		RBFOX1;RBFOX1;RBFOX1;RBFOX1	Body;Body;Body;Body	NA	0.65 (0.48, 0.89)	0.007467	0.012029	0.73 (0.51, 1.06)	0.099825	0
cg12344235	3	186768513		ST6GAL1;ST6GAL1;ST6GAL1	5'UTR;Body;Body	NA	1.64 (1.18, 2.27)	0.003027	0.0069777	1.61 (1.09, 2.36)	0.015597	0
cg12373145	20	42552215		TOX2;TOX2;TOX2	Body;5'UTR;5'UTR	NA	1.71 (1.21, 2.4)	0.002111	0.00593677	1.56 (1.03, 2.35)	0.035699	0
cg12375487	9	131760483		NUP188	Body	NA	1.46 (1.04, 2.05)	0.029114	0.0338352	1.63 (1.08, 2.47)	0.019132	0
cg12420787	2	152854895		CACNB4;CACNB4;CACNB4	Body;Body;Body	NA	0.92 (0.86, 0.97)	0.003717	0.00787232	0.93 (0.86, 1)	0.038429	0
cg12425800	12	100592880	N_Shore	ACTR6	TSS1500	NA	0.6 (0.43, 0.84)	0.003201	0.00723877	0.68 (0.45, 1.01)	0.058938	0
cg12437481	16	420112	Island	MRPL28	Body	TRUE	0.74 (0.58, 0.94)	0.014625	0.0193959	0.77 (0.57, 1.04)	0.084617	0
cg12493645	12	52679967		KRT81	3'UTR	TRUE	2.13 (1.47, 3.1)	7.5e-05	0.00178052	1.88 (1.2, 2.95)	0.005552	1
cg12525543	19	8812709	S_Shelf			TRUE	0.57 (0.41, 0.8)	0.001069	0.00431459	0.48 (0.31, 0.73)	0.000641	0
cg12554755	5	43008875				TRUE	0.62 (0.45, 0.84)	0.002585	0.00655336	0.64 (0.44, 0.93)	0.019632	0
cg12748088	6	33758781	S_Shore			NA	1.65 (1.18, 2.3)	0.003155	0.00716929	1.39 (0.93, 2.06)	0.105229	0
cg12773394	4	5892965	N_Shore	CRMP1	Body	TRUE	1.42 (1, 2.01)	0.049413	0.0534272	1.35 (0.88, 2.06)	0.172413	0
cg12806681	5	368394	N_Shore	AHRR	Body	TRUE	0.68 (0.51, 0.9)	0.006767	0.011275	0.61 (0.43, 0.87)	0.005569	0
cg12834428	6	83775763	Island	UBE2CBP	TSS1500	TRUE	0.65 (0.48, 0.88)	0.005243	0.00953567	0.66 (0.46, 0.95)	0.024461	0
cg12837927	11	32501067				NA	2.06 (1.45, 2.94)	5.7e-05	0.001677	1.91 (1.25, 2.9)	0.002501	0
cg12894031	1	203783748		ZC3H11A	5'UTR	NA	2.11 (1.47, 3.02)	4.7e-05	0.00164206	2.31 (1.49, 3.57)	0.000168	0
cg12907959	22	36552828		APOL3;APOL3;APOL3;APOL3;APOL3;APOL3	5'UTR;Body;Body;Body;5'UTR;Body	TRUE	0.6 (0.44, 0.8)	0.000744	0.00374681	0.6 (0.41, 0.86)	0.005577	0
cg12919873	21	38929815				NA	0.62 (0.43, 0.9)	0.012762	0.0175282	0.59 (0.38, 0.93)	0.023902	0
cg12934382	3	51741135	Island	GRM2;GRM2;GRM2;GRM2	1stExon;5'UTR;1stExon;5'UTR	TRUE	1.58 (1.08, 2.32)	0.019538	0.0243789	1.39 (0.88, 2.19)	0.156905	1
cg12948621	19	37825446	Island	HKR1	TSS200	TRUE	1.26 (0.89, 1.77)	0.195109	0.197404	1.42 (0.92, 2.17)	0.109323	0
cg12955252	20	32891324	Island	AHCY;AHCY	5'UTR;TSS200	TRUE	0.55 (0.38, 0.78)	0.000758	0.00376642	0.59 (0.38, 0.9)	0.015565	0
cg12987340	6	90846822		BACH2;BACH2	5'UTR;5'UTR	NA	0.87 (0.77, 0.99)	0.03021	0.0348194	0.8 (0.69, 0.93)	0.004413	1
cg12994818	16	46724625	S_Shore	VPS35;ORC6;ORC6	TSS1500;Body;Body	NA	0.48 (0.32, 0.71)	0.000264	0.0024596	0.48 (0.3, 0.78)	0.003266	0
cg12999366	7	30499283		NOD1	5'UTR	TRUE	1.73 (1.15, 2.59)	0.00788	0.0123734	1.63 (1, 2.64)	0.049278	0
cg13013900	17	6659326		XAF1;XAF1;XAF1;XAF1	5'UTR;5'UTR;1stExon;1stExon	TRUE	0.54 (0.39, 0.75)	0.000211	0.00229027	0.53 (0.36, 0.78)	0.001295	1
cg13029847	17	27333273	S_Shore	SEZ6;SEZ6	TSS200;TSS200	TRUE	1.21 (0.88, 1.65)	0.237929	0.240076	1.64 (1.09, 2.47)	0.017859	0
cg13030674	11	86511386	Island	PRSS23	TSS200	TRUE	1.4 (1.04, 1.87)	0.025076	0.0299839	1.42 (1.01, 2.01)	0.045826	0
cg13096454	15	23810849		MKRN3;MKRN3	5'UTR;1stExon	NA	1.54 (1.15, 2.05)	0.003292	0.00727584	1.6 (1.13, 2.27)	0.00749	0
cg13135595	18	77558846	Island			TRUE	1.28 (1.04, 1.57)	0.020022	0.0248994	1.26 (0.99, 1.61)	0.055509	0
cg13189207	1	45083124	Island	RNF220	Body	TRUE	0.76 (0.57, 1.02)	0.065628	0.0694154	0.82 (0.58, 1.16)	0.26535	0
cg13206721	10	25463350	N_Shore	GPR158;GPR158-AS1	TSS1500;Body	NA	1.78 (1.24, 2.55)	0.001734	0.00541512	1.53 (1, 2.35)	0.050773	1
cg13210720	1	222886508	S_Shore	BROX;AIDA;BROX;BROX;BROX;BROX	Body;TSS1500;TSS200;TSS200;5'UTR;5'UTR	NA	0.66 (0.47, 0.91)	0.011568	0.0162848	0.71 (0.48, 1.05)	0.089964	0
cg13232900	16	75656651	N_Shore	ADAT1	5'UTR	TRUE	0.58 (0.41, 0.8)	0.001172	0.00450273	0.64 (0.43, 0.95)	0.02526	0
cg13279530	7	1062182	N_Shore	C7orf50;C7orf50;C7orf50	Body;Body;Body	TRUE	1.64 (1.18, 2.29)	0.00331	0.00729897	1.83 (1.21, 2.77)	0.004547	0
cg13291394	4	53526629	S_Shore	USP46	TSS1500	TRUE	0.63 (0.45, 0.89)	0.008452	0.0130249	0.48 (0.31, 0.73)	0.00066	0
cg13295238	5	158478629	Island	EBF1	Body	TRUE	1.54 (1.09, 2.16)	0.013346	0.0180859	1.87 (1.25, 2.82)	0.002595	1
cg13365327	19	7451295				NA	1.45 (1.02, 2.06)	0.038218	0.0425999	1.55 (1.02, 2.36)	0.042423	0
cg13366903	20	17859537				NA	0.61 (0.43, 0.88)	0.007358	0.0119221	0.64 (0.42, 0.98)	0.038598	0
cg13408935	12	116974223		LINC00173	Body	NA	1.73 (1.24, 2.41)	0.001357	0.00486258	1.55 (1.05, 2.29)	0.025826	0
cg13453607	17	74235635	N_Shore	RNF157	Body	TRUE	0.65 (0.48, 0.9)	0.008169	0.012667	0.78 (0.54, 1.14)	0.198738	0
cg13474004	8	1783980		ARHGEF10	5'UTR	TRUE	1.7 (1.2, 2.39)	0.002463	0.00637415	1.53 (1.01, 2.32)	0.043179	0
cg13483196	9	15156120				TRUE	0.59 (0.41, 0.85)	0.004812	0.00904171	0.56 (0.36, 0.86)	0.008253	0
cg13500196	18	53069573		TCF4;TCF4;TCF4;TCF4;TCF4;TCF4;TCF4;TCF4;TCF4;TCF4;TCF4	Body;Body;Body;Body;Body;Body;Body;Body;Body;Body;5'UTR	NA	0.66 (0.48, 0.91)	0.011011	0.015722	0.6 (0.41, 0.89)	0.01127	0
cg13500353	1	39491882		NDUFS5	TSS200	TRUE	1.52 (1.15, 2.02)	0.003739	0.00787232	1.51 (1.05, 2.16)	0.025387	0
cg13501507	15	51915413	S_Shore	DMXL2	TSS1500	TRUE	0.68 (0.49, 0.95)	0.025051	0.0299839	0.71 (0.48, 1.05)	0.082716	0
cg13515395	18	74714721		MBP;MBP;MBP;MBP;MBP	Body;Body;Body;Body;Body	NA	1.84 (1.3, 2.6)	0.00053	0.0032737	1.56 (1.04, 2.34)	0.032449	0
cg13521899	9	129081113				TRUE	0.91 (0.84, 0.99)	0.022792	0.0278486	0.92 (0.85, 1.01)	0.075908	1
cg13527508	17	2952355	Island			TRUE	1.2 (1.07, 1.36)	0.002417	0.0062842	1.2 (1.03, 1.39)	0.019393	0
cg13528445	4	57971925	N_Shelf	IGFBP7	Body	TRUE	2.02 (1.42, 2.88)	8.6e-05	0.00178052	1.72 (1.13, 2.63)	0.011563	0
cg13561028	6	30899649		SFTA2	Body	TRUE	0.73 (0.59, 0.92)	0.006676	0.0112237	0.67 (0.51, 0.89)	0.005067	1
cg13586551	10	72453652		ADAMTS14;ADAMTS14	Body;Body	NA	0.8 (0.68, 0.94)	0.007305	0.0118534	0.78 (0.61, 0.99)	0.040695	1
cg13629563	1	25256949	Island	RUNX3;RUNX3	Body;TSS200	TRUE	1.52 (1.17, 1.97)	0.001953	0.00581888	1.6 (1.17, 2.18)	0.00305	0
cg13671078	2	139585034				NA	0.58 (0.4, 0.83)	0.003338	0.00734623	0.64 (0.41, 0.98)	0.042549	1
cg13710037	2	241391930	Island	PP14571;GPC1	Body;Body	TRUE	1.65 (1.2, 2.29)	0.002287	0.00614631	1.5 (1, 2.24)	0.047618	0
cg13714749	22	40391489	Island	FAM83F	1stExon	TRUE	0.45 (0.3, 0.68)	0.000102	0.0018748	0.38 (0.23, 0.62)	0.000104	0
cg13720472	19	10381063	Island	ICAM1	TSS1500	TRUE	1.5 (1.13, 1.98)	0.004708	0.00890617	1.6 (1.14, 2.25)	0.006219	0
cg13727362	1	41174571		NFYC;NFYC;NFYC;NFYC;NFYC;NFYC	TSS1500;5'UTR;5'UTR;5'UTR;5'UTR;5'UTR	NA	1.36 (1, 1.85)	0.048142	0.0522044	1.17 (0.81, 1.71)	0.404846	0
cg13731483	1	3231626		PRDM16;PRDM16	Body;Body	NA	0.61 (0.42, 0.89)	0.010273	0.0149353	0.59 (0.38, 0.91)	0.016936	0
cg13735402	4	140222514	Island	NAA15	TSS200	TRUE	0.67 (0.48, 0.94)	0.018915	0.0237074	0.63 (0.42, 0.94)	0.023379	0
cg13772431	1	161039601		ARHGAP30;ARHGAP30;ARHGAP30;ARHGAP30;ARHGAP30;ARHGAP30;ARHGAP30;ARHGAP30	1stExon;1stExon;1stExon;1stExon;5'UTR;5'UTR;5'UTR;5'UTR	NA	1.61 (1.2, 2.16)	0.001451	0.00497117	1.65 (1.17, 2.33)	0.00424	0
cg13774792	11	133825997	Island	IGSF9B	Body	TRUE	0.67 (0.5, 0.9)	0.008861	0.0135336	0.69 (0.48, 0.99)	0.042561	0
cg13796319	9	138593815	Island	KCNT1	TSS1500	TRUE	1.5 (1.09, 2.06)	0.012264	0.0170114	1.42 (0.97, 2.08)	0.074511	0
cg13811525	18	47019137	S_Shore	SNORD58A;RPL17-C18orf32;SNORD58B;RPL17;RPL17;RPL17;RPL17;RPL17;RPL17-C18orf32;RPL17;RPL17;RPL17	TSS1500;TSS1500;TSS1500;TSS1500;TSS1500;TSS1500;TSS1500;TSS1500;TSS1500;TSS1500;TSS1500;TSS1500	NA	0.59 (0.42, 0.82)	0.001952	0.00581888	0.71 (0.47, 1.07)	0.100715	0
cg13823003	17	72856049	Island	GRIN2C	TSS200	TRUE	1.46 (1.15, 1.87)	0.002253	0.0061286	1.5 (1.12, 2.02)	0.00703	1
cg13836380	9	116143143	S_Shelf			TRUE	2.08 (1.44, 3)	9.7e-05	0.0018748	2.08 (1.34, 3.23)	0.001046	0
cg13916877	17	55601697		MSI2;MSI2	Body;Body	TRUE	1.77 (1.26, 2.48)	0.000918	0.00405438	1.51 (1.01, 2.26)	0.045681	0
cg13924522	22	39241280	S_Shore	NPTXR	TSS1500	NA	0.71 (0.52, 0.98)	0.036916	0.0412721	0.77 (0.52, 1.16)	0.214013	0
cg13959513	4	139034468		LINC00616;SLC7A11-AS1	Body;Body	NA	0.63 (0.44, 0.9)	0.010156	0.0148424	0.59 (0.39, 0.88)	0.010193	0
cg13968267	5	178914022				NA	0.7 (0.51, 0.96)	0.026551	0.0313299	0.65 (0.44, 0.94)	0.024227	0
cg13995432	3	180707267	Island	DNAJC19	Body	TRUE	1.74 (1.28, 2.35)	0.000341	0.00274272	1.42 (0.98, 2.08)	0.06576	1
cg14005211	2	171676925	Island	GAD1;GAD1	Body;Body	TRUE	1.72 (1.22, 2.42)	0.001982	0.00581888	1.95 (1.29, 2.97)	0.001695	0
cg14019146	3	50243930	S_Shore	SLC38A3	5'UTR	TRUE	1.62 (1.12, 2.33)	0.010753	0.0154523	1.54 (0.99, 2.37)	0.053535	0
cg14093363	10	98479991	Island	PIK3AP1	Body	TRUE	1.63 (1.15, 2.31)	0.005836	0.0101472	1.36 (0.9, 2.06)	0.141153	0
cg14121816	20	60405326		CDH4;CDH4;CDH4	Body;Body;Body	NA	0.75 (0.56, 1)	0.050902	0.0547723	0.69 (0.49, 0.98)	0.038331	0
cg14125250	19	18263590	Island	PIK3R2	TSS1500	TRUE	0.71 (0.54, 0.94)	0.018052	0.0228563	0.76 (0.55, 1.06)	0.105992	0
cg14128735	11	44324976	Island	ALX4	Body	TRUE	0.54 (0.39, 0.74)	0.000201	0.00229027	0.5 (0.33, 0.74)	0.000556	0
cg14147589	18	18783940				NA	1.59 (1.14, 2.2)	0.005764	0.0101006	1.6 (1.06, 2.41)	0.023851	0
cg14159963	7	116139849	Island	CAV2;CAV2	1stExon;1stExon	TRUE	1.3 (1.02, 1.66)	0.035321	0.0397672	1.33 (0.98, 1.8)	0.067285	0
cg14203808	1	17094020				NA	1.96 (1.4, 2.74)	8.2e-05	0.00178052	1.93 (1.29, 2.88)	0.001254	0
cg14253813	19	37889809				NA	1.68 (1.23, 2.3)	0.001025	0.0042286	1.8 (1.23, 2.62)	0.002329	1
cg14293181	13	100552530	S_Shelf	CLYBL;LOC101927437	Body;Body	NA	0.64 (0.47, 0.88)	0.006579	0.0111209	0.62 (0.42, 0.91)	0.015287	0
cg14297579	1	54703337		SSBP3-AS1;SSBP3;SSBP3;SSBP3	Body;Body;Body;Body	NA	0.66 (0.49, 0.89)	0.006962	0.011495	0.6 (0.41, 0.86)	0.006292	1
cg14345676	5	175109098		HRH2;HRH2;HRH2	5'UTR;5'UTR;1stExon	TRUE	2.01 (1.42, 2.84)	8.4e-05	0.00178052	2.09 (1.37, 3.21)	0.000672	0
cg14375849	9	101737611		COL15A1	Body	TRUE	1.39 (1.03, 1.88)	0.03302	0.0374785	1.65 (1.12, 2.43)	0.011228	0
cg14384748	12	132859951	Island	GALNT9	Body	TRUE	0.57 (0.4, 0.82)	0.002019	0.00586297	0.55 (0.36, 0.84)	0.005956	0
cg14391737	11	86513429	S_Shore	PRSS23;PRSS23;PRSS23;PRSS23;PRSS23;PRSS23;PRSS23	5'UTR;Body;Body;5'UTR;Body;Body;Body	NA	0.6 (0.39, 0.93)	0.021523	0.02653	0.63 (0.37, 1.05)	0.074164	0
cg14438062	12	50222605	Island	NCKAP5L;BCDIN3D-AS1;BCDIN3D-AS1;BCDIN3D-AS1	TSS1500;Body;Body;Body	NA	0.62 (0.44, 0.88)	0.006803	0.0113181	0.67 (0.44, 1.01)	0.054257	0
cg14442136	6	18021592				NA	1.94 (1.36, 2.76)	0.000232	0.00240878	2.12 (1.38, 3.26)	0.000581	0
cg14493742	6	32394337				TRUE	0.67 (0.47, 0.93)	0.01869	0.0234592	0.8 (0.53, 1.2)	0.276193	1
cg14543189	1	35920210		KIAA0319L	Body	NA	2.1 (1.41, 3.13)	0.000291	0.0025026	1.93 (1.19, 3.12)	0.007646	0
cg14571004	9	101568975	N_Shore	GALNT12	TSS1500	TRUE	1.8 (1.31, 2.48)	0.000325	0.00267169	1.61 (1.11, 2.32)	0.011064	0
cg14580211	5	150161299	S_Shelf	C5orf62	Body	TRUE	0.57 (0.38, 0.87)	0.009023	0.0136626	0.51 (0.31, 0.85)	0.009341	0
cg14624207	11	68142198		LRP5	Body	TRUE	0.54 (0.37, 0.81)	0.002368	0.00625869	0.59 (0.36, 0.94)	0.02639	0
cg14630042	10	15762318	S_Shore	ITGA8;ITGA8;ITGA8;ITGA8	1stExon;1stExon;5'UTR;5'UTR	NA	0.6 (0.44, 0.84)	0.00277	0.0067323	0.54 (0.35, 0.82)	0.003659	0
cg14641018	21	42676114	Island			TRUE	1.96 (1.38, 2.78)	0.000156	0.00207629	2 (1.33, 3.03)	0.000991	0
cg14656043	10	35419996	S_Shelf	CREM;CREM;CREM;CREM;CREM;CREM	5'UTR;5'UTR;5'UTR;5'UTR;5'UTR;5'UTR	TRUE	0.62 (0.44, 0.89)	0.008458	0.0130249	0.63 (0.41, 0.97)	0.034472	0
cg14676846	4	87606784		PTPN13;PTPN13;PTPN13;PTPN13	Body;Body;Body;Body	NA	0.56 (0.39, 0.81)	0.002132	0.00593677	0.56 (0.36, 0.87)	0.009763	0
cg14685237	8	129659734				NA	0.73 (0.58, 0.93)	0.010683	0.0153714	0.71 (0.54, 0.95)	0.020585	0
cg14685587	3	196466712	Island	PAK2	TSS200	NA	0.65 (0.47, 0.91)	0.011311	0.0159668	0.58 (0.38, 0.88)	0.010212	0
cg14691963	3	149322659		WWTR1;WWTR1;WWTR1	Body;Body;Body	TRUE	1.87 (1.31, 2.68)	0.000622	0.00345313	1.64 (1.07, 2.52)	0.023841	0
cg14701072	22	41075428		MCHR1;MCHR1	5'UTR;1stExon	TRUE	0.54 (0.38, 0.79)	0.001367	0.00486722	0.59 (0.38, 0.91)	0.017971	0
cg14801726	17	74068204	Island	SRP68	Body	TRUE	0.62 (0.45, 0.87)	0.004851	0.00908445	0.74 (0.5, 1.09)	0.126055	0
cg14815005	22	22222162	Island	MAPK1;MAPK1	TSS200;TSS200	TRUE	0.61 (0.44, 0.85)	0.003289	0.00727584	0.55 (0.37, 0.82)	0.003582	0
cg14859324	15	26874363	Island	GABRB3;GABRB3	Body;Body	TRUE	0.63 (0.48, 0.84)	0.001438	0.00496736	0.62 (0.44, 0.87)	0.006391	0
cg14865678	2	239984042		HDAC4	Body	NA	0.62 (0.42, 0.89)	0.011048	0.0157547	0.74 (0.47, 1.17)	0.195665	0
cg14866032	15	98195808	N_Shore			TRUE	1.9 (1.33, 2.72)	0.000405	0.0029402	1.5 (0.98, 2.3)	0.06017	0
cg14874750	7	101006063	Island	EMID2	TSS200	TRUE	1.3 (0.98, 1.73)	0.066449	0.0700726	1.25 (0.89, 1.75)	0.195937	0
cg14892073	1	153518354		LOC101928034;S100A4;S100A4	Body;TSS200;TSS200	NA	1.46 (1.1, 1.93)	0.008225	0.012701	1.36 (0.97, 1.89)	0.073129	1
cg14902107	5	139090936	Island			TRUE	1.58 (1.22, 2.06)	0.000639	0.00350197	1.6 (1.15, 2.22)	0.005298	0
cg14904908	8	41167660	S_Shore	SFRP1	TSS1500	TRUE	1.54 (1.15, 2.07)	0.003731	0.00787232	1.51 (1.05, 2.16)	0.025656	0
cg14957163	17	40730926	S_Shore	PSMC3IP;PSMC3IP;PSMC3IP;PSMC3IP;PSMC3IP;PSMC3IP;PSMC3IP;PSMC3IP	TSS1500;TSS1500;TSS1500;TSS1500;TSS1500;TSS1500;TSS1500;TSS1500	NA	0.63 (0.44, 0.89)	0.009647	0.0143306	0.65 (0.42, 1.01)	0.055452	0
cg14980983	20	61051039	Island	GATA5	TSS200	TRUE	1.24 (0.96, 1.61)	0.09581	0.0989064	1.07 (0.78, 1.47)	0.672753	0
cg14987295	1	33005666	Island	ZBTB8A	5'UTR	TRUE	1.37 (0.98, 1.91)	0.062152	0.0660513	1.33 (0.89, 1.99)	0.164567	1
cg15006298	2	10217164	N_Shelf	CYS1	Body	TRUE	1.73 (1.22, 2.44)	0.001857	0.00564165	1.72 (1.14, 2.61)	0.009664	0
cg15017982	11	1785723	S_Shore	CTSD;HCCA2	TSS1500;TSS1500	TRUE	0.59 (0.41, 0.86)	0.005442	0.00973465	0.61 (0.39, 0.96)	0.03348	0
cg15041803	14	80522666				NA	1.35 (1.01, 1.82)	0.042838	0.0470461	1.26 (0.89, 1.78)	0.18981	1
cg15043989	22	19279555	Island	CLTCL1;CLTCL1	TSS1500;TSS1500	TRUE	1.77 (1.3, 2.4)	0.000271	0.00248343	2.04 (1.38, 3.01)	0.000313	0
cg15056346	16	2802538	Island	SRRM2;SRRM2;SRRM2-AS1	1stExon;5'UTR;Body	NA	1.41 (1.1, 1.81)	0.00674	0.0112501	1.43 (1.07, 1.92)	0.016454	0
cg15060813	19	36428308	S_Shore	LRFN3;LRFN3	1stExon;5'UTR	TRUE	0.62 (0.45, 0.86)	0.003936	0.00811631	0.62 (0.42, 0.93)	0.019156	0
cg15081041	14	24588714		DCAF11;DCAF11;DCAF11;DCAF11;DCAF11	Body;Body;Body;Body;Body	NA	1.8 (1.25, 2.6)	0.001658	0.00528104	1.9 (1.22, 2.94)	0.00416	0
cg15082048	12	117176113	Island	RNFT2;C12orf49;RNFT2;RNFT2;RNFT2	1stExon;TSS1500;5'UTR;5'UTR;1stExon	TRUE	1.4 (1.07, 1.84)	0.015966	0.0208285	1.44 (1.01, 2.05)	0.043291	1
cg15089314	5	78365255	N_Shore	BHMT2;DMGDH	TSS1500;Body	TRUE	0.64 (0.47, 0.88)	0.005229	0.00953567	0.65 (0.45, 0.95)	0.024526	0
cg15205204	1	6545172	Island	PLEKHG5;PLEKHG5;PLEKHG5;PLEKHG5;PLEKHG5	5'UTR;5'UTR;Body;5'UTR;Body	TRUE	1.54 (1.04, 2.29)	0.03111	0.0356728	1.58 (0.97, 2.57)	0.064134	0
cg15292973	14	102460535		DYNC1H1;DYNC1H1	ExonBnd;Body	NA	1.78 (1.28, 2.49)	0.000692	0.00363219	1.83 (1.23, 2.73)	0.002883	0
cg15344442	2	2275782		MYT1L;MYT1L	5'UTR;5'UTR	NA	2.1 (1.46, 3.02)	5.7e-05	0.001677	1.78 (1.16, 2.72)	0.007665	0
cg15373534	11	86209278		ME3;ME3;ME3	Body;Body;Body	NA	1.81 (1.29, 2.55)	0.000678	0.00357549	1.84 (1.21, 2.79)	0.003999	0
cg15379183	5	10748237		DAP;DAP	Body;Body	NA	1.8 (1.27, 2.55)	0.001041	0.00427882	1.73 (1.14, 2.62)	0.010002	0
cg15417944	2	238707726	Island	RBM44	5'UTR	NA	0.81 (0.72, 0.91)	0.000494	0.00319244	0.78 (0.67, 0.9)	0.000995	0
cg15426878	3	50368947	S_Shelf	RASSF1;RASSF1;RASSF1;RASSF1	Body;Body;Body;Body	TRUE	0.54 (0.39, 0.76)	0.00028	0.0025026	0.56 (0.38, 0.83)	0.003608	0
cg15494731	19	39398122	Island	NFKBIB;NFKBIB	Body;Body	TRUE	0.6 (0.44, 0.81)	0.000741	0.00374681	0.68 (0.48, 0.97)	0.031151	0
cg15628028	1	919200	N_Shore			NA	0.71 (0.5, 1)	0.05324	0.0570684	0.68 (0.44, 1.05)	0.085487	0
cg15677080	7	1734117				TRUE	0.62 (0.45, 0.85)	0.002619	0.00656512	0.55 (0.38, 0.82)	0.002745	0
cg15677293	1	236559595	S_Shore	EDARADD;EDARADD	Body;Body	TRUE	0.63 (0.44, 0.91)	0.013132	0.0178608	0.76 (0.49, 1.17)	0.209665	0
cg15691841	1	151255071	Island	ZNF687	5'UTR	TRUE	1.69 (1.29, 2.21)	0.000149	0.00207629	1.73 (1.23, 2.43)	0.00154	0
cg15694522	2	203157551		SNORD11;NOP58	TSS1500;Body	NA	1.95 (1.38, 2.76)	0.000159	0.00209132	2.02 (1.34, 3.06)	0.000839	1
cg15694933	16	15603421		C16orf45;C16orf45	Body;Body	NA	0.58 (0.4, 0.83)	0.002936	0.00691042	0.79 (0.51, 1.21)	0.278827	0
cg15713378	10	709839	N_Shelf	DIP2C;C10orf108	Body;Body	TRUE	1.76 (1.27, 2.43)	0.000717	0.0036894	1.73 (1.16, 2.6)	0.007854	1
cg15715542	19	44100966	S_Shore	ZNF576;ZNF576;IRGQ	5'UTR;5'UTR;TSS1500	TRUE	0.66 (0.48, 0.92)	0.013839	0.0185516	0.6 (0.4, 0.89)	0.012308	0
cg15745284	6	32064923	Island	TNXB	Body	TRUE	0.64 (0.48, 0.85)	0.002128	0.00593677	0.68 (0.48, 0.97)	0.035177	0
cg15748409	10	109675479	S_Shore	LINC01435	Body	NA	0.66 (0.49, 0.87)	0.004005	0.00819527	0.56 (0.4, 0.8)	0.001141	0
cg15841524	10	103363697		DPCD	Body	NA	1.61 (1.17, 2.21)	0.003764	0.00791006	1.62 (1.07, 2.44)	0.021111	0
cg15867125	14	77624538				TRUE	0.59 (0.41, 0.85)	0.005095	0.00935338	0.5 (0.31, 0.79)	0.003024	0
cg15893356	7	138645516		KIAA1549;KIAA1549	Body;Body	TRUE	1.69 (1.18, 2.43)	0.00412	0.0083294	1.67 (1.07, 2.6)	0.023633	0
cg15919606	16	34259924	S_Shelf			NA	0.59 (0.42, 0.84)	0.002906	0.00688328	0.66 (0.43, 1)	0.048704	0
cg15935905	1	43428475	S_Shelf	SLC2A1-AS1	Body	NA	1.49 (1.02, 2.19)	0.03791	0.0422988	1.8 (1.13, 2.89)	0.013862	0
cg16021483	12	120884138	Island	TRIAP1;GATC	1stExon;TSS200	TRUE	0.7 (0.51, 0.97)	0.029412	0.0340689	0.67 (0.46, 0.99)	0.04329	0
cg16053059	12	115232092				NA	1.55 (1.15, 2.1)	0.003933	0.00811631	1.62 (1.12, 2.34)	0.010581	0
cg16119613	12	127762762	N_Shelf			TRUE	0.64 (0.45, 0.91)	0.012804	0.0175643	0.48 (0.32, 0.74)	0.000739	0
cg16151136	7	101567074		CUX1;CUX1;CUX1;CUX1;CUX1;CUX1;CUX1	Body;Body;Body;Body;Body;Body;Body	NA	1.91 (1.35, 2.71)	0.000261	0.0024596	1.92 (1.27, 2.91)	0.002133	1
cg16155498	20	43977199	Island	SDC4	TSS200	TRUE	1.56 (1.16, 2.11)	0.003216	0.00724563	1.32 (0.92, 1.89)	0.134823	0
cg16163419	3	100712326		ABI3BP;ABI3BP	5'UTR;1stExon	TRUE	0.66 (0.47, 0.94)	0.019483	0.0243646	0.69 (0.45, 1.05)	0.082724	0
cg16167741	1	41174793		NFYC;NFYC;NFYC;NFYC;NFYC	5'UTR;5'UTR;5'UTR;5'UTR;5'UTR	TRUE	1.65 (1.21, 2.23)	0.001309	0.00481402	1.67 (1.14, 2.45)	0.008149	0
cg16256552	1	19859593				NA	1.66 (1.19, 2.32)	0.003105	0.00708447	1.36 (0.91, 2.04)	0.13249	0
cg16326403	20	31123990	Island			TRUE	1.46 (1.08, 1.97)	0.012933	0.0176546	1.4 (0.99, 1.99)	0.057109	0
cg16342504	20	32808566				NA	0.53 (0.37, 0.75)	0.000361	0.00277969	0.45 (0.29, 0.69)	0.000234	0
cg16352085	1	859719	Island	SAMD11	TSS1500	TRUE	1.37 (1.01, 1.88)	0.04455	0.0486871	1.62 (1.12, 2.34)	0.011029	0
cg16402557	8	2549244				TRUE	1.92 (1.36, 2.7)	0.000206	0.00229027	1.93 (1.27, 2.93)	0.001981	0
cg16432022	1	209921129	Island			TRUE	0.6 (0.43, 0.83)	0.00231	0.00617842	0.63 (0.42, 0.94)	0.02445	1
cg16467465	7	44240564	Island	YKT6	TSS200	TRUE	1.39 (1.04, 1.86)	0.025122	0.0300068	1.61 (1.11, 2.33)	0.012436	0
cg16488116	3	142316059	S_Shore	PLS1	5'UTR	NA	0.54 (0.37, 0.77)	0.000861	0.00398692	0.44 (0.28, 0.68)	0.000241	0
cg16579429	14	71279803	S_Shelf			TRUE	1.83 (1.3, 2.57)	0.000507	0.0032206	1.48 (1, 2.2)	0.048162	0
cg16591948	1	8716348		RERE;RERE	Body;Body	TRUE	0.88 (0.81, 0.96)	0.004521	0.00873739	0.92 (0.82, 1.02)	0.11954	0
cg16595261	2	242823679	Island			TRUE	1.11 (1, 1.23)	0.044343	0.0485558	1.12 (0.97, 1.3)	0.127003	1
cg16599225	20	19997908	Island	NAA20;NAA20;NAA20	TSS200;TSS1500;TSS200	TRUE	1.54 (1.18, 1.99)	0.001239	0.00461734	1.47 (1.11, 1.95)	0.00697	0
cg16608087	12	132987128	N_Shelf			TRUE	0.56 (0.4, 0.79)	0.000863	0.00398692	0.61 (0.41, 0.91)	0.015762	0
cg16614489	14	23066724	N_Shore	ABHD4	TSS1500	NA	0.69 (0.49, 0.97)	0.035373	0.0397857	0.54 (0.35, 0.83)	0.004692	1
cg16638571	8	81083534	Island	TPD52;TPD52	Body;Body	TRUE	0.76 (0.61, 0.96)	0.022356	0.0274057	0.63 (0.46, 0.87)	0.005405	0
cg16639195	7	1580233	N_Shelf	MAFK	3'UTR	TRUE	1.86 (1.32, 2.63)	0.000426	0.00303355	1.67 (1.09, 2.54)	0.017261	1
cg16654741	6	26660201	S_Shore	ZNF322;ZNF322;ZNF322;ZNF322	TSS1500;TSS1500;TSS1500;TSS1500	NA	0.66 (0.48, 0.92)	0.014809	0.0195703	0.59 (0.38, 0.89)	0.012237	0
cg16654806	1	153650959	Island	NPR1	TSS1500	TRUE	0.6 (0.43, 0.83)	0.001961	0.00581888	0.55 (0.37, 0.83)	0.003983	0
cg16675558	11	2020101	S_Shore	H19	TSS1500	TRUE	0.48 (0.34, 0.67)	2.7e-05	0.00140965	0.59 (0.38, 0.9)	0.014819	0
cg16676413	7	73118452	N_Shore	STX1A;STX1A	Body;Body	TRUE	1.64 (1.19, 2.25)	0.002378	0.0062629	1.32 (0.89, 1.95)	0.163282	0
cg16776685	19	46579734	N_Shore	LOC400706	Body	NA	0.56 (0.38, 0.84)	0.004931	0.0091881	0.52 (0.31, 0.85)	0.008788	0
cg16781112	1	30518153				NA	0.67 (0.5, 0.91)	0.011113	0.0158272	0.6 (0.41, 0.88)	0.008296	0
cg16797777	6	160389717	N_Shore	IGF2R	TSS1500	TRUE	1.54 (1.08, 2.18)	0.01579	0.0206712	1.68 (1.09, 2.6)	0.01895	0
cg16805188	2	152858262		CACNB4;CACNB4;CACNB4	Body;Body;Body	TRUE	0.93 (0.88, 0.97)	0.003205	0.00723877	0.93 (0.88, 0.99)	0.023051	0
cg16817891	11	2165827	S_Shore	IGF2AS;INS-IGF2;IGF2;IGF2AS	Body;Body;5'UTR;Body	TRUE	1.43 (1.13, 1.82)	0.003138	0.00714518	1.52 (1.13, 2.04)	0.005459	0
cg16818361	3	118792317		IGSF11	Body	TRUE	0.78 (0.63, 0.96)	0.01671	0.0216224	0.83 (0.64, 1.08)	0.16989	0
cg16823105	6	97372572	Island	KLHL32;KLHL32	5'UTR;1stExon	TRUE	1.77 (1.28, 2.43)	0.000478	0.0031655	1.85 (1.26, 2.71)	0.001609	0
cg16834356	8	6782601		DEFA6	Body	TRUE	1.62 (1.15, 2.28)	0.005869	0.0101887	1.3 (0.88, 1.9)	0.182374	0
cg16901991	2	24272451	N_Shore	FKBP1B;FKBP1B	TSS200;TSS200	TRUE	0.62 (0.45, 0.86)	0.004103	0.00831006	0.62 (0.42, 0.93)	0.019895	0
cg16912114	2	31330666		GALNT14;GALNT14;GALNT14;GALNT14	Body;Body;Body;Body	NA	1.89 (1.31, 2.72)	0.000618	0.00345313	1.48 (0.97, 2.25)	0.070242	0
cg16919517	20	61050914	Island	GATA5	5'UTR	TRUE	1.27 (0.99, 1.61)	0.056589	0.0603688	1.16 (0.9, 1.49)	0.254402	1
cg16924010	3	194018158	S_Shelf			TRUE	1.3 (0.9, 1.87)	0.156535	0.159096	1.29 (0.84, 2)	0.246222	0
cg16995768	7	157531239		PTPRN2;PTPRN2;PTPRN2	Body;Body;Body	TRUE	0.58 (0.42, 0.81)	0.00118	0.00451016	0.44 (0.3, 0.66)	5.8e-05	1
cg17038667	11	69632883	Island	FGF3	Body	TRUE	1.49 (1.12, 1.98)	0.005652	0.00996678	1.51 (1.06, 2.14)	0.021813	0
cg17088462	10	106014545	N_Shore	GSTO1	TSS200	TRUE	1.61 (1.16, 2.24)	0.004728	0.00892889	1.41 (0.95, 2.1)	0.088001	0
cg17147978	15	22867747		TUBGCP5;TUBGCP5	Body;Body	NA	1.92 (1.37, 2.69)	0.000154	0.00207629	1.84 (1.23, 2.77)	0.003265	1
cg17196268	18	30354310	S_Shelf	KLHL14	TSS1500	TRUE	0.67 (0.48, 0.93)	0.018138	0.0228875	0.66 (0.44, 0.98)	0.041427	0
cg17211404	6	46703422	S_Shore	PLA2G7;PLA2G7;PLA2G7	TSS1500;1stExon;5'UTR	TRUE	1.69 (1.2, 2.38)	0.00261	0.00656512	1.61 (1.08, 2.42)	0.020682	0
cg17309904	7	1960073		MAD1L1;MAD1L1;MAD1L1	Body;Body;Body	TRUE	0.71 (0.51, 1)	0.048781	0.0528461	0.69 (0.45, 1.04)	0.076599	0
cg17364236	21	34924751		SON;SON;SON;SON;SON	Body;Body;Body;Body;Body	NA	1.65 (1.16, 2.33)	0.004774	0.00898541	1.98 (1.3, 3.02)	0.001548	0
cg17398677	20	21376921	Island	NKX2-4	Body	TRUE	1.36 (0.96, 1.92)	0.083393	0.0865677	1.64 (1.08, 2.5)	0.021049	1
cg17401435	11	63887426	Island	MACROD1	Body	TRUE	1.53 (1.1, 2.12)	0.011687	0.0163735	1.52 (1.03, 2.23)	0.035025	0
cg17432944	17	76456109	S_Shore	DNAH17	Body	TRUE	0.57 (0.43, 0.77)	0.000258	0.0024596	0.54 (0.37, 0.79)	0.001543	1
cg17452291	7	86781755	Island	DMTF1;DMTF1;DMTF1;DMTF1;DMTF1;DMTF1;DMTF1	TSS200;1stExon;1stExon;5'UTR;5'UTR;Body;Body	NA	0.61 (0.44, 0.86)	0.004282	0.00847306	0.55 (0.37, 0.83)	0.004615	0
cg17490981	5	154159000		LARP1;LARP1	Body;Body	TRUE	1.79 (1.27, 2.52)	0.000928	0.00405438	1.79 (1.18, 2.7)	0.005662	0
cg17508302	1	161575716	Island	HSPA7	TSS200	TRUE	0.6 (0.41, 0.87)	0.006654	0.0112036	0.55 (0.35, 0.87)	0.010492	0
cg17510385	5	912821	Island	TRIP13	Body	TRUE	1.63 (1.14, 2.32)	0.006971	0.011495	1.78 (1.16, 2.75)	0.009043	0
cg17519283	2	119504813				NA	1.57 (1.15, 2.15)	0.004613	0.00884133	1.58 (1.06, 2.36)	0.023526	0
cg17547742	11	985589		AP2A2	Body	TRUE	1.6 (1.16, 2.23)	0.004632	0.00884133	1.77 (1.18, 2.64)	0.00549	0
cg17589632	1	240657329	S_Shore	GREM2	5'UTR	TRUE	1.88 (1.34, 2.63)	0.000233	0.00240878	1.88 (1.26, 2.8)	0.00195	0
cg17603419	17	16440437	S_Shore			NA	1.31 (1.03, 1.66)	0.02613	0.0309136	1.47 (1.07, 2.03)	0.018493	0
cg17616407	3	197111033				NA	0.78 (0.66, 0.91)	0.001969	0.00581888	0.76 (0.62, 0.92)	0.005555	0
cg17648031	11	133790931	Island	IGSF9B	Body	NA	1.94 (1.38, 2.74)	0.000161	0.002093	2.55 (1.65, 3.96)	2.8e-05	0
cg17651613	8	143111540				NA	0.65 (0.44, 0.95)	0.026578	0.0313299	0.76 (0.47, 1.21)	0.245099	0
cg17663072	14	78348961		ADCK1;ADCK1	Body;Body	NA	0.62 (0.44, 0.88)	0.00804	0.0125716	0.62 (0.4, 0.97)	0.035164	0
cg17677487	11	117668288	S_Shore	DSCAML1	TSS1500	TRUE	0.58 (0.41, 0.82)	0.001808	0.00558382	0.52 (0.35, 0.8)	0.002439	0
cg17701375	6	109523654				NA	2.06 (1.38, 3.06)	0.000396	0.00291268	2.06 (1.26, 3.35)	0.00372	0
cg17712818	17	59402087		BCAS3;BCAS3	Body;Body	TRUE	1.58 (1.14, 2.19)	0.006387	0.0108852	1.59 (1.06, 2.38)	0.024549	0
cg17721530	1	26554447	S_Shelf			TRUE	0.68 (0.49, 0.96)	0.025838	0.0306005	0.71 (0.47, 1.06)	0.093856	0
cg17734946	7	6570247	N_Shore	GRID2IP	Body	TRUE	0.55 (0.39, 0.76)	0.000412	0.00295267	0.58 (0.38, 0.87)	0.008779	0
cg17739917	17	38477572	S_Shelf	RARA;RARA;RARA	5'UTR;5'UTR;5'UTR	NA	0.69 (0.44, 1.1)	0.117862	0.120779	0.7 (0.4, 1.21)	0.199414	0
cg17740900	14	64266659				NA	0.7 (0.47, 1.05)	0.087501	0.0907478	0.56 (0.34, 0.93)	0.023654	1
cg17832704	17	7516888	N_Shore	SHBG;FXR2	TSS1500;Body	TRUE	0.74 (0.52, 1.06)	0.104788	0.107677	0.64 (0.41, 0.98)	0.042292	0
cg17871739	19	28284973	Island	LOC148189	TSS200	TRUE	1.29 (1.04, 1.61)	0.020585	0.0255428	1.34 (1.04, 1.73)	0.021851	0
cg17902261	16	77490838				NA	2.07 (1.42, 3.01)	0.00015	0.00207629	2.46 (1.56, 3.88)	0.000113	0
cg17907238	1	934907	Island	HES4;HES4	Body;Body	TRUE	1.21 (1.04, 1.43)	0.017253	0.0221202	1.16 (0.97, 1.4)	0.106646	0
cg17916980	16	12865281		CPPED1;CPPED1	Body;Body	NA	2.53 (1.72, 3.71)	2e-06	0.000559	3.14 (1.94, 5.09)	3e-06	1
cg17933407	2	220269401				TRUE	0.62 (0.45, 0.86)	0.004551	0.00875735	0.55 (0.37, 0.82)	0.003482	0
cg18015194	15	65712159	N_Shelf	IGDCC4	Body	TRUE	1.83 (1.31, 2.56)	0.000449	0.00310556	1.75 (1.17, 2.63)	0.006559	0
cg18086635	18	30051631	S_Shore	FAM59A	TSS1500	TRUE	0.64 (0.46, 0.89)	0.00885	0.0135336	0.63 (0.42, 0.95)	0.02586	0
cg18106189	18	13218595	Island	C18orf1;C18orf1	TSS200;TSS200	TRUE	1.31 (1.09, 1.58)	0.003971	0.00814601	1.19 (0.93, 1.53)	0.173063	0
cg18110140	15	75350380				NA	0.49 (0.32, 0.76)	0.001301	0.00481402	0.55 (0.33, 0.93)	0.025103	0
cg18115488	2	7067236		RNF144A	5'UTR	NA	0.72 (0.54, 0.95)	0.022658	0.0277455	0.88 (0.63, 1.22)	0.43774	0
cg18168435	22	36552934		APOL3;APOL3;APOL3;APOL3;APOL3;APOL3	Body;5'UTR;5'UTR;5'UTR;5'UTR;5'UTR	NA	0.54 (0.39, 0.75)	0.000218	0.0023435	0.56 (0.37, 0.85)	0.006224	0
cg18186241	10	11767023				NA	0.66 (0.49, 0.91)	0.010553	0.0152943	0.67 (0.46, 0.99)	0.044036	0
cg18217622	6	170732253	Island			TRUE	0.55 (0.39, 0.78)	0.000775	0.00381696	0.49 (0.33, 0.74)	0.00068	0
cg18218884	10	103867732		LDB1;LDB1	3'UTR;3'UTR	TRUE	0.61 (0.45, 0.84)	0.00251	0.00643619	0.71 (0.48, 1.05)	0.089578	0
cg18310495	10	125615419	N_Shore	CPXM2	Body	TRUE	1.77 (1.28, 2.45)	0.00055	0.00332411	1.8 (1.21, 2.67)	0.003495	0
cg18318552	11	1083236	Island	MUC2	Body	TRUE	0.58 (0.41, 0.83)	0.002388	0.0062629	0.46 (0.3, 0.71)	0.000375	0
cg18357098	3	14693200	Island	C3orf19	TSS200	TRUE	1.61 (1.18, 2.2)	0.00276	0.0067323	1.38 (0.96, 2)	0.082388	0
cg18369034	14	52733216	N_Shore	PTGDR	TSS1500	TRUE	0.73 (0.52, 1.03)	0.072712	0.0762589	0.75 (0.49, 1.15)	0.183505	0
cg18379495	8	37553668	Island	ZNF703	1stExon	TRUE	1.26 (1.1, 1.45)	0.000951	0.0040893	1.38 (1.14, 1.66)	0.000887	1
cg18385050	18	53069251		TCF4;TCF4;TCF4;TCF4;TCF4;TCF4;TCF4;TCF4;TCF4;TCF4;TCF4	Body;Body;Body;Body;Body;Body;Body;Body;Body;Body;5'UTR	NA	0.65 (0.46, 0.93)	0.017324	0.0221604	0.61 (0.39, 0.95)	0.029549	0
cg18395777	1	76189954	Island	ACADM;ACADM	TSS200;TSS200	TRUE	0.63 (0.45, 0.88)	0.006729	0.0112501	0.67 (0.45, 1)	0.048377	1
cg18405268	19	34710367		LSM14A;LSM14A	Body;Body	TRUE	1.84 (1.3, 2.61)	0.000626	0.00345313	1.85 (1.22, 2.82)	0.003863	1
cg18459154	20	61178883	Island			TRUE	0.56 (0.4, 0.79)	0.000932	0.00405438	0.55 (0.36, 0.84)	0.004993	1
cg18494448	17	16492891	S_Shore			TRUE	1.5 (1.1, 2.04)	0.010153	0.0148424	1.75 (1.19, 2.55)	0.004007	0
cg18524788	7	25890808	N_Shore			TRUE	0.68 (0.51, 0.9)	0.006197	0.0106588	0.63 (0.45, 0.89)	0.009593	1
cg18602993	17	4890918	Island	CAMTA2;CAMTA2;CAMTA2;CAMTA2;CAMTA2	5'UTR;TSS1500;TSS1500;1stExon;1stExon	NA	1.15 (1.04, 1.27)	0.007045	0.0115789	1.09 (0.96, 1.23)	0.172322	0
cg18623047	12	104300019		TTC41P	Body	NA	1.8 (1.28, 2.54)	0.00081	0.00387	1.81 (1.2, 2.73)	0.004789	0
cg18625610	19	3819013	N_Shore	ZFR2	Body	TRUE	1.72 (1.21, 2.44)	0.00244	0.00632928	1.27 (0.84, 1.92)	0.251269	1
cg18629514	7	5388895	N_Shelf	TNRC18	Body	TRUE	1.54 (1.1, 2.17)	0.012931	0.0176546	1.64 (1.08, 2.49)	0.021567	1
cg18631743	22	20104954	Island	RANBP1;TRMT2A;TRMT2A	TSS200;TSS200;TSS200	TRUE	1.71 (1.2, 2.42)	0.002924	0.00689669	2.09 (1.35, 3.23)	0.000963	0
cg18650398	6	4728383		CDYL	Body	NA	2.62 (1.7, 4.02)	1.2e-05	0.00140965	2.5 (1.51, 4.16)	0.000391	0
cg18780100	17	78682785		RPTOR;RPTOR	Body;Body	TRUE	1.63 (1.09, 2.42)	0.016346	0.0212745	2.12 (1.31, 3.43)	0.002095	0
cg18803251	4	7374622		SORCS2	Body	TRUE	1.68 (1.2, 2.35)	0.002746	0.00672513	1.4 (0.92, 2.12)	0.118553	1
cg18822299	11	108767009		DDX10	Body	NA	0.55 (0.37, 0.8)	0.001952	0.00581888	0.48 (0.3, 0.76)	0.001943	0
cg18824330	19	18960246		UPF1	Body	TRUE	0.67 (0.48, 0.93)	0.016784	0.0216931	0.67 (0.45, 1)	0.050518	0
cg18829182	9	34330590	S_Shore	KIF24;NUDT2;NUDT2;NUDT2;NUDT2	TSS1500;5'UTR;5'UTR;5'UTR;5'UTR	NA	0.57 (0.4, 0.8)	0.001119	0.00445211	0.48 (0.32, 0.73)	0.000644	1
cg18840057	10	14012769		FRMD4A	Body	NA	1.58 (1.15, 2.17)	0.005009	0.00930243	1.9 (1.28, 2.83)	0.001522	0
cg18845001	11	113283595		DRD2;DRD2	Body;Body	TRUE	0.61 (0.46, 0.82)	0.001091	0.00437182	0.67 (0.47, 0.95)	0.025076	0
cg18894460	7	57639360				TRUE	1.51 (1.09, 2.1)	0.013617	0.0183527	1.49 (1, 2.22)	0.04786	0
cg18901954	16	2153618	Island	PKD1;PKD1	Body;Body	NA	1.61 (1.19, 2.16)	0.001691	0.00534366	1.77 (1.21, 2.58)	0.003177	0
cg18988159	8	33459821	S_Shelf			TRUE	1.92 (1.39, 2.65)	7.4e-05	0.00178052	1.58 (1.09, 2.3)	0.015618	0
cg19000999	21	34580408				NA	1.59 (1.18, 2.13)	0.002332	0.00622053	1.39 (0.98, 1.96)	0.064113	0
cg19028589	5	143208496				NA	0.7 (0.48, 1.01)	0.054113	0.0579486	0.83 (0.54, 1.28)	0.389351	1
cg19082589	1	32829233	S_Shore	FAM229A;TSSK3	TSS1500;Body	NA	2.04 (1.41, 2.94)	0.000149	0.00207629	2.22 (1.42, 3.49)	0.000485	0
cg19099049	15	48011466	S_Shore	SEMA6D;SEMA6D;SEMA6D;SEMA6D;SEMA6D;SEMA6D	5'UTR;5'UTR;5'UTR;5'UTR;5'UTR;5'UTR	TRUE	0.61 (0.43, 0.85)	0.003258	0.00725255	0.59 (0.39, 0.9)	0.013379	1
cg19140429	17	48858746	Island			TRUE	0.59 (0.43, 0.81)	0.001056	0.00430125	0.66 (0.45, 0.97)	0.032767	0
cg19151208	7	104773403		SRPK2;SRPK2;SRPK2	Body;Body;Body	NA	0.62 (0.46, 0.85)	0.003263	0.00725255	0.67 (0.47, 0.97)	0.035265	0
cg19264738	11	72925488	N_Shelf			NA	1.59 (1.11, 2.28)	0.011008	0.015722	1.66 (1.08, 2.55)	0.020617	0
cg19306307	2	60809307	S_Shore			TRUE	0.6 (0.42, 0.85)	0.00465	0.00884133	0.66 (0.43, 1.01)	0.056873	0
cg19324929	11	121200869				NA	1.72 (1.23, 2.39)	0.001527	0.00508091	1.56 (1.04, 2.33)	0.030286	0
cg19382027	12	53719376	Island			TRUE	1.63 (1.18, 2.25)	0.003167	0.00718196	1.94 (1.3, 2.87)	0.001062	0
cg19405338	11	64334964	N_Shore	SLC22A11;SLC22A11	Body;Body	NA	0.55 (0.41, 0.74)	9.1e-05	0.00181675	0.59 (0.41, 0.86)	0.005995	1
cg19445432	2	106913146				NA	2.26 (1.55, 3.3)	2.5e-05	0.00140965	1.82 (1.18, 2.8)	0.00664	1
cg19533231	18	54814390				TRUE	1.46 (1.12, 1.91)	0.005424	0.009718	1.39 (1.02, 1.9)	0.037165	1
cg19533530	19	57831662	Island	ZNF543	TSS1500	TRUE	0.65 (0.47, 0.91)	0.011177	0.0158577	0.56 (0.37, 0.85)	0.005887	0
cg19565757	5	43557653	S_Shore	PAIP1;PAIP1;PAIP1	TSS1500;TSS200;TSS1500	TRUE	1.67 (1.2, 2.31)	0.002127	0.00593677	1.76 (1.18, 2.63)	0.005604	0
cg19569526	5	155754265		SGCD;SGCD;SGCD	5'UTR;5'UTR;5'UTR	TRUE	1.66 (1.2, 2.3)	0.002132	0.00593677	1.53 (1.04, 2.26)	0.032154	0
cg19576798	12	116893334				TRUE	0.56 (0.4, 0.8)	0.001151	0.00448369	0.56 (0.37, 0.85)	0.005987	1
cg19588538	10	5693331		ASB13;ASB13	Body;Body	TRUE	1.76 (1.25, 2.48)	0.001213	0.00455052	1.75 (1.15, 2.64)	0.008272	0
cg19593344	7	157680809		PTPRN2;PTPRN2;PTPRN2;PTPRN2;PTPRN2	Body;Body;Body;Body;Body	NA	1.72 (1.23, 2.4)	0.001444	0.00496736	1.67 (1.1, 2.53)	0.016243	0
cg19596477	18	55472454	S_Shore			TRUE	1.73 (1.24, 2.42)	0.001355	0.00486258	1.68 (1.13, 2.51)	0.011143	0
cg19646112	14	24804342	Island	ADCY4	TSS1500	TRUE	1.49 (1.03, 2.16)	0.035026	0.0394749	1.31 (0.83, 2.08)	0.245657	0
cg19679397	11	70048852	N_Shore	FADD	TSS1500	TRUE	0.52 (0.37, 0.72)	8.8e-05	0.0017888	0.54 (0.36, 0.81)	0.002751	0
cg19713109	6	31669485	N_Shore	BAT5	Body	TRUE	1.67 (1.19, 2.34)	0.003053	0.0070127	1.46 (0.98, 2.17)	0.064979	0
cg19782061	4	174415868				TRUE	0.57 (0.4, 0.79)	0.000855	0.00398288	0.64 (0.43, 0.94)	0.024121	0
cg19783967	16	30405737	N_Shore	ZNF48;ZNF48;ZNF48;ZNF48	TSS1500;TSS1500;5'UTR;5'UTR	NA	1.68 (1.2, 2.35)	0.002721	0.00668589	1.43 (0.96, 2.15)	0.080858	0
cg19792316	19	58258325	Island	ZNF776;ZNF776	1stExon;5'UTR	TRUE	0.68 (0.49, 0.95)	0.025797	0.0305844	0.65 (0.43, 0.98)	0.040136	0
cg19792604	8	10375674				NA	0.7 (0.53, 0.92)	0.009922	0.014673	0.66 (0.47, 0.94)	0.020382	0
cg19795796	7	158039739	S_Shore	PTPRN2;PTPRN2;PTPRN2	Body;Body;Body	TRUE	1.67 (1.19, 2.35)	0.002975	0.00694374	1.69 (1.12, 2.56)	0.012313	0
cg19805377	17	1576616		PRPF8	Body	TRUE	1.89 (1.35, 2.65)	0.000236	0.00240878	1.99 (1.32, 3.01)	0.001102	0
cg19834938	16	50678300				NA	0.62 (0.45, 0.85)	0.002842	0.00680117	0.77 (0.53, 1.11)	0.162506	0
cg19848940	12	112250795				TRUE	0.55 (0.37, 0.83)	0.004518	0.00873739	0.47 (0.29, 0.78)	0.003249	1
cg19850275	10	75654257				TRUE	2.24 (1.56, 3.22)	1.4e-05	0.00140965	2.47 (1.58, 3.87)	7.7e-05	0
cg19856420	2	113672758		IL1F7;IL1F7;IL1F7;IL1F7;IL1F7	Body;TSS200;Body;Body;Body	TRUE	1.79 (1.25, 2.57)	0.001357	0.00486258	1.55 (1, 2.41)	0.052441	0
cg19859994	17	76574881		DNAH17	TSS1500	NA	1.55 (1.07, 2.24)	0.020883	0.0258551	1.58 (1.02, 2.47)	0.042358	0
cg19935718	10	125802965	N_Shore	CHST15;CHST15;CHST15;CHST15	Body;Body;Body;Body	NA	0.55 (0.37, 0.82)	0.003606	0.0077529	0.65 (0.4, 1.06)	0.086264	0
cg19961803	11	65554928	Island	OVOL1	1stExon	TRUE	1.39 (1.07, 1.8)	0.014257	0.0189967	1.3 (0.96, 1.75)	0.092385	0
cg20001087	1	205291791	S_Shore	NUAK2	TSS1500	TRUE	0.67 (0.49, 0.92)	0.011716	0.0163936	0.63 (0.43, 0.91)	0.0152	0
cg20024827	20	44882188	S_Shore			TRUE	1.4 (1.09, 1.8)	0.007777	0.0123217	1.54 (1.13, 2.1)	0.006503	0
cg20036711	13	21622707		LATS2	5'UTR	TRUE	1.77 (1.25, 2.52)	0.001424	0.00496736	1.5 (0.99, 2.27)	0.055741	0
cg20059012	12	53613154	N_Shore	RARG;RARG	Body;Body	TRUE	0.62 (0.43, 0.89)	0.010064	0.0147658	0.73 (0.47, 1.13)	0.15687	0
cg20066120	12	120554733	Island	RAB35;RAB35	TSS200;TSS200	TRUE	1.37 (1.08, 1.75)	0.010609	0.0153241	1.27 (0.95, 1.69)	0.104558	0
cg20092482	8	117718605		EIF3H	Body	NA	1.74 (1.24, 2.43)	0.00128	0.00475429	1.62 (1.13, 2.32)	0.008816	0
cg20128809	7	47622279	S_Shore	TNS3	TSS1500	NA	0.58 (0.41, 0.83)	0.003004	0.00695567	0.51 (0.32, 0.8)	0.003174	0
cg20157874	4	123835713		NUDT6;NUDT6	Body;5'UTR	NA	1.62 (1.15, 2.27)	0.005277	0.00954642	1.5 (1, 2.25)	0.047822	0
cg20162146	22	35795394	N_Shore	MCM5	TSS1500	TRUE	0.76 (0.58, 0.99)	0.040848	0.0452159	0.67 (0.48, 0.93)	0.018122	0
cg20163964	7	144367606		TPK1;TPK1	Body;Body	NA	1.8 (1.3, 2.51)	0.000476	0.0031655	2.16 (1.45, 3.22)	0.00014	0
cg20165429	15	60410563				NA	1.79 (1.27, 2.52)	0.000795	0.00382903	1.71 (1.13, 2.59)	0.010428	0
cg20211713	19	12251300	S_Shore	ZNF20	TSS200	TRUE	1.65 (1.2, 2.26)	0.002079	0.00593677	1.62 (1.11, 2.38)	0.013173	0
cg20211831	13	42676604		DGKH;DGKH;DGKH	Body;Body;Body	NA	1.59 (1.15, 2.21)	0.005576	0.00987951	1.54 (1.04, 2.29)	0.032932	0
cg20242222	10	126716495	S_Shore	CTBP2;CTBP2;CTBP2;CTBP2;CTBP2	TSS200;Body;Body;Body;Body	NA	1.79 (1.27, 2.54)	0.000931	0.00405438	2.01 (1.31, 3.06)	0.001234	1
cg20243544	17	37824526	Island	PNMT;PNMT	5'UTR;1stExon	TRUE	1.45 (1.15, 1.85)	0.0021	0.00593677	1.57 (1.14, 2.14)	0.00514	0
cg20246424	5	156672708		ITK	Body	NA	1.81 (1.29, 2.55)	0.000669	0.00356163	1.71 (1.14, 2.56)	0.010112	0
cg20304857	2	31298462		GALNT14	Body	TRUE	2.83 (1.88, 4.26)	1e-06	0.000559	2.66 (1.64, 4.31)	7.1e-05	1
cg20372230	7	127911967	Island			TRUE	0.51 (0.35, 0.74)	0.000348	0.00277518	0.45 (0.29, 0.71)	0.000665	0
cg20378505	2	197995836		ANKRD44;ANKRD44	Body;Body	NA	1.58 (1.12, 2.22)	0.008737	0.0134175	1.75 (1.15, 2.65)	0.008416	0
cg20385167	2	170976615				NA	1.9 (1.31, 2.77)	0.000798	0.00382903	1.8 (1.14, 2.84)	0.011458	0
cg20400733	7	112023776				NA	1.46 (1.05, 2.03)	0.025311	0.030136	1.56 (1.05, 2.32)	0.028666	0
cg20401130	2	218894951	N_Shelf			TRUE	1.95 (1.34, 2.83)	0.00043	0.00304266	1.82 (1.18, 2.81)	0.007126	0
cg20434825	21	33783915	Island	C21orf63	TSS1500	TRUE	1.46 (1.13, 1.88)	0.003252	0.00725255	1.35 (1.01, 1.81)	0.045437	1
cg20458981	13	41885231	N_Shore	NAA16;NAA16;NAA16	TSS200;TSS200;TSS200	TRUE	1.54 (1.16, 2.05)	0.002668	0.00662124	1.49 (1.03, 2.16)	0.034743	0
cg20473420	12	67782441				TRUE	1.42 (0.98, 2.05)	0.066691	0.0702077	1.41 (0.89, 2.21)	0.139887	0
cg20504242	15	80452305		FAH	Body	NA	1.58 (1.08, 2.3)	0.018252	0.0229674	1.7 (1.08, 2.69)	0.023223	0
cg20516176	10	71598949		COL13A1;COL13A1;COL13A1;COL13A1;COL13A1;COL13A1;COL13A1;COL13A1;COL13A1;COL13A1;COL13A1;COL13A1;COL13A1;COL13A1;COL13A1;COL13A1;COL13A1;COL13A1;COL13A1;COL13A1	Body;Body;Body;Body;Body;Body;Body;Body;Body;Body;Body;Body;Body;Body;Body;Body;Body;Body;Body;Body	TRUE	1.88 (1.33, 2.67)	0.000363	0.00277969	2.14 (1.39, 3.3)	0.0006	0
cg20552513	2	112390271				NA	1.69 (1.21, 2.36)	0.002013	0.00586297	1.73 (1.14, 2.64)	0.010184	0
cg20595453	6	33219392	S_Shore	VPS52	Body	TRUE	0.71 (0.5, 1)	0.049944	0.0539492	0.65 (0.43, 0.98)	0.04091	0
cg20606279	12	110437203	Island	ANKRD13A	TSS200	TRUE	1.61 (1.19, 2.17)	0.001982	0.00581888	1.74 (1.19, 2.55)	0.004017	0
cg20679252	1	34285774		CSMD2;CSMD2	Body;Body	NA	0.74 (0.57, 0.94)	0.015484	0.0202944	0.72 (0.53, 0.97)	0.031484	1
cg20679309	2	238969453	Island	SCLY	TSS200	TRUE	1.14 (1.04, 1.24)	0.004225	0.00840188	1.09 (0.96, 1.25)	0.189889	0
cg20696050	15	25963402		ATP10A	Body	TRUE	1.58 (1.14, 2.2)	0.006585	0.0111209	1.42 (0.96, 2.11)	0.078888	0
cg20714339	10	76860279		DUSP13;DUSP13;DUSP13;DUSP13	TSS1500;3'UTR;Body;Body	NA	0.63 (0.46, 0.87)	0.005307	0.00958518	0.61 (0.41, 0.91)	0.014757	0
cg20784693	2	239984030		HDAC4	Body	TRUE	0.6 (0.41, 0.88)	0.009652	0.0143306	0.71 (0.45, 1.13)	0.146474	0
cg20809087	15	72612221	Island	BRUNOL6;BRUNOL6	5'UTR;1stExon	TRUE	1.17 (0.84, 1.63)	0.357589	0.358873	1.06 (0.71, 1.58)	0.766809	1
cg20817062	1	95285349	N_Shore	SLC44A3;SLC44A3	TSS1500;TSS1500	TRUE	1.44 (1.01, 2.03)	0.041136	0.0454175	1.37 (0.9, 2.08)	0.14334	0
cg20819878	8	91998203	S_Shore	C8orf88	TSS1500	NA	0.62 (0.44, 0.87)	0.005411	0.00971027	0.6 (0.4, 0.91)	0.017175	0
cg20857455	12	39300142	N_Shore	CPNE8	TSS1500	TRUE	1.66 (1.22, 2.27)	0.00143	0.00496736	1.76 (1.21, 2.56)	0.002996	0
cg20873612	2	159312991	N_Shore	PKP4;PKP4;PKP4;PKP4;PKP4;CCDC148;CCDC148;CCDC148;CCDC148;CCDC148;CCDC148	TSS1500;TSS1500;TSS1500;TSS1500;TSS1500;1stExon;1stExon;1stExon;5'UTR;5'UTR;5'UTR	NA	0.58 (0.42, 0.8)	0.001141	0.00447592	0.64 (0.43, 0.94)	0.023971	0
cg20876248	2	55155458		EML6;EML6	ExonBnd;Body	NA	0.8 (0.64, 1.01)	0.058597	0.0624259	0.76 (0.59, 0.98)	0.034754	0
cg20877679	10	112431836	Island	RBM20	Body	TRUE	0.56 (0.4, 0.79)	0.001008	0.00421016	0.53 (0.35, 0.8)	0.002694	0
cg20883831	7	150652948	Island	KCNH2;KCNH2;KCNH2	TSS200;Body;Body	TRUE	1.34 (1.04, 1.73)	0.023281	0.0282838	1.26 (0.93, 1.7)	0.135819	0
cg20893532	3	124757815		HEG1	Body	TRUE	1.82 (1.28, 2.57)	0.000821	0.00390586	1.8 (1.18, 2.74)	0.006707	0
cg20897616	15	26874515	Island	GABRB3;GABRB3	Body;Body	TRUE	0.6 (0.45, 0.79)	0.000286	0.0025026	0.56 (0.4, 0.79)	0.001071	0
cg20937230	20	725968				NA	1.88 (1.31, 2.69)	0.000577	0.00334242	2.26 (1.46, 3.5)	0.000266	0
cg20980305	22	44761374				NA	0.72 (0.55, 0.95)	0.019181	0.0240138	0.82 (0.58, 1.16)	0.258299	0
cg20985852	20	16741925				NA	0.7 (0.51, 0.96)	0.024895	0.0298313	0.68 (0.46, 1)	0.05253	0
cg21010642	6	15292218		JARID2	Body	TRUE	1.48 (1.05, 2.08)	0.023533	0.0285048	1.55 (1.02, 2.37)	0.041841	0
cg21105204	2	8419542		LINC00299	Body	NA	2.29 (1.52, 3.44)	7.6e-05	0.00178052	2.31 (1.41, 3.8)	0.000952	0
cg21113923	20	360750	N_Shore	TRIB3	TSS1500	TRUE	0.59 (0.42, 0.81)	0.001437	0.00496736	0.64 (0.44, 0.94)	0.02326	0
cg21117780	19	37407889	S_Shore	ZNF829;ZNF568	TSS1500;5'UTR	TRUE	0.61 (0.44, 0.86)	0.004525	0.00873739	0.52 (0.34, 0.79)	0.002291	0
cg21151117	16	86319826	N_Shore	LOC146513;LINC01081	TSS1500;Body	NA	0.68 (0.49, 0.95)	0.02434	0.029355	0.6 (0.4, 0.9)	0.013126	0
cg21161138	5	399360		AHRR	Body	TRUE	0.71 (0.49, 1.04)	0.082382	0.0855977	0.8 (0.5, 1.26)	0.334279	0
cg21186299	7	100808810	Island	VGF;VGF	1stExon;5'UTR	TRUE	1.13 (0.93, 1.38)	0.227492	0.229753	1.11 (0.87, 1.43)	0.399839	1
cg21213853	3	51741473	S_Shore	GRM2;GRM2	5'UTR;5'UTR	TRUE	1.43 (1, 2.04)	0.051695	0.0555721	1.3 (0.84, 2)	0.237856	1
cg21236386	6	170759189	S_Shelf			TRUE	0.68 (0.5, 0.94)	0.017893	0.022784	0.66 (0.46, 0.96)	0.031141	0
cg21238284	8	127889295				TRUE	0.7 (0.51, 0.96)	0.024645	0.029627	0.63 (0.42, 0.93)	0.019843	0
cg21266975	18	2846181	N_Shore	EMILIN2	TSS1500	TRUE	0.55 (0.4, 0.77)	0.000533	0.00327414	0.53 (0.35, 0.79)	0.001804	0
cg21317795	6	138725205	Island	HEBP2	TSS200	TRUE	1.73 (1.26, 2.36)	0.000608	0.00345313	1.5 (1.02, 2.18)	0.037127	0
cg21369988	12	30907191	N_Shore	CAPRIN2;CAPRIN2;CAPRIN2;CAPRIN2;CAPRIN2;CAPRIN2	5'UTR;1stExon;1stExon;5'UTR;1stExon;5'UTR	TRUE	0.53 (0.37, 0.78)	0.00101	0.00421016	0.63 (0.4, 0.99)	0.043645	1
cg21383280	4	174458502	N_Shore	NBLA00301	Body	TRUE	0.69 (0.52, 0.93)	0.013821	0.0185497	0.87 (0.61, 1.24)	0.441566	0
cg21434251	1	236305875	Island	GPR137B;GPR137B	1stExon;5'UTR	TRUE	1.58 (1.18, 2.12)	0.002262	0.00613815	1.62 (1.11, 2.35)	0.011644	0
cg21451998	1	110198240	N_Shore	GSTM4;GSTM4;GSTM4	TSS1500;TSS1500;TSS1500	TRUE	0.61 (0.45, 0.83)	0.001886	0.00571389	0.73 (0.51, 1.04)	0.079865	0
cg21457110	6	170482324				TRUE	0.64 (0.48, 0.86)	0.003555	0.00766228	0.62 (0.43, 0.89)	0.010018	0
cg21510507	12	116861178				NA	1.87 (1.29, 2.7)	0.000892	0.00405389	2.26 (1.43, 3.58)	0.00049	0
cg21516937	6	127210160				NA	0.67 (0.47, 0.95)	0.026594	0.0313299	0.75 (0.49, 1.14)	0.172056	0
cg21561666	12	95494779		FGD6	Body	NA	0.7 (0.51, 0.95)	0.02305	0.0280718	0.78 (0.54, 1.12)	0.181497	0
cg21566642	2	233284661	Island			TRUE	0.6 (0.39, 0.93)	0.02279	0.0278486	0.67 (0.4, 1.14)	0.143673	0
cg21572722	6	11044894	Island	ELOVL2	TSS1500	TRUE	1.05 (0.68, 1.62)	0.821054	0.821054	1.01 (0.59, 1.75)	0.962523	0
cg21616552	19	28284491	N_Shore	LOC148189	Body	TRUE	1.43 (1.11, 1.84)	0.005835	0.0101472	1.37 (1.01, 1.86)	0.041429	1
cg21659668	3	101396536	S_Shore	ZBTB11-AS1;ZBTB11	Body;TSS1500	NA	0.71 (0.52, 0.97)	0.028998	0.0337354	0.62 (0.42, 0.91)	0.016112	0
cg21674704	8	131455249	Island			TRUE	1.27 (0.83, 1.95)	0.269531	0.271474	1.22 (0.72, 2.08)	0.460863	0
cg21800906	11	32914818	Island	QSER1;QSER1	5'UTR;1stExon	TRUE	1.83 (1.36, 2.48)	8.6e-05	0.00178052	1.78 (1.25, 2.54)	0.001409	0
cg21902846	12	124457705	Island	CCDC92;CCDC92;CCDC92;CCDC92;CCDC92;CCDC92;ZNF664-FAM101A;ZNF664;ZNF664	TSS1500;TSS1500;TSS200;TSS200;TSS200;TSS200;TSS200;TSS200;TSS200	NA	1.02 (1, 1.03)	0.034671	0.0391142	1.02 (1, 1.04)	0.040504	0
cg21904719	8	24956513				TRUE	1.75 (1.29, 2.39)	0.000384	0.00290076	1.76 (1.2, 2.58)	0.003636	0
cg21915910	5	140182627	Island	PCDHA2;PCDHA1;PCDHA3;PCDHA3;PCDHA1	Body;Body;1stExon;1stExon;Body	TRUE	0.64 (0.46, 0.88)	0.005812	0.0101472	0.58 (0.39, 0.85)	0.006245	0
cg21917405	6	111302637	N_Shore	RPF2;RPF2	TSS1500;TSS1500	NA	0.65 (0.48, 0.89)	0.006947	0.011495	0.85 (0.58, 1.24)	0.388365	0
cg21971285	11	31841818	Island			TRUE	1.78 (1.23, 2.57)	0.002046	0.00589831	1.89 (1.19, 3)	0.006716	0
cg21984532	7	130789927	N_Shore	FLJ43663;FLJ43663	Body;Body	TRUE	0.68 (0.49, 0.96)	0.027272	0.0320611	0.72 (0.48, 1.09)	0.117796	0
cg21992509	20	10245276		SNAP25;SNAP25	5'UTR;5'UTR	NA	1.88 (1.32, 2.68)	0.000473	0.0031655	1.74 (1.13, 2.67)	0.011188	0
cg21994267	17	1957206	Island	HIC1	TSS1500	TRUE	1.77 (1.29, 2.43)	0.000361	0.00277969	1.74 (1.18, 2.56)	0.005135	0
cg22028894	5	140719360	S_Shore	PCDHGA2;PCDHGA2;PCDHGA1	1stExon;1stExon;Body	NA	0.73 (0.58, 0.92)	0.008072	0.0125865	0.67 (0.5, 0.9)	0.007967	0
cg22033061	19	17531746	S_Shore	FAM125A	Body	TRUE	0.65 (0.49, 0.86)	0.00249	0.00642914	0.77 (0.55, 1.08)	0.13635	0
cg22033643	20	10277646		SNAP25;SNAP25	Body;Body	NA	2.03 (1.42, 2.9)	0.0001	0.0018748	2.04 (1.31, 3.16)	0.001518	0
cg22045829	13	60970476	Island	TDRD3;TDRD3;TDRD3	TSS200;TSS200;TSS1500	TRUE	0.67 (0.48, 0.93)	0.018263	0.0229674	0.66 (0.44, 0.99)	0.045512	0
cg22113187	17	27047401	S_Shore	RPL23A;SNORD42B	Body;TSS200	TRUE	0.77 (0.55, 1.08)	0.132794	0.135213	0.79 (0.52, 1.2)	0.261527	0
cg22191731	19	19496697	Island	GATAD2A;GATAD2A	5'UTR;1stExon	TRUE	1.36 (1.03, 1.79)	0.028176	0.0328818	1.3 (0.94, 1.8)	0.10864	0
cg22192879	9	131872920	Island	CRAT;PPP2R4;CRAT;PPP2R4;PPP2R4;CRAT;PPP2R4	1stExon;TSS1500;Body;TSS1500;TSS1500;5'UTR;TSS1500	TRUE	1.6 (1.18, 2.18)	0.002689	0.00663412	1.43 (0.99, 2.07)	0.054298	1
cg22217264	8	61545646				NA	1.78 (1.26, 2.52)	0.001025	0.0042286	1.86 (1.22, 2.83)	0.004156	0
cg22243000	17	37813369		STARD3;STARD3;STARD3	Body;Body;Body	TRUE	0.65 (0.47, 0.91)	0.01153	0.0162554	0.58 (0.39, 0.87)	0.009108	1
cg22380508	11	63381144	Island	PLA2G16;PLA2G16	Body;Body	TRUE	1.34 (0.98, 1.84)	0.069589	0.0731208	1.37 (0.94, 2.01)	0.104485	0
cg22410499	9	33749216	N_Shore	PRSS3	TSS1500	TRUE	0.64 (0.46, 0.88)	0.006839	0.0113492	0.59 (0.4, 0.87)	0.007931	0
cg22476295	7	559000	Island	PDGFA;PDGFA;PDGFA;PDGFA	5'UTR;1stExon;1stExon;5'UTR	TRUE	1.39 (1.12, 1.72)	0.002693	0.00663412	1.42 (1.11, 1.82)	0.005121	0
cg22482746	1	955163	Island	AGRN	TSS1500	TRUE	1.52 (1.16, 1.99)	0.002694	0.00663412	1.4 (1.01, 1.94)	0.041766	0
cg22509027	19	38997351	S_Shelf	RYR1;RYR1	Body;Body	TRUE	1.75 (1.25, 2.45)	0.001172	0.00450273	1.67 (1.12, 2.5)	0.012346	0
cg22571544	5	32014638		PDZD2	Body	TRUE	1.47 (1.02, 2.11)	0.038792	0.043068	1.26 (0.8, 1.96)	0.315626	0
cg22577520	13	107221052	S_Shore	ARGLU1	TSS1500	NA	0.61 (0.43, 0.86)	0.004432	0.00864743	0.66 (0.44, 1.01)	0.055002	0
cg22582617	15	97307936				TRUE	0.62 (0.45, 0.86)	0.004181	0.00837205	0.62 (0.41, 0.92)	0.019225	0
cg22620880	19	49631042	N_Shore	PPFIA3	5'UTR	TRUE	0.6 (0.44, 0.82)	0.001546	0.00509676	0.59 (0.41, 0.86)	0.006003	0
cg22647178	12	49318809	Island	FKBP11;FKBP11;FKBP11;FKBP11;FKBP11	Body;TSS200;ExonBnd;ExonBnd;Body	NA	1.24 (1.07, 1.44)	0.003853	0.00802757	1.28 (1.05, 1.55)	0.012761	1
cg22689324	1	1562397	Island	MIB2;MIB2;MIB2;MIB2;MIB2;MIB2	Body;Body;Body;Body;Body;Body	TRUE	1.6 (1.14, 2.25)	0.007005	0.011534	1.77 (1.17, 2.67)	0.006702	0
cg22704203	3	52867330		MUSTN1	3'UTR	TRUE	1.46 (1.04, 2.06)	0.029699	0.0343011	1.22 (0.81, 1.84)	0.349593	0
cg22711299	6	39050096		GLP1R	Body	NA	1.52 (1.11, 2.08)	0.008769	0.0134482	1.62 (1.09, 2.41)	0.017313	0
cg22714811	3	42977896	Island			TRUE	1.8 (1.28, 2.52)	0.000716	0.0036894	1.68 (1.12, 2.53)	0.012189	1
cg22731440	6	31323506	N_Shore	HLA-B	Body	TRUE	0.62 (0.44, 0.87)	0.005488	0.00980125	0.57 (0.37, 0.86)	0.007874	1
cg22757391	4	1166270	Island	LOC100130872-SPON2;SPON2;SPON2	Body;5'UTR;5'UTR	TRUE	1.43 (1.12, 1.81)	0.003367	0.00738055	1.35 (1, 1.82)	0.052103	0
cg22761760	15	74610294		CCDC33;CCDC33;CCDC33	TSS1500;TSS1500;Body	NA	1.64 (1.12, 2.41)	0.011169	0.0158577	1.41 (0.89, 2.22)	0.138711	0
cg22784187	7	95025407	N_Shore	PON3	Body	TRUE	0.53 (0.38, 0.74)	0.000199	0.00229027	0.57 (0.38, 0.86)	0.007414	1
cg22816909	1	44456739	N_Shore	B4GALT2;CCDC24;B4GALT2	3'UTR;TSS1500;3'UTR	TRUE	0.73 (0.53, 0.99)	0.04487	0.0489889	0.55 (0.37, 0.8)	0.001996	1
cg22819964	1	202676197	N_Shelf	SYT2	5'UTR	TRUE	0.62 (0.43, 0.91)	0.013715	0.0184295	0.55 (0.35, 0.86)	0.008699	0
cg22871962	12	123921123	Island	RILPL2;RILPL2	5'UTR;1stExon	TRUE	0.68 (0.49, 0.95)	0.022827	0.0278609	0.64 (0.43, 0.96)	0.030298	0
cg22878357	3	182834013				NA	0.65 (0.47, 0.89)	0.007926	0.0124281	0.68 (0.47, 0.99)	0.04635	0
cg22942576	1	201476775	S_Shore	CSRP1;CSRP1	TSS1500;TSS1500	TRUE	0.56 (0.4, 0.8)	0.001158	0.00449529	0.55 (0.36, 0.84)	0.005293	0
cg22943580	19	12792127	N_Shore	DHPS;DHPS;DHPS;DHPS	Body;Body;Body;TSS200	NA	0.63 (0.45, 0.87)	0.00588	0.010192	0.64 (0.43, 0.95)	0.025875	0
cg22960767	1	37422679		GRIK3	Body	NA	1.9 (1.32, 2.73)	0.000573	0.00333653	2.11 (1.33, 3.33)	0.001426	0
cg22992022	19	47842509		C5AR2;C5AR2;C5AR2	TSS1500;5'UTR;5'UTR	NA	0.71 (0.52, 0.99)	0.041663	0.0458909	0.58 (0.39, 0.88)	0.009458	0
cg23008279	12	31868380		AMN1;AMN1;AMN1;AMN1;AMN1	5'UTR;5'UTR;Body;Body;Body	NA	0.55 (0.38, 0.8)	0.001857	0.00564165	0.57 (0.36, 0.89)	0.012788	0
cg23012852	6	166421077	N_Shore			TRUE	1.42 (1.08, 1.86)	0.012127	0.0169052	1.37 (1, 1.87)	0.048739	0
cg23017941	20	33159862		PIGU	Body	NA	1.47 (1.05, 2.05)	0.023815	0.0288151	1.64 (1.09, 2.44)	0.016324	0
cg23044956	4	2935805	Island	MFSD10;MFSD10;MFSD10;NOP14-AS1	1stExon;5'UTR;5'UTR;TSS1500	NA	1.43 (1.13, 1.82)	0.003481	0.00755681	1.74 (1.29, 2.36)	0.000335	0
cg23046518	1	153895888	Island	GATAD2B	TSS1500	TRUE	0.65 (0.47, 0.89)	0.007814	0.0123391	0.71 (0.48, 1.04)	0.074465	0
cg23047544	19	10928211		MIR199A1;DNM2;DNM2;DNM2;DNM2	TSS200;Body;Body;Body;Body	TRUE	0.58 (0.42, 0.81)	0.001435	0.00496736	0.69 (0.47, 1.03)	0.071494	0
cg23153669	2	27069154	N_Shore			TRUE	0.54 (0.38, 0.76)	0.000448	0.00310556	0.53 (0.35, 0.82)	0.003902	0
cg23181172	11	1913428		LSP1;LSP1;LSP1;LSP1;LSP1;LSP1	3'UTR;3'UTR;3'UTR;3'UTR;3'UTR;3'UTR	NA	0.52 (0.34, 0.79)	0.00228	0.00614631	0.5 (0.3, 0.82)	0.006363	0
cg23278040	19	266712	N_Shore			TRUE	0.67 (0.48, 0.92)	0.013588	0.0183471	0.7 (0.47, 1.03)	0.072683	0
cg23291900	1	223316927	S_Shore	TLR5	TSS1500	TRUE	0.65 (0.47, 0.91)	0.010561	0.0152943	0.68 (0.45, 1.01)	0.058357	1
cg23339066	15	31222674		FAN1	Body	NA	1.74 (1.24, 2.46)	0.001454	0.00497117	1.63 (1.08, 2.46)	0.019317	0
cg23398454	16	50608327		NKD1	Body	NA	2.13 (1.5, 3.03)	2.5e-05	0.00140965	1.99 (1.31, 3.02)	0.001282	0
cg23416216	2	133033270				TRUE	0.64 (0.47, 0.88)	0.00525	0.00953567	0.6 (0.41, 0.89)	0.010138	1
cg23448505	19	37826008	S_Shore	HKR1	5'UTR	TRUE	1.42 (0.99, 2.02)	0.054165	0.0579488	1.48 (0.97, 2.28)	0.071845	0
cg23489497	1	27216793	Island	GPN2;GPN2	1stExon;5'UTR	TRUE	0.61 (0.44, 0.84)	0.002197	0.00604987	0.59 (0.41, 0.87)	0.007361	0
cg23496255	16	30351511				NA	0.65 (0.46, 0.91)	0.013429	0.0181763	0.64 (0.42, 0.97)	0.033488	0
cg23567627	14	104093551	N_Shore			TRUE	0.63 (0.46, 0.88)	0.006548	0.0111087	0.57 (0.38, 0.85)	0.005842	0
cg23570968	8	30726234				NA	1.74 (1.21, 2.5)	0.002579	0.006553	1.83 (1.16, 2.87)	0.008885	1
cg23594021	1	19327482				NA	0.81 (0.62, 1.06)	0.127286	0.12996	0.7 (0.5, 0.99)	0.042868	0
cg23601697	3	195270343	Island	PPP1R2;PPP1R2;PPP1R2	TSS200;TSS200;TSS200	NA	1.55 (1.13, 2.13)	0.006341	0.0108233	1.43 (0.98, 2.08)	0.061121	0
cg23620160	2	20706754				NA	2.53 (1.7, 3.76)	5e-06	0.000931667	2.39 (1.49, 3.84)	0.000298	0
cg23638845	6	6657296				NA	2.18 (1.5, 3.17)	4.5e-05	0.00164206	2.55 (1.6, 4.05)	7.9e-05	0
cg23640231	1	2844871	N_Shelf			TRUE	0.59 (0.43, 0.81)	0.001099	0.00438815	0.59 (0.4, 0.88)	0.009136	1
cg23652850	14	69425084		ACTN1;ACTN1;ACTN1	Body;Body;Body	NA	1.93 (1.35, 2.77)	0.000356	0.00277969	1.7 (1.1, 2.63)	0.016342	0
cg23668222	8	41542092		ANK1;ANK1;ANK1;ANK1;ANK1	Body;Body;Body;Body;Body	TRUE	0.74 (0.58, 0.93)	0.011292	0.0159668	0.84 (0.62, 1.14)	0.268974	0
cg23685994	2	101959022				TRUE	1.78 (1.27, 2.49)	0.000845	0.00395276	1.6 (1.08, 2.38)	0.019007	0
cg23700643	20	31785188		BPIFA4P	Body	NA	0.78 (0.64, 0.95)	0.012645	0.0174317	0.88 (0.69, 1.13)	0.322313	0
cg23727336	6	57178595		PRIM2	TSS1500	NA	2.06 (1.4, 3.02)	0.000237	0.00240878	1.94 (1.22, 3.07)	0.004819	0
cg23756236	19	37825572	Island	HKR1	TSS200	NA	1.38 (0.97, 1.97)	0.07271	0.0762589	1.43 (0.93, 2.2)	0.107063	0
cg23797270	11	71110373				NA	0.75 (0.62, 0.92)	0.004513	0.00873739	0.75 (0.59, 0.94)	0.012462	1
cg23798387	17	26972805	S_Shore	KIAA0100	TSS1500	TRUE	0.54 (0.37, 0.78)	0.001123	0.00445218	0.48 (0.3, 0.76)	0.001616	1
cg23808879	13	112210891	N_Shore			TRUE	1.87 (1.31, 2.65)	0.000486	0.0031655	1.85 (1.21, 2.83)	0.004825	0
cg23835476	7	155633298				TRUE	0.69 (0.52, 0.93)	0.013671	0.0183925	0.8 (0.56, 1.15)	0.229153	0
cg23866759	5	134241313	Island	PCBD2	Body	TRUE	1.63 (1.19, 2.24)	0.002347	0.00622053	1.73 (1.18, 2.53)	0.004915	0
cg23897927	2	237117786	N_Shelf	ASB18	Body	TRUE	1.98 (1.39, 2.83)	0.000177	0.00215094	1.68 (1.11, 2.54)	0.013872	0
cg23910392	6	111580173	N_Shore	KIAA1919	TSS1500	TRUE	1.54 (1.12, 2.11)	0.007426	0.0120028	1.45 (0.98, 2.15)	0.065097	0
cg23911213	1	6052615	Island	KCNAB2;NPHP4;NPHP4;NPHP4;NPHP4;KCNAB2	1stExon;TSS200;TSS200;TSS200;TSS200;5'UTR	NA	1.61 (1.22, 2.14)	0.000916	0.00405438	1.58 (1.12, 2.24)	0.009162	1
cg23931381	19	18119847	N_Shore	ARRDC2;ARRDC2	Body;Body	TRUE	0.66 (0.49, 0.88)	0.004647	0.00884133	0.7 (0.49, 1)	0.051457	0
cg23989297	20	271347	Island	C20orf96;C20orf96	5'UTR;1stExon	TRUE	1.56 (1.13, 2.14)	0.00619	0.0106588	1.84 (1.24, 2.71)	0.002278	1
cg24003442	21	44561992				NA	0.54 (0.39, 0.76)	0.00035	0.00277518	0.62 (0.42, 0.92)	0.019025	0
cg24069376	3	38537580	N_Shore	EXOG;EXOG	TSS200;TSS200	TRUE	0.55 (0.39, 0.79)	0.001198	0.00452488	0.39 (0.25, 0.62)	5.5e-05	1
cg24118856	19	10223710	N_Shore	PPAN-P2RY11;P2RY11	Body;Body	TRUE	1.72 (1.22, 2.42)	0.00206	0.00592051	1.57 (1.04, 2.39)	0.033406	1
cg24158052	10	133117280				NA	1.65 (1.2, 2.27)	0.002086	0.00593677	1.57 (1.06, 2.31)	0.024264	0
cg24183324	11	35440062	N_Shore	SLC1A2	Body	TRUE	1.68 (1.21, 2.33)	0.002135	0.00593677	1.81 (1.2, 2.72)	0.004374	0
cg24200401	17	76573401		DNAH17;DNAH17	1stExon;5'UTR	TRUE	0.71 (0.52, 0.99)	0.040593	0.0449782	0.7 (0.47, 1.04)	0.076437	0
cg24234845	15	40987209	Island	RAD51;RAD51;RAD51;RAD51	TSS200;TSS200;TSS200;TSS200	TRUE	0.62 (0.44, 0.86)	0.004825	0.00905092	0.69 (0.47, 1.03)	0.066851	0
cg24243924	20	43257933		ADA	Body	NA	0.73 (0.54, 0.98)	0.033511	0.0379588	0.67 (0.47, 0.95)	0.024512	0
cg24248329	1	41175132		NFYC;NFYC;NFYC;NFYC;NFYC;NFYC;NFYC	1stExon;5'UTR;5'UTR;5'UTR;5'UTR;5'UTR;5'UTR	NA	1.54 (1.1, 2.15)	0.010964	0.0157151	1.43 (0.94, 2.16)	0.096127	0
cg24252910	15	90234070	Island	PEX11A;WDR93;WDR93	TSS200;1stExon;5'UTR	TRUE	1.57 (1.15, 2.15)	0.004261	0.00844645	1.63 (1.1, 2.41)	0.014552	0
cg24258699	8	72756901	S_Shore	MSC	TSS200	TRUE	1.57 (1.12, 2.2)	0.00895	0.0135952	1.55 (1.03, 2.34)	0.034332	0
cg24344981	7	155326740	S_Shore	CNPY1	TSS1500	TRUE	0.62 (0.45, 0.85)	0.003442	0.00748668	0.58 (0.39, 0.85)	0.005479	1
cg24372752	12	127191081				NA	1.24 (0.89, 1.72)	0.199034	0.201194	1.17 (0.77, 1.77)	0.459599	0
cg24495982	11	2950739	Island	PHLDA2	TSS200	TRUE	1.21 (0.97, 1.5)	0.088874	0.0920863	1.25 (0.96, 1.62)	0.100195	0
cg24517977	1	21771242		NBPF3;NBPF3;NBPF3;NBPF3	5'UTR;5'UTR;5'UTR;Body	NA	2.02 (1.4, 2.91)	0.000156	0.00207629	2.14 (1.38, 3.32)	0.000672	0
cg24572003	22	39486700				NA	0.61 (0.42, 0.88)	0.007436	0.0120028	0.6 (0.38, 0.92)	0.020098	0
cg24585097	6	29985888		NCRNA00171	Body	TRUE	0.91 (0.85, 0.98)	0.011652	0.0163604	0.88 (0.8, 0.97)	0.013061	1
cg24614424	9	91564521				NA	1.53 (1.08, 2.18)	0.018038	0.0228563	1.47 (0.96, 2.25)	0.07717	0
cg24627648	16	25130621		LCMT1;LCMT1	Body;Body	NA	2.02 (1.41, 2.9)	0.000132	0.00207629	1.88 (1.22, 2.89)	0.004284	0
cg24635527	1	180477831				TRUE	1.66 (1.22, 2.28)	0.001414	0.00496736	1.63 (1.12, 2.37)	0.011465	0
cg24664861	2	214149200	Island	SPAG16;SPAG16;SPAG16;SPAG16	5'UTR;1stExon;5'UTR;1stExon	TRUE	1.52 (1.18, 1.97)	0.001352	0.00486258	1.45 (1.08, 1.94)	0.013925	0
cg24691453	1	153518384		S100A4;S100A4	TSS200;TSS200	TRUE	1.5 (1.14, 1.97)	0.00355	0.00766228	1.44 (1.05, 1.97)	0.022913	0
cg24694501	2	16154177	Island			TRUE	0.49 (0.35, 0.68)	2.7e-05	0.00140965	0.5 (0.33, 0.76)	0.001014	1
cg24742092	1	20251280		PLA2G2E	TSS1500	TRUE	1.83 (1.3, 2.58)	0.000565	0.00333653	2.1 (1.36, 3.25)	0.000766	1
cg24746938	2	225543274				TRUE	1.8 (1.24, 2.63)	0.00214	0.00593677	1.51 (0.95, 2.4)	0.081173	0
cg24838316	6	29895260	S_Shore			TRUE	1.55 (1.2, 2.02)	0.000906	0.00405438	1.44 (1.05, 1.98)	0.025005	0
cg24844769	19	7269698	S_Shelf	INSR;INSR	Body;Body	TRUE	0.62 (0.45, 0.87)	0.005246	0.00953567	0.65 (0.43, 0.99)	0.042362	0
cg24859433	6	30720203				TRUE	0.78 (0.56, 1.1)	0.161568	0.164063	0.78 (0.51, 1.19)	0.2492	0
cg24865132	1	231376483	N_Shore	GNPAT;C1orf131	TSS1500;Body	TRUE	0.62 (0.45, 0.86)	0.004668	0.00886048	0.69 (0.47, 1.03)	0.070191	0
cg25001882	14	78619077				NA	0.6 (0.43, 0.85)	0.003804	0.00796418	0.73 (0.48, 1.1)	0.132016	0
cg25008813	13	112733739				TRUE	0.61 (0.44, 0.84)	0.002338	0.00622053	0.62 (0.42, 0.92)	0.016576	1
cg25022327	11	128812462		TP53AIP1	5'UTR	TRUE	0.71 (0.52, 0.97)	0.031492	0.0360284	0.68 (0.47, 0.98)	0.040377	0
cg25036414	21	41706246		DSCAM;DSCAM;DSCAM	Body;Body;Body	NA	0.66 (0.5, 0.87)	0.003626	0.00777031	0.63 (0.46, 0.87)	0.004967	0
cg25061445	15	57912784		GCOM1;GCOM1;GCOM1;GCOM1;GCOM1;MYZAP;MYZAP;GCOM1;GCOM1;GCOM1	Body;Body;Body;Body;Body;Body;Body;Body;Body;Body	NA	0.68 (0.49, 0.93)	0.015064	0.0198369	0.77 (0.53, 1.14)	0.194617	0
cg25097419	5	79487997		SERINC5;SERINC5;SERINC5;SERINC5;SERINC5	Body;Body;Body;Body;Body	NA	1.68 (1.14, 2.49)	0.009054	0.0136789	1.72 (1.08, 2.75)	0.023214	0
cg25105066	7	70159340	Island	AUTS2;AUTS2	Body;Body	TRUE	1.24 (1.04, 1.5)	0.019514	0.0243761	1.25 (1.01, 1.55)	0.044892	1
cg25124223	6	150067614	Island	NUP43	1stExon	TRUE	1.49 (1.11, 2)	0.007763	0.0123217	1.67 (1.16, 2.4)	0.005301	0
cg25147447	13	112212213	Island			TRUE	0.58 (0.41, 0.83)	0.002392	0.0062629	0.6 (0.4, 0.9)	0.014155	0
cg25165358	18	74960996	N_Shore	GALR1	TSS1500	TRUE	0.57 (0.41, 0.81)	0.00156	0.00510292	0.62 (0.41, 0.94)	0.022916	0
cg25165880	1	6454326	S_Shore	ACOT7	TSS1500	TRUE	0.59 (0.41, 0.83)	0.002793	0.00675882	0.57 (0.38, 0.87)	0.008295	1
cg25197654	8	21914006	N_Shore	DMTN;DMTN;DMTN;DMTN;DMTN	TSS1500;5'UTR;5'UTR;5'UTR;5'UTR	NA	0.62 (0.43, 0.89)	0.009951	0.0146965	0.62 (0.4, 0.98)	0.040459	0
cg25205727	13	113992391		GRTP1	Body	TRUE	0.61 (0.44, 0.84)	0.002842	0.00680117	0.65 (0.44, 0.96)	0.028597	0
cg25205801	2	179710133		CCDC141	Body	TRUE	1.63 (1.14, 2.34)	0.008121	0.0126452	1.49 (0.98, 2.28)	0.064314	0
cg25213445	17	51899715		KIF2B	TSS1500	NA	0.71 (0.5, 1.02)	0.062252	0.0660947	0.58 (0.38, 0.89)	0.012273	0
cg25218793	4	3387341		RGS12;RGS12;RGS12	Body;Body;Body	TRUE	1.5 (1.05, 2.16)	0.027831	0.0325471	1.59 (1.02, 2.48)	0.041167	0
cg25225632	5	1324090		CLPTM1L	Body	TRUE	0.67 (0.49, 0.91)	0.010265	0.0149353	0.62 (0.43, 0.89)	0.01005	0
cg25226247	6	50785152	N_Shelf	TFAP2B	TSS1500	TRUE	0.52 (0.37, 0.74)	0.000267	0.00246699	0.48 (0.31, 0.72)	0.000519	0
cg25291692	4	1988169	Island	WHSC2;MIR943	Body;Body	TRUE	0.59 (0.43, 0.8)	0.000711	0.0036894	0.5 (0.35, 0.72)	0.000234	0
cg25341653	16	67233277	Island	ELMO3	1stExon	TRUE	0.59 (0.43, 0.8)	0.000645	0.00351761	0.58 (0.4, 0.84)	0.004312	0
cg25363559	8	143086065				TRUE	0.67 (0.5, 0.9)	0.008063	0.0125865	0.53 (0.37, 0.77)	0.000738	0
cg25389463	1	235325040	S_Shore	RBM34;RBM34;RBM34	TSS1500;TSS1500;TSS1500	TRUE	0.62 (0.44, 0.87)	0.005599	0.00990456	0.74 (0.49, 1.1)	0.137316	0
cg25422812	2	207459517		ADAM23	Body	NA	1.73 (1.23, 2.45)	0.001803	0.00558381	2.09 (1.36, 3.23)	0.000839	1
cg25441879	8	40705323		ZMAT4;ZMAT4	5'UTR;5'UTR	TRUE	2.29 (1.56, 3.37)	2.5e-05	0.00140965	2.83 (1.74, 4.58)	2.4e-05	0
cg25457331	6	16238547	N_Shore	GMPR	TSS1500	TRUE	0.6 (0.42, 0.85)	0.003734	0.00787232	0.54 (0.35, 0.83)	0.005599	0
cg25471715	8	144129543		C8orf31	Body	TRUE	0.58 (0.42, 0.79)	0.000726	0.0036894	0.69 (0.47, 1.01)	0.056021	1
cg25478614	3	187387866	N_Shore	SST	Body	TRUE	1.44 (1.02, 2.05)	0.038413	0.0426896	1.52 (0.99, 2.34)	0.058064	1
cg25482916	7	73704691	S_Shore	CLIP2;CLIP2	5'UTR;5'UTR	NA	1.25 (1.04, 1.5)	0.014893	0.0196581	1.28 (1.03, 1.61)	0.028866	0
cg25485055	5	5271554		ADAMTS16	Body	TRUE	0.68 (0.5, 0.93)	0.016419	0.0213447	0.64 (0.44, 0.94)	0.022479	0
cg25510282	3	156544081	Island	LEKR1	TSS200	TRUE	1.7 (1.27, 2.27)	0.000334	0.00272564	1.5 (1.06, 2.13)	0.02247	0
cg25535569	5	54163217				NA	0.81 (0.55, 1.2)	0.289758	0.291584	0.86 (0.53, 1.4)	0.541877	0
cg25622415	15	75135886	Island	ULK3;ULK3;ULK3;ULK3;ULK3;ULK3	TSS1500;TSS1500;TSS1500;TSS1500;TSS1500;TSS1500	NA	0.69 (0.49, 0.97)	0.031995	0.036389	0.61 (0.4, 0.94)	0.024914	0
cg25667659	1	38478249	Island	UTP11L	TSS200	NA	0.7 (0.5, 0.96)	0.029414	0.0340689	0.54 (0.36, 0.82)	0.003506	0
cg25689193	15	53086968	N_Shore			TRUE	1.5 (1.08, 2.08)	0.016547	0.0214363	1.46 (0.97, 2.2)	0.067077	0
cg25693132	3	51740741	Island	GRM2;GRM2	TSS1500;TSS1500	TRUE	1.53 (1.08, 2.16)	0.017112	0.0220345	1.52 (0.99, 2.32)	0.052858	1
cg25730711	22	50062305	N_Shelf			NA	1.42 (1, 2)	0.047577	0.0516418	1.28 (0.83, 1.96)	0.265335	0
cg25747192	3	50378423	Island	RASSF1;RASSF1	TSS200;TSS200	TRUE	1.67 (1.21, 2.31)	0.001944	0.00581888	1.9 (1.29, 2.81)	0.001206	1
cg25764197	16	4665096	Island	UBALD1	TSS200	NA	1.71 (1.26, 2.33)	0.000616	0.00345313	1.73 (1.2, 2.5)	0.003335	0
cg25770851	22	44733478				NA	0.53 (0.38, 0.73)	0.000135	0.00207629	0.47 (0.32, 0.7)	0.0002	1
cg25803977	8	143820035	N_Shore			TRUE	0.59 (0.43, 0.8)	0.000926	0.00405438	0.53 (0.35, 0.78)	0.001406	0
cg25821135	6	168757168				TRUE	0.81 (0.69, 0.95)	0.011848	0.0165576	0.8 (0.64, 1)	0.045741	0
cg25836737	11	9481375	N_Shore	ZNF143;ZNF143;ZNF143;LOC644656	TSS1500;TSS1500;TSS1500;Body	NA	0.57 (0.41, 0.79)	0.000618	0.00345313	0.58 (0.39, 0.86)	0.007	0
cg25840576	1	29447971	Island	TMEM200B	Body	TRUE	1.39 (1.01, 1.92)	0.041031	0.0453735	1.45 (0.98, 2.14)	0.060349	0
cg25947890	9	139403372	N_Shore	NOTCH1	Body	NA	1.36 (0.98, 1.89)	0.066465	0.0700726	1.43 (0.96, 2.13)	0.075215	0
cg25987514	15	69432760		MIR548H4	Body	NA	1.96 (1.39, 2.75)	0.000109	0.0018748	2.07 (1.36, 3.15)	0.000653	1
cg26004810	11	70048845	N_Shore	FADD	TSS1500	TRUE	0.48 (0.33, 0.69)	8e-05	0.00178052	0.52 (0.33, 0.82)	0.004821	0
cg26009703	9	88898262	S_Shore	ISCA1	TSS1500	NA	0.64 (0.45, 0.89)	0.009031	0.0136626	0.67 (0.44, 1.02)	0.061504	0
cg26079664	3	51740956	Island	GRM2;GRM2	TSS200;TSS200	NA	1.46 (0.99, 2.15)	0.058629	0.0624259	1.36 (0.85, 2.18)	0.194056	1
cg26080950	16	30007143	Island	INO80E;INO80E;INO80E;INO80E;INO80E;HIRIP3;HIRIP3;HIRIP3;HIRIP3	TSS1500;TSS1500;TSS1500;TSS1500;TSS1500;1stExon;1stExon;5'UTR;5'UTR	NA	0.61 (0.44, 0.84)	0.002553	0.00651656	0.68 (0.47, 0.98)	0.04002	0
cg26111542	17	42327244		SLC4A1	3'UTR	NA	1.68 (1.19, 2.35)	0.002946	0.00691939	1.97 (1.3, 2.98)	0.001304	1
cg26121931	6	29895204	S_Shore			TRUE	1.71 (1.27, 2.3)	0.000392	0.00291268	1.54 (1.07, 2.23)	0.020325	1
cg26139080	11	47293733	S_Shore	MADD;MADD;MADD;MADD;MADD;MADD;MADD;MADD;MADD;MADD	5'UTR;5'UTR;5'UTR;5'UTR;5'UTR;5'UTR;5'UTR;5'UTR;5'UTR;5'UTR	TRUE	1.77 (1.23, 2.56)	0.002218	0.00607775	1.83 (1.17, 2.86)	0.008211	0
cg26147845	12	132433838	N_Shore	EP400	TSS1500	TRUE	0.62 (0.43, 0.89)	0.01019	0.0148726	0.59 (0.38, 0.92)	0.019192	0
cg26176665	17	16994978		MPRIP;MPRIP	Body;Body	TRUE	1.73 (1.22, 2.44)	0.00185	0.00564165	1.53 (1.02, 2.31)	0.039729	1
cg26202327	2	233193151		DIS3L2;DIS3L2;DIS3L2;DIS3L2	Body;Body;Body;Body	NA	0.61 (0.44, 0.86)	0.00417	0.00837205	0.46 (0.3, 0.71)	0.000494	0
cg26290632	8	91094847		CALB1	1stExon	TRUE	1.23 (0.83, 1.81)	0.304417	0.30606	1.18 (0.71, 1.94)	0.524839	0
cg26313809	4	144296159		GAB1;GAB1	Body;Body	NA	1.56 (1.11, 2.19)	0.009838	0.0145681	1.32 (0.91, 1.92)	0.148778	0
cg26317285	18	60382057	N_Shore	PHLPP1	TSS1500	NA	0.73 (0.51, 1.03)	0.075273	0.0786497	0.67 (0.43, 1.03)	0.06516	0
cg26319503	1	37313328		GRIK3	Body	NA	0.72 (0.52, 1)	0.049149	0.0531932	0.68 (0.46, 1.01)	0.057014	0
cg26337914	7	157461081		PTPRN2;PTPRN2;PTPRN2	Body;Body;Body	TRUE	1.72 (1.19, 2.48)	0.00382	0.00798273	1.79 (1.15, 2.78)	0.009373	0
cg26342454	4	10035262		SLC2A9	5'UTR	NA	0.66 (0.46, 0.96)	0.02768	0.0324384	0.52 (0.33, 0.82)	0.004507	0
cg26363038	7	155970301				TRUE	1.72 (1.25, 2.38)	0.000992	0.00419777	1.67 (1.13, 2.46)	0.009278	0
cg26371787	6	7910221	Island	TXNDC5;TXNDC5	Body;TSS200	TRUE	0.67 (0.48, 0.94)	0.02064	0.0255826	0.61 (0.4, 0.92)	0.017439	0
cg26426745	1	151810485	Island	LOC100132111;C2CD4D	TSS1500;Body	TRUE	1.48 (1.04, 2.1)	0.029645	0.0342742	1.4 (0.92, 2.14)	0.114274	0
cg26472714	12	54431589	S_Shelf	HOXC4	5'UTR	NA	0.66 (0.46, 0.93)	0.017936	0.0228128	0.6 (0.39, 0.93)	0.020748	0
cg26528403	13	107455526				TRUE	1.93 (1.36, 2.74)	0.000247	0.00244377	1.81 (1.19, 2.77)	0.005941	0
cg26543436	1	171853856		DNM3;DNM3;DNM3	Body;Body;Body	NA	0.68 (0.48, 0.97)	0.034556	0.0390238	0.61 (0.4, 0.95)	0.027332	0
cg26544786	15	89164951	Island	AEN	5'UTR	TRUE	1.68 (1.24, 2.28)	0.000796	0.00382903	1.69 (1.18, 2.42)	0.004277	0
cg26563583	1	175162052	Island	KIAA0040;KIAA0040;KIAA0040;KIAA0040;KIAA0040;KIAA0040	1stExon;5'UTR;TSS200;5'UTR;TSS200;1stExon	TRUE	0.67 (0.49, 0.93)	0.014762	0.0195544	0.7 (0.48, 1.02)	0.065645	0
cg26581484	12	56223915	Island	DNAJC14	TSS1500	TRUE	0.61 (0.44, 0.85)	0.003863	0.00802757	0.7 (0.47, 1.05)	0.086883	0
cg26582229	14	58666805	Island	ACTR10	TSS200	NA	0.74 (0.55, 0.99)	0.041247	0.0454775	0.79 (0.58, 1.08)	0.134523	0
cg26626185	16	74808370	Island	FA2H	Body	TRUE	1.41 (1.11, 1.8)	0.005365	0.00967431	1.58 (1.16, 2.16)	0.003584	0
cg26656684	8	59465595	Island	SDCBP;SDCBP;SDCBP;SDCBP;SDCBP	TSS200;TSS200;TSS200;TSS200;TSS200	TRUE	0.62 (0.46, 0.83)	0.001307	0.00481402	0.6 (0.41, 0.86)	0.005214	1
cg26675664	4	1408936	Island			TRUE	1.38 (0.97, 1.98)	0.076617	0.0798302	1.14 (0.74, 1.77)	0.54477	0
cg26709950	16	66959235	Island	RRAD;RRAD	5'UTR;5'UTR	TRUE	1.43 (1.1, 1.85)	0.007854	0.0123499	1.59 (1.17, 2.18)	0.00335	0
cg26753608	8	128938630		PVT1	Body	TRUE	0.48 (0.33, 0.68)	4.5e-05	0.00164206	0.43 (0.28, 0.67)	0.00015	0
cg26764200	6	31510407	S_Shore	SNORD84;BAT1;BAT1	TSS1500;TSS200;TSS200	TRUE	1.77 (1.3, 2.41)	0.000325	0.00267169	1.68 (1.14, 2.47)	0.008202	0
cg26765385	7	2611244		IQCE;IQCE	Body;Body	TRUE	0.67 (0.49, 0.92)	0.014104	0.0188616	0.78 (0.54, 1.14)	0.201462	0
cg26768182	9	134272679	S_Shelf			NA	0.77 (0.53, 1.12)	0.17301	0.175522	0.75 (0.47, 1.2)	0.232302	0
cg26781150	1	45792542	Island	HPDL	TSS200	TRUE	1.57 (1.2, 2.04)	0.000837	0.00394118	1.49 (1.08, 2.04)	0.014411	0
cg26913058	16	419975	Island	MRPL28	Body	TRUE	0.87 (0.76, 0.98)	0.022066	0.0271395	0.86 (0.73, 1.01)	0.071031	0
cg26934960	16	87228921				NA	0.66 (0.49, 0.9)	0.007718	0.0122916	0.67 (0.47, 0.96)	0.029022	1
cg26938118	18	56059556		NEDD4L;NEDD4L;NEDD4L;NEDD4L;NEDD4L;NEDD4L;NEDD4L;NEDD4L;NEDD4L	Body;Body;Body;Body;Body;Body;Body;Body;Body	TRUE	1.93 (1.37, 2.71)	0.000174	0.00215094	2.07 (1.37, 3.12)	0.000566	0
cg26957602	15	23888261				TRUE	0.67 (0.49, 0.91)	0.010008	0.0147223	0.67 (0.47, 0.97)	0.035724	0
cg26965089	7	25902057	N_Shore			TRUE	1.44 (1.08, 1.93)	0.012911	0.0176546	1.41 (0.97, 2.05)	0.071883	1
cg26989544	10	102406269				NA	1.48 (1.1, 1.99)	0.010133	0.0148424	1.46 (1.01, 2.11)	0.042784	0
cg27024922	9	134378058	N_Shore	POMT1;POMT1;POMT1;POMT1;POMT1	TSS1500;TSS1500;TSS1500;TSS1500;TSS1500	TRUE	0.64 (0.46, 0.87)	0.00503	0.00932098	0.58 (0.39, 0.86)	0.007124	0
cg27025925	11	67246792	N_Shelf			TRUE	1.6 (1.18, 2.19)	0.0029	0.00688328	1.74 (1.18, 2.55)	0.005139	0
cg27050057	2	238274488		COL6A3;COL6A3;COL6A3	Body;Body;Body	TRUE	0.71 (0.52, 0.96)	0.027565	0.0323375	0.7 (0.49, 1.01)	0.053361	0
cg27058832	19	17791354	S_Shore	UNC13A	Body	TRUE	1.35 (1.01, 1.79)	0.042588	0.0468175	1.36 (0.96, 1.92)	0.086638	0
cg27099280	15	72612204	Island	CELF6;CELF6	1stExon;1stExon	NA	1.07 (0.72, 1.57)	0.740056	0.740719	1.04 (0.64, 1.68)	0.878662	1
cg27118485	2	179792290		CCDC141	Body	NA	2.25 (1.54, 3.3)	3.2e-05	0.00149067	2.36 (1.47, 3.8)	0.000377	0
cg27120268	17	36831		LOC100506371	Body	NA	2.01 (1.39, 2.91)	0.000208	0.00229027	1.94 (1.25, 3.03)	0.003267	0
cg27127773	16	3668184				NA	2.1 (1.46, 3.01)	5.5e-05	0.001677	1.91 (1.25, 2.92)	0.00271	0
cg27129801	10	86542889				NA	1.79 (1.29, 2.48)	0.000523	0.00326656	1.58 (1.05, 2.37)	0.02767	0
cg27186776	15	93353198	S_Shore			NA	0.62 (0.45, 0.86)	0.004483	0.0087317	0.69 (0.46, 1.02)	0.063912	0
cg27257358	8	117887081	Island	RAD21;RAD21	1stExon;5'UTR	TRUE	0.61 (0.44, 0.84)	0.002518	0.00644193	0.59 (0.4, 0.87)	0.007346	1
cg27278740	1	65360889		JAK1	5'UTR	NA	1.89 (1.3, 2.76)	0.000882	0.00404305	1.75 (1.11, 2.77)	0.016051	0
cg27289462	14	94405768	Island	ASB2;ASB2	Body;Body	NA	1.51 (1.09, 2.08)	0.011967	0.016703	1.57 (1.08, 2.31)	0.019718	1
cg27292417	3	53850724		CHDH	3'UTR	TRUE	1.99 (1.37, 2.89)	0.000291	0.0025026	1.98 (1.3, 3.03)	0.001554	0
cg27302994	1	30240265				TRUE	0.52 (0.37, 0.73)	0.000152	0.00207629	0.45 (0.3, 0.68)	0.000162	0
cg27314569	11	122852461	Island	BSX	TSS200	TRUE	1.49 (1.03, 2.16)	0.033801	0.0382485	1.31 (0.83, 2.05)	0.243075	0
cg27317046	14	74968209		LTBP2	Body	TRUE	0.81 (0.68, 0.96)	0.013166	0.0178853	0.83 (0.69, 1.01)	0.05863	0
cg27406433	6	41907252	N_Shore	CCND3;CCND3;CCND3;CCND3;CCND3;CCND3	Body;Body;Body;Body;5'UTR;5'UTR	NA	0.61 (0.43, 0.86)	0.004752	0.00895908	0.82 (0.54, 1.23)	0.333249	0
cg27423010	8	145551381	S_Shore	DGAT1	TSS1500	NA	0.56 (0.4, 0.77)	0.000445	0.00310556	0.53 (0.36, 0.78)	0.001444	1
cg27479845	5	218988	Island	SDHA;CCDC127	Body;TSS1500	TRUE	1.39 (1.1, 1.76)	0.006577	0.0111209	1.41 (1.07, 1.86)	0.01603	1
cg27555617	10	134411295	Island	INPP5A	Body	TRUE	0.72 (0.54, 0.96)	0.024645	0.029627	0.67 (0.48, 0.94)	0.0204	0
cg27587240	1	234049198		SLC35F3	Body	NA	1.75 (1.24, 2.46)	0.00132	0.00482274	1.79 (1.2, 2.69)	0.004655	0
cg27656009	3	50150160		RBM5;RBM5	Body;Body	NA	1.97 (1.38, 2.8)	0.000169	0.00213551	1.85 (1.22, 2.82)	0.004089	0

## Sheet: Table S5
Supplementary Excel Table 5: DMPs selected by elastic-net for restrictive pattern
CpG	chr	pos	Relation_to_Island	Gene	Gene_Group	Methyl450_Loci	OR	p.lin	FDR	OR_exclusions	p_exclusions	Never_smokers
cg00016593	1	41483423	Island	SLFNL1;SLFNL1	Body;Body	TRUE	0.64 (0.45, 0.91)	0.013616	0.0171907	0.59 (0.38, 0.93)	0.023099	0
cg00023233	10	126077698	Island			TRUE	0.53 (0.35, 0.8)	0.002202	0.00634048	0.39 (0.23, 0.65)	0.000368	0
cg00059161	3	164907027		SLITRK3	Body	TRUE	0.51 (0.36, 0.73)	0.000228	0.00339825	0.4 (0.25, 0.63)	7.1e-05	0
cg00067574	2	46770281	Island	RHOQ	1stExon	TRUE	1.24 (1, 1.55)	0.052741	0.0537105	1.22 (0.96, 1.55)	0.109729	0
cg00094943	7	150093059	N_Shore	ZNF775	Body	TRUE	0.56 (0.4, 0.8)	0.001333	0.00527487	0.58 (0.38, 0.89)	0.013637	0
cg00107603	19	19516022	Island	GATAD2A	5'UTR	TRUE	0.45 (0.3, 0.68)	0.000133	0.00279067	0.43 (0.26, 0.73)	0.001437	0
cg00151370	6	16323285	N_Shelf	ATXN1;ATXN1	Body;Body	TRUE	1.58 (1.07, 2.35)	0.022521	0.0251951	1.91 (1.17, 3.11)	0.009536	0
cg00156744	5	171615663	Island	STK10	TSS1500	TRUE	1.65 (1.22, 2.21)	0.00102	0.00487138	1.48 (1.03, 2.12)	0.035162	0
cg00156991	1	55223006		PARS2	3'UTR	TRUE	0.61 (0.44, 0.85)	0.003813	0.00829043	0.61 (0.4, 0.93)	0.021938	1
cg00164727	11	2158678	N_Shore	IGF2;IGF2;IGF2;IGF2;INS-IGF2;IGF2	Body;5'UTR;5'UTR;TSS200;Body;5'UTR	NA	0.55 (0.38, 0.8)	0.001754	0.00583964	0.59 (0.38, 0.9)	0.015085	0
cg00169167	19	6531539	Island	TNFSF9	Body	TRUE	1.71 (1.18, 2.49)	0.00475	0.00929202	1.58 (0.99, 2.51)	0.05534	0
cg00171947	1	36185455	S_Shore	C1orf216	TSS1500	TRUE	0.56 (0.39, 0.8)	0.00152	0.00552909	0.54 (0.34, 0.84)	0.007105	0
cg00216310	19	19638882	N_Shore	YJEFN3;YJEFN3;NDUFA13	TSS1500;TSS1500;Body	NA	0.59 (0.42, 0.85)	0.003865	0.00830356	0.61 (0.4, 0.93)	0.02194	0
cg00216523	8	8751477	Island	MFHAS1	TSS1500	TRUE	0.49 (0.33, 0.72)	0.000294	0.0035222	0.54 (0.33, 0.88)	0.012546	0
cg00222963	8	33462278				NA	0.53 (0.37, 0.75)	0.000497	0.0039074	0.55 (0.35, 0.85)	0.007555	0
cg00232679	5	1405588		SLC6A3	Body	TRUE	0.64 (0.44, 0.92)	0.014879	0.0183831	0.64 (0.41, 1.01)	0.05266	1
cg00237268	4	7287615		SORCS2	Body	TRUE	1.64 (1.1, 2.44)	0.014258	0.0177549	2.05 (1.25, 3.37)	0.004605	0
cg00238249	6	71276258	N_Shore	C6orf57	TSS1500	TRUE	0.62 (0.42, 0.92)	0.0175	0.0208047	0.51 (0.31, 0.84)	0.00761	1
cg00242478	17	79790735	Island	FAM195B;FAM195B	5'UTR;5'UTR	TRUE	1.4 (1.07, 1.83)	0.014921	0.0184185	1.31 (0.93, 1.83)	0.118832	0
cg00245192	3	127541455	Island	MGLL;MGLL;MGLL	5'UTR;5'UTR;1stExon	TRUE	0.55 (0.38, 0.81)	0.002411	0.0065517	0.59 (0.37, 0.95)	0.028783	1
cg00275626	13	111109140	Island	COL4A2	Body	TRUE	1.94 (1.29, 2.89)	0.001305	0.00519375	2.21 (1.33, 3.67)	0.002201	0
cg00329014	3	48481268	N_Shore	CCDC51;CCDC72	5'UTR;TSS1500	TRUE	0.58 (0.4, 0.86)	0.00642	0.0108303	0.57 (0.35, 0.93)	0.025898	0
cg00418799	6	169989419		WDR27;WDR27	Body;Body	NA	0.48 (0.32, 0.73)	0.000709	0.00450283	0.38 (0.22, 0.65)	0.000398	1
cg00432454	20	741937	Island	C20orf54	Body	TRUE	1.87 (1.25, 2.79)	0.002274	0.00641444	1.88 (1.13, 3.12)	0.014395	0
cg00441382	15	74284481	Island	STOML1	1stExon	TRUE	1.6 (1.21, 2.1)	0.000836	0.00476486	1.55 (1.09, 2.2)	0.015167	1
cg00541421	10	73503375		CDH23	Body	NA	1.61 (1.04, 2.48)	0.031897	0.0339043	1.56 (0.91, 2.67)	0.108909	0
cg00543972	11	111807963	Island	DIXDC1;DIXDC1	5'UTR;1stExon	TRUE	0.64 (0.44, 0.93)	0.017964	0.021067	0.62 (0.39, 0.99)	0.043046	0
cg00552868	20	60990649	N_Shore	C20orf151	Body	TRUE	0.6 (0.42, 0.86)	0.005485	0.0100619	0.56 (0.36, 0.88)	0.012499	0
cg00553619	17	292816	Island	FAM101B	3'UTR	TRUE	1.94 (1.3, 2.88)	0.001048	0.00487138	2.01 (1.21, 3.34)	0.007146	0
cg00560277	7	42267269	N_Shore	GLI3	5'UTR	TRUE	2 (1.4, 2.86)	0.00015	0.00288542	1.9 (1.21, 2.99)	0.005304	1
cg00575127	19	18718742	Island	CRLF1	TSS1500	TRUE	0.58 (0.39, 0.85)	0.005762	0.0102929	0.52 (0.31, 0.86)	0.010219	0
cg00591153	3	157824910	S_Shore	SHOX2;SHOX2;SHOX2	TSS1500;TSS1500;TSS1500	TRUE	0.51 (0.34, 0.76)	0.001025	0.00487138	0.57 (0.36, 0.92)	0.02017	0
cg00613779	11	123350653				NA	0.52 (0.35, 0.77)	0.000971	0.00487138	0.55 (0.34, 0.89)	0.013981	1
cg00655679	12	96828199				NA	1.7 (1.21, 2.37)	0.001955	0.00602629	1.58 (1.04, 2.4)	0.031537	1
cg00656431	21	35352893				NA	0.52 (0.37, 0.72)	0.000114	0.00261107	0.5 (0.33, 0.75)	0.000952	0
cg00657512	9	130693367	S_Shore	PIP5KL1	TSS1500	NA	1.51 (1.15, 1.99)	0.00301	0.00716297	1.66 (1.15, 2.39)	0.006922	1
cg00685666	9	138447982				NA	1.74 (1.2, 2.52)	0.003358	0.00773849	1.56 (0.99, 2.47)	0.054354	0
cg00703566	18	10862	N_Shore	LOC102723376	TSS1500	NA	1.62 (1.11, 2.37)	0.011718	0.015517	1.41 (0.9, 2.21)	0.130457	0
cg00705892	12	130563475				NA	0.73 (0.56, 0.94)	0.016522	0.0198637	0.83 (0.62, 1.11)	0.207496	0
cg00711027	20	52773841		CYP24A1;CYP24A1;CYP24A1;CYP24A1	ExonBnd;ExonBnd;Body;Body	NA	1.69 (1.16, 2.47)	0.006506	0.0109306	1.69 (1.06, 2.71)	0.027229	0
cg00713972	8	124665021		KLHL38	1stExon	TRUE	0.55 (0.38, 0.8)	0.001747	0.00583035	0.59 (0.38, 0.92)	0.020722	0
cg00737506	15	58731317		LOC101928694;LIPC	Body;Body	NA	1.69 (1.16, 2.46)	0.006669	0.0110585	2.16 (1.34, 3.48)	0.001508	0
cg00753039	10	134969141	N_Shelf			TRUE	0.59 (0.39, 0.89)	0.011781	0.0155842	0.56 (0.33, 0.93)	0.02638	0
cg00758961	4	9929384		SLC2A9;SLC2A9	Body;Body	NA	1.58 (1.06, 2.34)	0.023942	0.026401	1.38 (0.84, 2.26)	0.198144	0
cg00812303	1	11332869	N_Shore	UBIAD1	TSS1500	TRUE	0.49 (0.32, 0.76)	0.001521	0.00552909	0.36 (0.2, 0.65)	0.000554	0
cg00845279	12	64572229				NA	1.6 (1.13, 2.28)	0.008532	0.0128026	2 (1.25, 3.21)	0.003836	1
cg00863893	17	76876239		TIMP2	Body	TRUE	0.52 (0.34, 0.79)	0.002451	0.00658412	0.52 (0.31, 0.89)	0.016244	1
cg00867080	14	105647407	N_Shore	NUDT14	Body	TRUE	1.39 (1.02, 1.87)	0.034804	0.0365732	1.47 (1, 2.14)	0.047566	0
cg00886387	13	44729868				TRUE	0.54 (0.38, 0.76)	0.000483	0.0039074	0.52 (0.35, 0.79)	0.00197	0
cg00891781	2	43152827				NA	1.57 (1.04, 2.35)	0.030591	0.0326163	1.07 (0.64, 1.78)	0.789351	0
cg00896540	8	82193472	Island	FABP5	Body	TRUE	0.58 (0.4, 0.84)	0.003771	0.00825092	0.59 (0.36, 0.95)	0.028547	1
cg00917031	9	123477533	S_Shore	MEGF9	TSS1500	TRUE	1.77 (1.21, 2.59)	0.003515	0.00794172	1.87 (1.17, 2.98)	0.008944	0
cg00920162	6	33140396		COL11A2;COL11A2;COL11A2	Body;Body;Body	TRUE	2.21 (1.45, 3.39)	0.000255	0.00342888	2.19 (1.29, 3.72)	0.003689	0
cg00941314	19	3470022				NA	1.81 (1.19, 2.75)	0.005456	0.010022	1.75 (1.05, 2.9)	0.030227	0
cg00951717	1	210651095		HHAT;HHAT;HHAT;HHAT;HHAT;HHAT	Body;Body;Body;Body;Body;Body	NA	1.93 (1.29, 2.91)	0.001518	0.00552909	1.96 (1.16, 3.29)	0.011492	0
cg00957223	16	88781475	N_Shore	CTU2;CTU2	Body;Body	TRUE	0.53 (0.37, 0.75)	0.000312	0.003601	0.47 (0.3, 0.73)	0.000727	0
cg00968800	1	1335706	S_Shore	CCNL2;CCNL2;CCNL2;CCNL2;LOC148413	TSS1500;TSS1500;TSS1500;TSS1500;Body	TRUE	1.54 (1.12, 2.11)	0.007111	0.011452	1.41 (0.95, 2.09)	0.085375	0
cg00984392	7	131992454		PLXNA4	Body	NA	0.51 (0.35, 0.75)	0.000645	0.00431481	0.54 (0.33, 0.87)	0.011322	0
cg00984905	1	95260703		LINC01057	Body	NA	2.25 (1.49, 3.39)	0.000108	0.00257897	2.25 (1.36, 3.71)	0.001528	0
cg00989217	21	33651492	Island	C21orf45	TSS200	TRUE	1.62 (1.15, 2.29)	0.005961	0.0104859	1.67 (1.07, 2.61)	0.022799	0
cg01017244	2	74357527	N_Shore			TRUE	1.71 (1.12, 2.61)	0.013113	0.0168007	1.81 (1.07, 3.07)	0.027892	0
cg01020752	6	20303425				NA	2.19 (1.43, 3.33)	0.000277	0.00348723	1.77 (1.07, 2.92)	0.027235	0
cg01030973	1	2574695	Island			TRUE	0.49 (0.33, 0.73)	0.00042	0.003878	0.53 (0.33, 0.84)	0.006892	0
cg01056004	10	98948259	S_Shelf			TRUE	0.6 (0.4, 0.89)	0.012179	0.0159131	0.62 (0.37, 1.01)	0.05484	0
cg01076459	17	2908230		RAP1GAP2;RAP1GAP2	Body;Body	TRUE	0.48 (0.32, 0.72)	0.000476	0.0039074	0.39 (0.23, 0.65)	0.000382	0
cg01077915	11	66789990	N_Shore	SYT12;SYT12	TSS1500;TSS200	NA	0.55 (0.39, 0.77)	0.000505	0.0039074	0.66 (0.45, 0.98)	0.039064	0
cg01127878	19	42811035	Island	PRR19	5'UTR	TRUE	1.54 (1.09, 2.19)	0.015446	0.0188815	1.25 (0.85, 1.84)	0.251713	1
cg01143938	22	48606263	S_Shore			TRUE	1.6 (1.08, 2.37)	0.02016	0.0230681	1.52 (0.94, 2.48)	0.089627	1
cg01192493	7	148918704	N_Shelf	ZNF282;ZNF282	Body;Body	NA	1.56 (1.08, 2.25)	0.0179	0.0210097	1.72 (1.08, 2.75)	0.022222	0
cg01208266	21	42953366				NA	1.58 (1.1, 2.27)	0.013009	0.0167138	1.66 (1.06, 2.62)	0.028009	1
cg01209168	3	5179022		ARL8B	Body	NA	0.51 (0.33, 0.8)	0.003134	0.00738196	0.57 (0.33, 0.99)	0.047435	1
cg01215356	14	67982170	Island	TMEM229B	TSS200	TRUE	1.36 (1.04, 1.77)	0.022995	0.0255808	1.42 (1.03, 1.96)	0.033533	0
cg01216415	17	60004778	N_Shore	INTS2;INTS2	Body;Body	TRUE	0.56 (0.38, 0.83)	0.003544	0.00797049	0.5 (0.31, 0.81)	0.004866	0
cg01240385	4	84254417	N_Shore	HPSE;HPSE;HPSE	Body;Body;Body	TRUE	0.57 (0.4, 0.82)	0.0022	0.00634048	0.57 (0.36, 0.91)	0.017681	0
cg01287600	2	62115937	Island	CCT4	TSS200	TRUE	0.6 (0.41, 0.88)	0.008557	0.0128262	0.73 (0.47, 1.13)	0.152798	0
cg01287811	6	71276453	N_Shore	C6orf57	TSS200	TRUE	0.53 (0.36, 0.78)	0.001218	0.00506586	0.51 (0.31, 0.82)	0.005608	0
cg01336136	19	6262175		MLLT1	Body	NA	0.65 (0.46, 0.91)	0.012785	0.0165142	0.64 (0.42, 0.97)	0.03725	0
cg01336571	13	113107782	Island			TRUE	1.91 (1.3, 2.81)	0.000972	0.00487138	2.1 (1.3, 3.39)	0.002357	0
[truncated: 1,307 more rows]

## Sheet: Table S6
Supplementary Excel Table 6: Protein-protein interaction network nodes for airflow limitation
[truncated: 499 more rows]

[truncated: 8 more sheets: Table S7, Table S8, Table S9, Table S10, Table S11, Table S12, Table S13, Table S14]
